# Supplementary material for: Comparative Genomics and In Vitro Plant Growth Promotion and Biocontrol Traits of Lactic Acid Bacteria from the Wheat Rhizosphere
Source: Microorganisms. 2020 Dec 30;9(1):78. doi: 10.3390/microorganisms9010078 (PMC7823429; doi:10.3390/microorganisms9010078)
Supplement: Supplementary file 1 [file microorganisms-09-00078-s001.zip]

Archive with 3 entries (3 files):
- microorganisms-1035878 proofed supplementary.docx
- Supplementary Table S3.xlsx
- Supplementary Table S4.xlsx
