# Supplementary material for: Comparative Genomics and In Vitro Plant Growth Promotion and Biocontrol Traits of Lactic Acid Bacteria from the Wheat Rhizosphere
Source: Microorganisms. 2020 Dec 30;9(1):78. doi: 10.3390/microorganisms9010078 (PMC7823429; doi:10.3390/microorganisms9010078)
Supplement: Supplementary file 1 [file microorganisms-09-00078-s001.zip › Supplementary Table S3.xlsx]

## Sheet: Dairy_10_09_2020_0940.results
Gene	Non-unique Gene name	Annotation	Dairy with gene	Plant with gene	Dairy without	Plant without	Sensitivity	Specificity	Odds_ratio	Naive_p	Bonferroni_p	Benjamini_H_p
menA_3		1,4-dihydroxy-2-naphthoate octaprenyltransferase	26	26	21	4	55.3191	13.3333	0.190476	0.00563247	1	0.0481068
menA_2		1,4-dihydroxy-2-naphthoate octaprenyltransferase	26	26	21	4	55.3191	13.3333	0.190476	0.00563247	1	0.0481068
group_4993	menA_2	1,4-dihydroxy-2-naphthoate octaprenyltransferase	21	4	26	26	44.6809	86.6667	5.25	0.00563247	1	0.0481068
dxs_1		1-deoxy-D-xylulose-5-phosphate synthase	45	20	2	10	95.7447	33.3333	11.25	0.000956009	1	0.0342792
rlmA_2		23S rRNA (guanine(745)-N(1))-methyltransferase	26	26	21	4	55.3191	13.3333	0.190476	0.00563247	1	0.0481068
group_10453	rlmA_1	23S rRNA (guanine(745)-N(1))-methyltransferase	21	4	26	26	44.6809	86.6667	5.25	0.00563247	1	0.0481068
rlmB		23S rRNA (guanosine-2'-O-)-methyltransferase RlmB	26	26	21	4	55.3191	13.3333	0.190476	0.00563247	1	0.0481068
panE		2-dehydropantoate 2-reductase	26	26	21	4	55.3191	13.3333	0.190476	0.00563247	1	0.0481068
group_5891	panE	2-dehydropantoate 2-reductase	21	4	26	26	44.6809	86.6667	5.25	0.00563247	1	0.0481068
glxR		2-hydroxy-3-oxopropionate reductase	38	11	9	19	80.8511	63.3333	7.29293	0.000192681	1	0.0115577
yabJ		2-iminobutanoate/2-iminopropanoate deaminase	26	26	21	4	55.3191	13.3333	0.190476	0.00563247	1	0.0481068
group_8371	yabJ	2-iminobutanoate/2-iminopropanoate deaminase	21	4	26	26	44.6809	86.6667	5.25	0.00563247	1	0.0481068
menD		2-succinyl-5-enolpyruvyl-6-hydroxy-3-cyclohexene-1-carboxylate synthase	26	26	21	4	55.3191	13.3333	0.190476	0.00563247	1	0.0481068
group_8509	menD	2-succinyl-5-enolpyruvyl-6-hydroxy-3-cyclohexene-1-carboxylate synthase	21	4	26	26	44.6809	86.6667	5.25	0.00563247	1	0.0481068
group_1419	menH_2	2-succinyl-6-hydroxy-2,4-cyclohexadiene-1-carboxylate synthase	26	26	21	4	55.3191	13.3333	0.190476	0.00563247	1	0.0481068
menH_2		2-succinyl-6-hydroxy-2,4-cyclohexadiene-1-carboxylate synthase	26	26	21	4	55.3191	13.3333	0.190476	0.00563247	1	0.0481068
group_3942	menH_1	2-succinyl-6-hydroxy-2,4-cyclohexadiene-1-carboxylate synthase	6	17	41	13	12.766	43.3333	0.111908	7.76885e-05	1	0.00691048
group_8510	menH_1	2-succinyl-6-hydroxy-2,4-cyclohexadiene-1-carboxylate synthase	21	4	26	26	44.6809	86.6667	5.25	0.00563247	1	0.0481068
menE_2		2-succinylbenzoate--CoA ligase	26	26	21	4	55.3191	13.3333	0.190476	0.00563247	1	0.0481068
menE		2-succinylbenzoate--CoA ligase	21	4	26	26	44.6809	86.6667	5.25	0.00563247	1	0.0481068
rpsB		30S ribosomal protein S2	41	16	6	14	87.234	46.6667	5.97917	0.00138974	1	0.045589
aroD		3-dehydroquinate dehydratase	26	26	21	4	55.3191	13.3333	0.190476	0.00563247	1	0.0481068
group_8407	aroD	3-dehydroquinate dehydratase	21	4	26	26	44.6809	86.6667	5.25	0.00563247	1	0.0481068
aroB		3-dehydroquinate synthase	26	26	21	4	55.3191	13.3333	0.190476	0.00563247	1	0.0481068
group_10514	aroB	3-dehydroquinate synthase	21	4	26	26	44.6809	86.6667	5.25	0.00563247	1	0.0481068
mvaA		3-hydroxy-3-methylglutaryl-coenzyme A reductase	26	26	21	4	55.3191	13.3333	0.190476	0.00563247	1	0.0481068
group_7036	mvaA	3-hydroxy-3-methylglutaryl-coenzyme A reductase	21	4	26	26	44.6809	86.6667	5.25	0.00563247	1	0.0481068
group_2804	leuC	3-isopropylmalate dehydratase large subunit	13	0	34	30	27.6596	100	inf	0.00110976	1	0.03811
group_8372	leuD	3-isopropylmalate dehydratase small subunit	20	3	27	27	42.5532	90	6.66667	0.0023073	1	0.0481068
leuB		3-isopropylmalate dehydrogenase	10	21	37	9	21.2766	30	0.11583	3.52546e-05	0.642868	0.003716
group_8373	leuB	3-isopropylmalate dehydrogenase	17	1	30	29	36.1702	96.6667	16.4333	0.000705883	1	0.0273286
group_8383	fabG_2	3-oxoacyl-[acyl-carrier-protein] reductase FabG	18	2	29	28	38.2979	93.3333	8.68966	0.00273942	1	0.0481068
fabH		3-oxoacyl-[acyl-carrier-protein] synthase 3	26	26	21	4	55.3191	13.3333	0.190476	0.00563247	1	0.0481068
group_10675	fabH	3-oxoacyl-[acyl-carrier-protein] synthase 3	21	4	26	26	44.6809	86.6667	5.25	0.00563247	1	0.0481068
hcaB		3-phenylpropionate-dihydrodiol/cinnamic acid-dihydrodiol dehydrogenase	16	0	31	30	34.0426	100	inf	0.000122003	1	0.00783354
aroA		3-phosphoshikimate 1-carboxyvinyltransferase	26	26	21	4	55.3191	13.3333	0.190476	0.00563247	1	0.0481068
group_8416	aroA	3-phosphoshikimate 1-carboxyvinyltransferase	21	4	26	26	44.6809	86.6667	5.25	0.00563247	1	0.0481068
group_10484	dapB	4-hydroxy-tetrahydrodipicolinate reductase	21	4	26	26	44.6809	86.6667	5.25	0.00563247	1	0.0481068
dapA		4-hydroxy-tetrahydrodipicolinate synthase	26	26	21	4	55.3191	13.3333	0.190476	0.00563247	1	0.0481068
dapA_1		4-hydroxy-tetrahydrodipicolinate synthase	0	9	47	21	0	70	0	8.86866e-05	1	0.00731765
group_10493	dapA	4-hydroxy-tetrahydrodipicolinate synthase	21	4	26	26	44.6809	86.6667	5.25	0.00563247	1	0.0481068
sfp		4'-phosphopantetheinyl transferase Sfp	0	6	47	24	0	80	0	0.00250439	1	0.0481068
group_10439	metF	5,10-methylenetetrahydrofolate reductase	21	4	26	26	44.6809	86.6667	5.25	0.00563247	1	0.0481068
rpmG3		50S ribosomal protein L33 3	21	4	26	26	44.6809	86.6667	5.25	0.00563247	1	0.0481068
ybjI_2		5-amino-6-(5-phospho-D-ribitylamino)uracil phosphatase YbjI	6	24	41	6	12.766	20	0.0365854	4.41346e-09	8.04794e-05	3.38671e-06
ybjI_1		5-amino-6-(5-phospho-D-ribitylamino)uracil phosphatase YbjI	6	24	41	6	12.766	20	0.0365854	4.41346e-09	8.04794e-05	3.38671e-06
group_7050	ywtE	5-amino-6-(5-phospho-D-ribitylamino)uracil phosphatase YwtE	21	4	26	26	44.6809	86.6667	5.25	0.00563247	1	0.0481068
group_10438	metE	5-methyltetrahydropteroyltriglutamate--homocysteine methyltransferase	21	4	26	26	44.6809	86.6667	5.25	0.00563247	1	0.0481068
ribH		6,7-dimethyl-8-ribityllumazine synthase	26	26	21	4	55.3191	13.3333	0.190476	0.00563247	1	0.0481068
lacG		6-phospho-beta-galactosidase	37	6	10	24	78.7234	80	14.8	4.44125e-07	0.00809862	0.000124415
bglA_3		6-phospho-beta-glucosidase BglA	0	8	47	22	0	73.3333	0	0.000278153	1	0.0150508
group_5585	gmuD_1	6-phospho-beta-glucosidase GmuD	2	17	45	13	4.25532	43.3333	0.0339869	2.63083e-07	0.00479731	8.41634e-05
gmuD_1		6-phospho-beta-glucosidase GmuD	18	2	29	28	38.2979	93.3333	8.68966	0.00273942	1	0.0481068
group_2484	gmuD_2	6-phospho-beta-glucosidase GmuD	10	0	37	30	21.2766	100	inf	0.0053606	1	0.0481068
group_8238		6-phosphogluconate dehydrogenase, NAD(+)-dependent, decarboxylating	26	26	21	4	55.3191	13.3333	0.190476	0.00563247	1	0.0481068
group_10280		6-phosphogluconate dehydrogenase, NAD(+)-dependent, decarboxylating	21	4	26	26	44.6809	86.6667	5.25	0.00563247	1	0.0481068
pgl		6-phosphogluconolactonase	26	26	21	4	55.3191	13.3333	0.190476	0.00563247	1	0.0481068
group_10281	pgl	6-phosphogluconolactonase	21	4	26	26	44.6809	86.6667	5.25	0.00563247	1	0.0481068
ydjP		AB hydrolase superfamily protein YdjP	29	28	18	2	61.7021	6.66667	0.115079	0.00273942	1	0.0481068
group_7024	ydjP	AB hydrolase superfamily protein YdjP	18	2	29	28	38.2979	93.3333	8.68966	0.00273942	1	0.0481068
group_6932	natA	ABC transporter ATP-binding protein NatA	27	3	20	27	57.4468	90	12.15	3.03728e-05	0.553848	0.00322004
group_4674	ytrE	ABC transporter ATP-binding protein YtrE	21	3	26	27	44.6809	90	7.26923	0.00204963	1	0.0481068
asp2		Accessory Sec system protein Asp2	1	9	46	21	2.12766	70	0.0507246	0.000640369	1	0.0267253
ilvH		Acetolactate synthase small subunit	25	26	22	4	53.1915	13.3333	0.174825	0.00290247	1	0.0481068
group_10442	ilvH	Acetolactate synthase small subunit	20	3	27	27	42.5532	90	6.66667	0.0023073	1	0.0481068
thlA		Acetyl-CoA acetyltransferase	26	26	21	4	55.3191	13.3333	0.190476	0.00563247	1	0.0481068
group_8394	thlA	Acetyl-CoA acetyltransferase	21	4	26	26	44.6809	86.6667	5.25	0.00563247	1	0.0481068
accA		Acetyl-coenzyme A carboxylase carboxyl transferase subunit alpha	29	28	18	2	61.7021	6.66667	0.115079	0.00273942	1	0.0481068
group_10672	accA	Acetyl-coenzyme A carboxylase carboxyl transferase subunit alpha	18	2	29	28	38.2979	93.3333	8.68966	0.00273942	1	0.0481068
argD		Acetylornithine aminotransferase	26	28	21	2	55.3191	6.66667	0.0884354	0.000302123	1	0.0157857
group_8390	argD	Acetylornithine aminotransferase	18	2	29	28	38.2979	93.3333	8.68966	0.00273942	1	0.0481068
argE		Acetylornithine deacetylase	26	26	21	4	55.3191	13.3333	0.190476	0.00563247	1	0.0481068
group_2738		Acetyltransferase	26	26	21	4	55.3191	13.3333	0.190476	0.00563247	1	0.0481068
group_7066		Acetyltransferase	21	4	26	26	44.6809	86.6667	5.25	0.00563247	1	0.0481068
ypeA		Acetyltransferase YpeA	26	26	21	4	55.3191	13.3333	0.190476	0.00563247	1	0.0481068
group_8454	ypeA	Acetyltransferase YpeA	21	4	26	26	44.6809	86.6667	5.25	0.00563247	1	0.0481068
group_3265	citB	Aconitate hydratase A	21	4	26	26	44.6809	86.6667	5.25	0.00563247	1	0.0481068
acyP		Acylphosphatase	26	26	21	4	55.3191	13.3333	0.190476	0.00563247	1	0.0481068
group_8549	acyP	Acylphosphatase	21	4	26	26	44.6809	86.6667	5.25	0.00563247	1	0.0481068
sasA_2		Adaptive-response sensory-kinase SasA	26	26	21	4	55.3191	13.3333	0.190476	0.00563247	1	0.0481068
sasA_1		Adaptive-response sensory-kinase SasA	26	26	21	4	55.3191	13.3333	0.190476	0.00563247	1	0.0481068
sasA_3		Adaptive-response sensory-kinase SasA	4	15	43	15	8.51064	50	0.0930233	7.31312e-05	1	0.00663456
group_10502	sasA_2	Adaptive-response sensory-kinase SasA	21	4	26	26	44.6809	86.6667	5.25	0.00563247	1	0.0481068
mutY		Adenine DNA glycosylase	26	26	21	4	55.3191	13.3333	0.190476	0.00563247	1	0.0481068
group_7022	mutY	Adenine DNA glycosylase	21	4	26	26	44.6809	86.6667	5.25	0.00563247	1	0.0481068
add		Adenosine deaminase	26	26	21	4	55.3191	13.3333	0.190476	0.00563247	1	0.0481068
group_8453	add	Adenosine deaminase	21	4	26	26	44.6809	86.6667	5.25	0.00563247	1	0.0481068
nudF		ADP-ribose pyrophosphatase	26	26	21	4	55.3191	13.3333	0.190476	0.00563247	1	0.0481068
group_10543	nudF	ADP-ribose pyrophosphatase	21	4	26	26	44.6809	86.6667	5.25	0.00563247	1	0.0481068
alaS		Alanine--tRNA ligase	26	26	21	4	55.3191	13.3333	0.190476	0.00563247	1	0.0481068
group_10506	alaS	Alanine--tRNA ligase	21	4	26	26	44.6809	86.6667	5.25	0.00563247	1	0.0481068
mro		Aldose 1-epimerase	26	26	21	4	55.3191	13.3333	0.190476	0.00563247	1	0.0481068
group_10353	mro	Aldose 1-epimerase	21	4	26	26	44.6809	86.6667	5.25	0.00563247	1	0.0481068
phoP		Alkaline phosphatase synthesis transcriptional regulatory protein PhoP	9	24	38	6	19.1489	20	0.0592105	2.43649e-07	0.00444294	8.22767e-05
group_8535	phoP	Alkaline phosphatase synthesis transcriptional regulatory protein PhoP	21	4	26	26	44.6809	86.6667	5.25	0.00563247	1	0.0481068
aldC_1		Alpha-acetolactate decarboxylase	26	26	21	4	55.3191	13.3333	0.190476	0.00563247	1	0.0481068
amyS		Alpha-amylase	16	23	31	7	34.0426	23.3333	0.157083	0.000390483	1	0.0188871
group_3479	rpsN2	Alternate 30S ribosomal protein S14	5	16	42	14	10.6383	46.6667	0.104167	6.46644e-05	1	0.00620608
pabA_2		Aminodeoxychorismate/anthranilate synthase component 2	26	27	21	3	55.3191	10	0.137566	0.00204963	1	0.0481068
group_5870	aphA4	Aminoglycoside 3'-phosphotransferase	21	4	26	26	44.6809	86.6667	5.25	0.00563247	1	0.0481068
group_10522	tenA	Aminopyrimidine aminohydrolase	21	4	26	26	44.6809	86.6667	5.25	0.00563247	1	0.0481068
apu		Amylopullulanase	26	26	21	4	55.3191	13.3333	0.190476	0.00563247	1	0.0481068
group_10686	apu	Amylopullulanase	21	4	26	26	44.6809	86.6667	5.25	0.00563247	1	0.0481068
trpE		Anthranilate synthase component 1	26	26	21	4	55.3191	13.3333	0.190476	0.00563247	1	0.0481068
araR		Arabinose metabolism transcriptional repressor	27	29	20	1	57.4468	3.33333	0.0465517	0.000137943	1	0.008734
araR_2		Arabinose metabolism transcriptional repressor	4	18	43	12	8.51064	40	0.0620155	3.06486e-06	0.0558877	0.000537381
argJ		Arginine biosynthesis bifunctional protein ArgJ	25	28	22	2	53.1915	6.66667	0.0811688	0.000145616	1	0.00906251
group_10474	argJ	Arginine biosynthesis bifunctional protein ArgJ	18	2	29	28	38.2979	93.3333	8.68966	0.00273942	1	0.0481068
group_4226	arcD1	Arginine/ornithine antiporter ArcD1	15	1	32	29	31.9149	96.6667	13.5938	0.00304195	1	0.0481068
arcD2		Arginine/ornithine antiporter ArcD2	26	26	21	4	55.3191	13.3333	0.190476	0.00563247	1	0.0481068
group_6911	arcD2	Arginine/ornithine antiporter ArcD2	21	4	26	26	44.6809	86.6667	5.25	0.00563247	1	0.0481068
group_3418	argH	Argininosuccinate lyase	7	17	40	13	14.8936	43.3333	0.133824	0.000283216	1	0.015145
arsC_2		Arsenate reductase	1	9	46	21	2.12766	70	0.0507246	0.000640369	1	0.0267253
bglA_2		Aryl-phospho-beta-D-glucosidase BglA	29	28	18	2	61.7021	6.66667	0.115079	0.00273942	1	0.0481068
group_5896	bglA_2	Aryl-phospho-beta-D-glucosidase BglA	18	2	29	28	38.2979	93.3333	8.68966	0.00273942	1	0.0481068
group_4278	bglH_2	Aryl-phospho-beta-D-glucosidase BglH	19	2	28	28	40.4255	93.3333	9.5	0.00131364	1	0.0433953
ulaA		Ascorbate-specific PTS system EIIC component	18	23	29	7	38.2979	23.3333	0.188906	0.00115579	1	0.0395421
group_8255		Aspartate racemase	26	26	21	4	55.3191	13.3333	0.190476	0.00563247	1	0.0481068
group_10273		Aspartate racemase	21	4	26	26	44.6809	86.6667	5.25	0.00563247	1	0.0481068
hisG		ATP phosphoribosyltransferase	20	23	27	7	42.5532	23.3333	0.225443	0.00459106	1	0.0481068
group_5873	hisG	ATP phosphoribosyltransferase	21	4	26	26	44.6809	86.6667	5.25	0.00563247	1	0.0481068
group_4263	hisZ	ATP phosphoribosyltransferase regulatory subunit	17	1	30	29	36.1702	96.6667	16.4333	0.000705883	1	0.0273286
atpG		ATP synthase gamma chain	26	26	21	4	55.3191	13.3333	0.190476	0.00563247	1	0.0481068
group_10519	atpG	ATP synthase gamma chain	21	4	26	26	44.6809	86.6667	5.25	0.00563247	1	0.0481068
atpH		ATP synthase subunit delta	26	26	21	4	55.3191	13.3333	0.190476	0.00563247	1	0.0481068
group_8422	atpH	ATP synthase subunit delta	21	4	26	26	44.6809	86.6667	5.25	0.00563247	1	0.0481068
cydD		ATP-binding/permease protein CydD	21	4	26	26	44.6809	86.6667	5.25	0.00563247	1	0.0481068
clpP_2		ATP-dependent Clp protease proteolytic subunit	18	2	29	28	38.2979	93.3333	8.68966	0.00273942	1	0.0481068
group_7064	recQ	ATP-dependent DNA helicase RecQ	15	1	32	29	31.9149	96.6667	13.5938	0.00304195	1	0.0481068
rexB		ATP-dependent helicase/deoxyribonuclease subunit B	26	26	21	4	55.3191	13.3333	0.190476	0.00563247	1	0.0481068
recD2		ATP-dependent RecD-like DNA helicase	26	26	21	4	55.3191	13.3333	0.190476	0.00563247	1	0.0481068
group_8415	recD2	ATP-dependent RecD-like DNA helicase	21	4	26	26	44.6809	86.6667	5.25	0.00563247	1	0.0481068
group_5963		Autolysin	21	4	26	26	44.6809	86.6667	5.25	0.00563247	1	0.0481068
group_4411	bceB	Bacitracin export permease protein BceB	3	10	44	20	6.38298	66.6667	0.136364	0.00376113	1	0.0481068
group_5924	bceB	Bacitracin export permease protein BceB	15	1	32	29	31.9149	96.6667	13.5938	0.00304195	1	0.0481068
lacZ		Beta-galactosidase	20	24	27	6	42.5532	20	0.185185	0.00191026	1	0.0481068
bglK		Beta-glucoside kinase	33	30	14	0	70.2128	0	0	0.000524912	1	0.0238697
nagZ		Beta-hexosaminidase	11	20	36	10	23.4043	33.3333	0.152778	0.000281724	1	0.0151095
group_5076	nagZ	Beta-hexosaminidase	11	0	36	30	23.4043	100	inf	0.0051409	1	0.0481068
pgmB		Beta-phosphoglucomutase	26	26	21	4	55.3191	13.3333	0.190476	0.00563247	1	0.0481068
group_14983	pgmB	Beta-phosphoglucomutase	21	4	26	26	44.6809	86.6667	5.25	0.00563247	1	0.0481068
group_4102	xynB	Beta-xylosidase	3	17	44	13	6.38298	43.3333	0.052139	1.38407e-06	0.0252385	0.000293616
birA_1		Bifunctional ligase/repressor BirA	26	26	21	4	55.3191	13.3333	0.190476	0.00563247	1	0.0481068
birA_2		Bifunctional ligase/repressor BirA	26	26	21	4	55.3191	13.3333	0.190476	0.00563247	1	0.0481068
group_10361	birA_1	Bifunctional ligase/repressor BirA	21	4	26	26	44.6809	86.6667	5.25	0.00563247	1	0.0481068
group_10523	birA_2	Bifunctional ligase/repressor BirA	21	4	26	26	44.6809	86.6667	5.25	0.00563247	1	0.0481068
folD		Bifunctional protein FolD protein	26	26	21	4	55.3191	13.3333	0.190476	0.00563247	1	0.0481068
group_10478	folD	Bifunctional protein FolD protein	21	4	26	26	44.6809	86.6667	5.25	0.00563247	1	0.0481068
purH		Bifunctional purine biosynthesis protein PurH	16	24	31	6	34.0426	20	0.129032	0.000138972	1	0.00873847
group_8504	purH	Bifunctional purine biosynthesis protein PurH	21	4	26	26	44.6809	86.6667	5.25	0.00563247	1	0.0481068
rbsK/rbiA		Bifunctional ribokinase/ribose-5-phosphate isomerase A	1	12	46	18	2.12766	60	0.0326087	2.27756e-05	0.415314	0.00264531
adaA		Bifunctional transcriptional activator/DNA repair enzyme AdaA	26	26	21	4	55.3191	13.3333	0.190476	0.00563247	1	0.0481068
group_10609	adaA	Bifunctional transcriptional activator/DNA repair enzyme AdaA	21	4	26	26	44.6809	86.6667	5.25	0.00563247	1	0.0481068
brpA		Biofilm regulatory protein A	10	26	37	4	21.2766	13.3333	0.04158	1.80302e-08	0.000328781	8.88599e-06
group_2152	brpA	Biofilm regulatory protein A	15	0	32	30	31.9149	100	inf	0.000251725	1	0.0140804
accB		Biotin carboxyl carrier protein of acetyl-CoA carboxylase	29	28	18	2	61.7021	6.66667	0.115079	0.00273942	1	0.0481068
group_10673	accB	Biotin carboxyl carrier protein of acetyl-CoA carboxylase	18	2	29	28	38.2979	93.3333	8.68966	0.00273942	1	0.0481068
accC		Biotin carboxylase	26	27	21	3	55.3191	10	0.137566	0.00204963	1	0.0481068
group_6589	accC	Biotin carboxylase	21	4	26	26	44.6809	86.6667	5.25	0.00563247	1	0.0481068
bioY		Biotin transporter BioY	26	26	21	4	55.3191	13.3333	0.190476	0.00563247	1	0.0481068
group_8424	bioY	Biotin transporter BioY	21	4	26	26	44.6809	86.6667	5.25	0.00563247	1	0.0481068
group_8517	brnQ	Branched-chain amino acid transport system 2 carrier protein	21	4	26	26	44.6809	86.6667	5.25	0.00563247	1	0.0481068
dauA_1		C4-dicarboxylic acid transporter DauA	13	0	34	30	27.6596	100	inf	0.00110976	1	0.03811
czcD		Cadmium, cobalt and zinc/H(+)-K(+) antiporter	26	26	21	4	55.3191	13.3333	0.190476	0.00563247	1	0.0481068
group_10490	czcD	Cadmium, cobalt and zinc/H(+)-K(+) antiporter	21	4	26	26	44.6809	86.6667	5.25	0.00563247	1	0.0481068
ccpB		Catabolite control protein B	26	26	21	4	55.3191	13.3333	0.190476	0.00563247	1	0.0481068
group_4684	catE	Catechol-2,3-dioxygenase	2	14	45	16	4.25532	53.3333	0.0507937	1.20431e-05	0.219606	0.00165117
cca		CCA-adding enzyme	26	26	21	4	55.3191	13.3333	0.190476	0.00563247	1	0.0481068
group_10483	cca	CCA-adding enzyme	21	4	26	26	44.6809	86.6667	5.25	0.00563247	1	0.0481068
cdaR		CdaA regulatory protein CdaR	21	4	26	26	44.6809	86.6667	5.25	0.00563247	1	0.0481068
divIB		Cell division protein DivIB	26	26	21	4	55.3191	13.3333	0.190476	0.00563247	1	0.0481068
group_8398	divIB	Cell division protein DivIB	21	4	26	26	44.6809	86.6667	5.25	0.00563247	1	0.0481068
group_10386	ftsX	Cell division protein FtsX	21	4	26	26	44.6809	86.6667	5.25	0.00563247	1	0.0481068
bcsA		Cellulose synthase catalytic subunit [UDP-forming]	1	11	46	19	2.12766	63.3333	0.0375494	7.22185e-05	1	0.00663456
group_4783	cah	Cephalosporin-C deacetylase	2	16	45	14	4.25532	46.6667	0.0388889	9.96358e-07	0.0181686	0.000232931
smc_2		Chromosome partition protein Smc	28	27	19	3	59.5745	10	0.163743	0.00437082	1	0.0481068
smc		Chromosome partition protein Smc	18	2	29	28	38.2979	93.3333	8.68966	0.00273942	1	0.0481068
citA		Citrate synthase 1	21	4	26	26	44.6809	86.6667	5.25	0.00563247	1	0.0481068
coaBC_2		Coenzyme A biosynthesis bifunctional protein CoaBC	26	26	21	4	55.3191	13.3333	0.190476	0.00563247	1	0.0481068
group_8544	coaBC_2	Coenzyme A biosynthesis bifunctional protein CoaBC	21	4	26	26	44.6809	86.6667	5.25	0.00563247	1	0.0481068
group_10668	cdr	Coenzyme A disulfide reductase	18	2	29	28	38.2979	93.3333	8.68966	0.00273942	1	0.0481068
pqqE_1		Coenzyme PQQ synthesis protein E	43	18	4	12	91.4894	40	7.16667	0.00139255	1	0.045589
csp		Cold shock protein 1	21	4	26	26	44.6809	86.6667	5.25	0.00563247	1	0.0481068
cspL		Cold shock protein 2	1	11	46	19	2.12766	63.3333	0.0375494	7.22185e-05	1	0.00663456
cspL_1		Cold shock protein 2	21	4	26	26	44.6809	86.6667	5.25	0.00563247	1	0.0481068
comEA		ComE operon protein 1	26	26	21	4	55.3191	13.3333	0.190476	0.00563247	1	0.0481068
group_5927	comEA	ComE operon protein 1	21	4	26	26	44.6809	86.6667	5.25	0.00563247	1	0.0481068
comEC		ComE operon protein 3	26	26	21	4	55.3191	13.3333	0.190476	0.00563247	1	0.0481068
comEC_1		ComE operon protein 3	21	4	26	26	44.6809	86.6667	5.25	0.00563247	1	0.0481068
comEC_2		ComE operon protein 3	16	0	31	30	34.0426	100	inf	0.000122003	1	0.00783354
comFA_1		ComF operon protein 1	20	3	27	27	42.5532	90	6.66667	0.0023073	1	0.0481068
comGA		ComG operon protein 1	26	26	21	4	55.3191	13.3333	0.190476	0.00563247	1	0.0481068
group_5804	comGA	ComG operon protein 1	17	0	30	30	36.1702	100	inf	0.000107512	1	0.00748273
cutC		Copper homeostasis protein CutC	26	26	21	4	55.3191	13.3333	0.190476	0.00563247	1	0.0481068
pyrG		CTP synthase	30	30	17	0	63.8298	0	0	0.000107512	1	0.00748273
group_6527	pyrG	CTP synthase	18	0	29	30	38.2979	100	inf	4.43195e-05	0.808166	0.00454026
metC		Cystathionine beta-lyase	29	28	18	2	61.7021	6.66667	0.115079	0.00273942	1	0.0481068
group_10671	metC	Cystathionine beta-lyase	18	2	29	28	38.2979	93.3333	8.68966	0.00273942	1	0.0481068
patB		Cystathionine beta-lyase PatB	26	26	21	4	55.3191	13.3333	0.190476	0.00563247	1	0.0481068
group_3649	patB	Cystathionine beta-lyase PatB	12	0	35	30	25.5319	100	inf	0.00237784	1	0.0481068
metI		Cystathionine gamma-synthase/O-acetylhomoserine (thiol)-lyase	7	24	40	6	14.8936	20	0.04375	1.2597e-08	0.000229706	6.38073e-06
group_2435	metI	Cystathionine gamma-synthase/O-acetylhomoserine (thiol)-lyase	25	2	22	28	53.1915	93.3333	15.9091	2.02825e-05	0.369852	0.00253323
iscS_1		Cysteine desulfurase IscS	26	26	21	4	55.3191	13.3333	0.190476	0.00563247	1	0.0481068
iscS_2		Cysteine desulfurase IscS	26	26	21	4	55.3191	13.3333	0.190476	0.00563247	1	0.0481068
group_10611	iscS_1	Cysteine desulfurase IscS	21	4	26	26	44.6809	86.6667	5.25	0.00563247	1	0.0481068
group_5936	iscS_2	Cysteine desulfurase IscS	21	4	26	26	44.6809	86.6667	5.25	0.00563247	1	0.0481068
sufS		Cysteine desulfurase SufS	26	26	21	4	55.3191	13.3333	0.190476	0.00563247	1	0.0481068
group_8426	sufS	Cysteine desulfurase SufS	21	4	26	26	44.6809	86.6667	5.25	0.00563247	1	0.0481068
cysK_2		Cysteine synthase	29	28	18	2	61.7021	6.66667	0.115079	0.00273942	1	0.0481068
cysK_1		Cysteine synthase	26	26	21	4	55.3191	13.3333	0.190476	0.00563247	1	0.0481068
group_8474	cysK_1	Cysteine synthase	21	4	26	26	44.6809	86.6667	5.25	0.00563247	1	0.0481068
group_10670	cysK_2	Cysteine synthase	18	2	29	28	38.2979	93.3333	8.68966	0.00273942	1	0.0481068
cdd		Cytidine deaminase	26	26	21	4	55.3191	13.3333	0.190476	0.00563247	1	0.0481068
group_7188	cdd	Cytidine deaminase	21	4	26	26	44.6809	86.6667	5.25	0.00563247	1	0.0481068
cmk		Cytidylate kinase	26	26	21	4	55.3191	13.3333	0.190476	0.00563247	1	0.0481068
group_6145	cmk	Cytidylate kinase	19	1	28	29	40.4255	96.6667	19.6786	0.000167701	1	0.0101259
dltA		D-alanine--D-alanyl carrier protein ligase	26	26	21	4	55.3191	13.3333	0.190476	0.00563247	1	0.0481068
group_10435	dltA	D-alanine--D-alanyl carrier protein ligase	21	4	26	26	44.6809	86.6667	5.25	0.00563247	1	0.0481068
dltA_1		D-alanine--poly(phosphoribitol) ligase subunit 1	0	6	47	24	0	80	0	0.00250439	1	0.0481068
dltA_2		D-alanine--poly(phosphoribitol) ligase subunit 1	0	6	47	24	0	80	0	0.00250439	1	0.0481068
vanYB		D-alanyl-D-alanine carboxypeptidase	26	26	21	4	55.3191	13.3333	0.190476	0.00563247	1	0.0481068
group_4995	vanYB	D-alanyl-D-alanine carboxypeptidase	21	3	26	27	44.6809	90	7.26923	0.00204963	1	0.0481068
dtd3		D-aminoacyl-tRNA deacylase	26	26	21	4	55.3191	13.3333	0.190476	0.00563247	1	0.0481068
group_8515	dtd3	D-aminoacyl-tRNA deacylase	21	4	26	26	44.6809	86.6667	5.25	0.00563247	1	0.0481068
drrB		Daunorubicin/doxorubicin resistance ABC transporter permease protein DrrB	21	4	26	26	44.6809	86.6667	5.25	0.00563247	1	0.0481068
drrA		Daunorubicin/doxorubicin resistance ATP-binding protein DrrA	21	4	26	26	44.6809	86.6667	5.25	0.00563247	1	0.0481068
group_8183		DegV domain-containing protein	26	26	21	4	55.3191	13.3333	0.190476	0.00563247	1	0.0481068
group_7073		DegV domain-containing protein	21	4	26	26	44.6809	86.6667	5.25	0.00563247	1	0.0481068
group_220	dut_2	Deoxyuridine 5'-triphosphate nucleotidohydrolase	13	0	34	30	27.6596	100	inf	0.00110976	1	0.03811
coaE		Dephospho-CoA kinase	26	26	21	4	55.3191	13.3333	0.190476	0.00563247	1	0.0481068
group_6035	coaE	Dephospho-CoA kinase	21	4	26	26	44.6809	86.6667	5.25	0.00563247	1	0.0481068
gmhB		D-glycero-beta-D-manno-heptose-1,7-bisphosphate 7-phosphatase	21	4	26	26	44.6809	86.6667	5.25	0.00563247	1	0.0481068
dagK_2		Diacylglycerol kinase	25	26	22	4	53.1915	13.3333	0.174825	0.00290247	1	0.0481068
lysA		Diaminopimelate decarboxylase	26	26	21	4	55.3191	13.3333	0.190476	0.00563247	1	0.0481068
group_10429	lysA	Diaminopimelate decarboxylase	21	4	26	26	44.6809	86.6667	5.25	0.00563247	1	0.0481068
bacC		Dihydroanticapsin 7-dehydrogenase	29	28	18	2	61.7021	6.66667	0.115079	0.00273942	1	0.0481068
group_8506	bacC	Dihydroanticapsin 7-dehydrogenase	18	2	29	28	38.2979	93.3333	8.68966	0.00273942	1	0.0481068
dhfR		Dihydrofolate reductase	26	26	21	4	55.3191	13.3333	0.190476	0.00563247	1	0.0481068
group_10419	dhfR	Dihydrofolate reductase	21	4	26	26	44.6809	86.6667	5.25	0.00563247	1	0.0481068
pdhC		Dihydrolipoyllysine-residue acetyltransferase component of pyruvate dehydrogenase complex	21	4	26	26	44.6809	86.6667	5.25	0.00563247	1	0.0481068
folB		Dihydroneopterin aldolase	26	26	21	4	55.3191	13.3333	0.190476	0.00563247	1	0.0481068
group_10420	folB	Dihydroneopterin aldolase	21	4	26	26	44.6809	86.6667	5.25	0.00563247	1	0.0481068
group_3024	pyrC	Dihydroorotase	6	20	41	10	12.766	33.3333	0.0731707	1.54332e-06	0.0281425	0.000303608
group_5829	pyrC	Dihydroorotase	21	4	26	26	44.6809	86.6667	5.25	0.00563247	1	0.0481068
pyrDB		Dihydroorotate dehydrogenase B (NAD(+)), catalytic subunit	26	26	21	4	55.3191	13.3333	0.190476	0.00563247	1	0.0481068
group_8382	pyrDB	Dihydroorotate dehydrogenase B (NAD(+)), catalytic subunit	21	4	26	26	44.6809	86.6667	5.25	0.00563247	1	0.0481068
pyrK		Dihydroorotate dehydrogenase B (NAD(+)), electron transfer subunit	26	26	21	4	55.3191	13.3333	0.190476	0.00563247	1	0.0481068
group_10456	pyrK	Dihydroorotate dehydrogenase B (NAD(+)), electron transfer subunit	21	4	26	26	44.6809	86.6667	5.25	0.00563247	1	0.0481068
group_2960	pepDA_1	Dipeptidase A	1	8	46	22	2.12766	73.3333	0.0597826	0.00179389	1	0.0481068
group_2959	pepDA_1	Dipeptidase A	11	0	36	30	23.4043	100	inf	0.0051409	1	0.0481068
rdgB		dITP/XTP pyrophosphatase	26	26	21	4	55.3191	13.3333	0.190476	0.00563247	1	0.0481068
group_10431	rdgB	dITP/XTP pyrophosphatase	21	4	26	26	44.6809	86.6667	5.25	0.00563247	1	0.0481068
mntH_3		Divalent metal cation transporter MntH	35	2	12	28	74.4681	93.3333	40.8333	3.47169e-09	6.33062e-05	3.38671e-06
metQ_3		D-methionine-binding lipoprotein MetQ	25	26	22	4	53.1915	13.3333	0.174825	0.00290247	1	0.0481068
atl		DNA base-flipping protein	26	26	21	4	55.3191	13.3333	0.190476	0.00563247	1	0.0481068
gyrA		DNA gyrase subunit A	30	30	17	0	63.8298	0	0	0.000107512	1	0.00748273
group_6652	gyrA	DNA gyrase subunit A	17	1	30	29	36.1702	96.6667	16.4333	0.000705883	1	0.0273286
ligA_2		DNA ligase	19	2	28	28	40.4255	93.3333	9.5	0.00131364	1	0.0433953
mutL		DNA mismatch repair protein MutL	26	26	21	4	55.3191	13.3333	0.190476	0.00563247	1	0.0481068
group_8268	mutL	DNA mismatch repair protein MutL	21	4	26	26	44.6809	86.6667	5.25	0.00563247	1	0.0481068
polC_2		DNA polymerase III PolC-type	26	26	21	4	55.3191	13.3333	0.190476	0.00563247	1	0.0481068
group_5931	polC_2	DNA polymerase III PolC-type	19	3	28	27	40.4255	90	6.10714	0.00437082	1	0.0481068
dinB_1		DNA polymerase IV	26	26	21	4	55.3191	13.3333	0.190476	0.00563247	1	0.0481068
group_2312	dinB_2	DNA polymerase IV	2	10	45	20	4.25532	66.6667	0.0888889	0.000956009	1	0.0342792
group_10338	dinB_1	DNA polymerase IV	21	4	26	26	44.6809	86.6667	5.25	0.00563247	1	0.0481068
group_392	dinB_1	DNA polymerase IV	11	0	36	30	23.4043	100	inf	0.0051409	1	0.0481068
dnaG		DNA primase	26	26	21	4	55.3191	13.3333	0.190476	0.00563247	1	0.0481068
group_8540	dnaG	DNA primase	21	4	26	26	44.6809	86.6667	5.25	0.00563247	1	0.0481068
dprA		DNA processing protein DprA	12	23	35	7	25.5319	23.3333	0.104348	1.6189e-05	0.295207	0.00211821
group_5858	dprA	DNA processing protein DprA	21	4	26	26	44.6809	86.6667	5.25	0.00563247	1	0.0481068
group_3514	dprA	DNA processing protein DprA	21	1	26	29	44.6809	96.6667	23.4231	5.81353e-05	1	0.00563882
recN		DNA repair protein RecN	26	26	21	4	55.3191	13.3333	0.190476	0.00563247	1	0.0481068
group_10516	recN	DNA repair protein RecN	21	4	26	26	44.6809	86.6667	5.25	0.00563247	1	0.0481068
recF		DNA replication and repair protein RecF	26	26	21	4	55.3191	13.3333	0.190476	0.00563247	1	0.0481068
group_10355	recF	DNA replication and repair protein RecF	21	4	26	26	44.6809	86.6667	5.25	0.00563247	1	0.0481068
dnaD		DNA replication protein DnaD	26	26	21	4	55.3191	13.3333	0.190476	0.00563247	1	0.0481068
group_8352	dnaD	DNA replication protein DnaD	21	4	26	26	44.6809	86.6667	5.25	0.00563247	1	0.0481068
tag		DNA-3-methyladenine glycosylase 1	26	26	21	4	55.3191	13.3333	0.190476	0.00563247	1	0.0481068
hin_2		DNA-invertase hin	1	7	46	23	2.12766	76.6667	0.0714286	0.00482536	1	0.0481068
group_742	hin_1	DNA-invertase hin	20	2	27	28	42.5532	93.3333	10.3704	0.000629049	1	0.0267253
group_5374		D-ribitol-5-phosphate phosphatase	26	26	21	4	55.3191	13.3333	0.190476	0.00563247	1	0.0481068
group_10632		D-ribitol-5-phosphate phosphatase	21	4	26	26	44.6809	86.6667	5.25	0.00563247	1	0.0481068
group_5906	rbsD	D-ribose pyranase	20	3	27	27	42.5532	90	6.66667	0.0023073	1	0.0481068
xylT_1		D-xylose transporter	3	17	44	13	6.38298	43.3333	0.052139	1.38407e-06	0.0252385	0.000293616
xylT_2		D-xylose transporter	2	14	45	16	4.25532	53.3333	0.0507937	1.20431e-05	0.219606	0.00165117
group_7889		Endoglucanase	0	9	47	21	0	70	0	8.86866e-05	1	0.00731765
nth		Endonuclease III	26	26	21	4	55.3191	13.3333	0.190476	0.00563247	1	0.0481068
group_10408	nth	Endonuclease III	21	4	26	26	44.6809	86.6667	5.25	0.00563247	1	0.0481068
ecfA2		Energy-coupling factor transporter ATP-binding protein EcfA2	26	26	21	4	55.3191	13.3333	0.190476	0.00563247	1	0.0481068
group_10568	ecfA2	Energy-coupling factor transporter ATP-binding protein EcfA2	21	4	26	26	44.6809	86.6667	5.25	0.00563247	1	0.0481068
ettA_2		Energy-dependent translational throttle protein EttA	26	26	21	4	55.3191	13.3333	0.190476	0.00563247	1	0.0481068
group_4721	ettA_1	Energy-dependent translational throttle protein EttA	3	15	44	15	6.38298	50	0.0681818	1.63788e-05	0.298668	0.00211821
group_10480	ettA_2	Energy-dependent translational throttle protein EttA	21	4	26	26	44.6809	86.6667	5.25	0.00563247	1	0.0481068
entS		Enterobactin exporter EntS	0	11	47	19	0	63.3333	0	8.17567e-06	0.149083	0.00121206
pdxB		Erythronate-4-phosphate dehydrogenase	26	26	21	4	55.3191	13.3333	0.190476	0.00563247	1	0.0481068
group_10742	pdxB	Erythronate-4-phosphate dehydrogenase	21	4	26	26	44.6809	86.6667	5.25	0.00563247	1	0.0481068
xseA		Exodeoxyribonuclease 7 large subunit	26	26	21	4	55.3191	13.3333	0.190476	0.00563247	1	0.0481068
group_15722	xseA	Exodeoxyribonuclease 7 large subunit	21	4	26	26	44.6809	86.6667	5.25	0.00563247	1	0.0481068
xseB		Exodeoxyribonuclease 7 small subunit	26	26	21	4	55.3191	13.3333	0.190476	0.00563247	1	0.0481068
group_10479	xseB	Exodeoxyribonuclease 7 small subunit	21	4	26	26	44.6809	86.6667	5.25	0.00563247	1	0.0481068
lytG		Exo-glucosaminidase LytG	26	26	21	4	55.3191	13.3333	0.190476	0.00563247	1	0.0481068
group_5616		Extracellular exo-alpha-(1->5)-L-arabinofuranosidase	1	8	46	22	2.12766	73.3333	0.0597826	0.00179389	1	0.0481068
apbE_1		FAD:protein FMN transferase	26	26	21	4	55.3191	13.3333	0.190476	0.00563247	1	0.0481068
group_10594	apbE_1	FAD:protein FMN transferase	21	4	26	26	44.6809	86.6667	5.25	0.00563247	1	0.0481068
group_5506		Farnesyl diphosphate synthase	26	26	21	4	55.3191	13.3333	0.190476	0.00563247	1	0.0481068
group_7057		Farnesyl diphosphate synthase	21	4	26	26	44.6809	86.6667	5.25	0.00563247	1	0.0481068
acr1		Fatty acyl-CoA reductase	25	26	22	4	53.1915	13.3333	0.174825	0.00290247	1	0.0481068
group_8082	fecE_2	Fe(3+) dicitrate transport ATP-binding protein FecE	1	12	46	18	2.12766	60	0.0326087	2.27756e-05	0.415314	0.00264531
yumC		Ferredoxin--NADP reductase 2	45	17	2	13	95.7447	43.3333	17.2059	3.86772e-05	0.705278	0.00398462
group_4834	yumC	Ferredoxin--NADP reductase 2	2	14	45	16	4.25532	53.3333	0.0507937	1.20431e-05	0.219606	0.00165117
besA		Ferri-bacillibactin esterase BesA	1	13	46	17	2.12766	56.6667	0.0284281	6.87411e-06	0.125349	0.00104458
group_2205	hemH	Ferrochelatase	6	21	41	9	12.766	30	0.0627178	3.94029e-07	0.00718512	0.000114858
fieF		Ferrous-iron efflux pump FieF	26	26	21	4	55.3191	13.3333	0.190476	0.00563247	1	0.0481068
group_10582	fieF	Ferrous-iron efflux pump FieF	21	4	26	26	44.6809	86.6667	5.25	0.00563247	1	0.0481068
nfrA1		FMN reductase (NADPH)	26	26	21	4	55.3191	13.3333	0.190476	0.00563247	1	0.0481068
group_8546	nfrA1	FMN reductase (NADPH)	21	4	26	26	44.6809	86.6667	5.25	0.00563247	1	0.0481068
azoR1		FMN-dependent NADH-azoreductase 1	21	4	26	26	44.6809	86.6667	5.25	0.00563247	1	0.0481068
azoR2		FMN-dependent NADH-azoreductase 2	26	26	21	4	55.3191	13.3333	0.190476	0.00563247	1	0.0481068
prsA		Foldase protein PrsA	26	26	21	4	55.3191	13.3333	0.190476	0.00563247	1	0.0481068
prsA_1		Foldase protein PrsA	21	4	26	26	44.6809	86.6667	5.25	0.00563247	1	0.0481068
prsA_2		Foldase protein PrsA	28	3	19	27	59.5745	90	13.2632	1.21661e-05	0.221848	0.00165558
fpgS		Folylpolyglutamate synthase	24	26	23	4	51.0638	13.3333	0.160535	0.00148559	1	0.0468681
group_10421	fpgS	Folylpolyglutamate synthase	21	4	26	26	44.6809	86.6667	5.25	0.00563247	1	0.0481068
mutM		Formamidopyrimidine-DNA glycosylase	26	26	21	4	55.3191	13.3333	0.190476	0.00563247	1	0.0481068
group_5973	mutM	Formamidopyrimidine-DNA glycosylase	21	4	26	26	44.6809	86.6667	5.25	0.00563247	1	0.0481068
group_10384	fhs1	Formate--tetrahydrofolate ligase 1	21	4	26	26	44.6809	86.6667	5.25	0.00563247	1	0.0481068
msrC		Free methionine-R-sulfoxide reductase	26	26	21	4	55.3191	13.3333	0.190476	0.00563247	1	0.0481068
group_10278	msrC	Free methionine-R-sulfoxide reductase	21	4	26	26	44.6809	86.6667	5.25	0.00563247	1	0.0481068
fbp		Fructose-1,6-bisphosphatase class 3	23	25	24	5	48.9362	16.6667	0.191667	0.00347378	1	0.0481068
suhB		Fructose-1,6-bisphosphatase/inositol-1-monophosphatase	26	26	21	4	55.3191	13.3333	0.190476	0.00563247	1	0.0481068
group_10615	suhB	Fructose-1,6-bisphosphatase/inositol-1-monophosphatase	21	4	26	26	44.6809	86.6667	5.25	0.00563247	1	0.0481068
fccA		Fumarate reductase flavoprotein subunit	26	26	21	4	55.3191	13.3333	0.190476	0.00563247	1	0.0481068
ifcA		Fumarate reductase flavoprotein subunit	23	4	24	26	48.9362	86.6667	6.22917	0.00148559	1	0.0468681
group_6920	galT	Galactose-1-phosphate uridylyltransferase	21	4	26	26	44.6809	86.6667	5.25	0.00563247	1	0.0481068
lacA_3		Galactose-6-phosphate isomerase subunit LacA	40	6	7	24	85.1064	80	22.8571	1.2597e-08	0.000229706	6.38073e-06
lacB		Galactose-6-phosphate isomerase subunit LacB	40	6	7	24	85.1064	80	22.8571	1.2597e-08	0.000229706	6.38073e-06
group_3657	puuD	Gamma-glutamyl-gamma-aminobutyrate hydrolase PuuD	20	3	27	27	42.5532	90	6.66667	0.0023073	1	0.0481068
yugI		General stress protein 13	26	26	21	4	55.3191	13.3333	0.190476	0.00563247	1	0.0481068
gbpA		GlcNAc-binding protein A	23	25	24	5	48.9362	16.6667	0.191667	0.00347378	1	0.0481068
group_3615	gbpA	GlcNAc-binding protein A	26	4	21	26	55.3191	86.6667	8.04762	0.000266418	1	0.0146772
dexB_1		Glucan 1,6-alpha-glucosidase	36	30	11	0	76.5957	0	0	0.0051409	1	0.0481068
group_3102	nagB_2	Glucosamine-6-phosphate deaminase 1	5	12	42	18	10.6383	60	0.178571	0.004167	1	0.0481068
group_10362	nagB_2	Glucosamine-6-phosphate deaminase 1	21	4	26	26	44.6809	86.6667	5.25	0.00563247	1	0.0481068
gadB_2		Glutamate decarboxylase	18	2	29	28	38.2979	93.3333	8.68966	0.00273942	1	0.0481068
murI		Glutamate racemase	26	26	21	4	55.3191	13.3333	0.190476	0.00563247	1	0.0481068
group_10430	murI	Glutamate racemase	21	4	26	26	44.6809	86.6667	5.25	0.00563247	1	0.0481068
gltA		Glutamate synthase [NADPH] large chain	26	26	21	4	55.3191	13.3333	0.190476	0.00563247	1	0.0481068
group_4166	gltX	Glutamate--tRNA ligase	0	6	47	24	0	80	0	0.00250439	1	0.0481068
group_10595	pepA	Glutamyl aminopeptidase	21	4	26	26	44.6809	86.6667	5.25	0.00563247	1	0.0481068
garB		Glutathione amide reductase	26	26	21	4	55.3191	13.3333	0.190476	0.00563247	1	0.0481068
bsaA		Glutathione peroxidase BsaA	26	26	21	4	55.3191	13.3333	0.190476	0.00563247	1	0.0481068
gsiC_2		Glutathione transport system permease protein GsiC	37	13	10	17	78.7234	56.6667	4.83846	0.00290015	1	0.0481068
group_2445	hprA	Glycerate dehydrogenase	0	10	47	20	0	66.6667	0	2.73885e-05	0.499429	0.00293782
glpK		Glycerol kinase	13	21	34	9	27.6596	30	0.163866	0.000379608	1	0.018558
glpF_2		Glycerol uptake facilitator protein	10	23	37	7	21.2766	23.3333	0.0822562	1.91964e-06	0.0350046	0.000368668
plsY		Glycerol-3-phosphate acyltransferase	26	26	21	4	55.3191	13.3333	0.190476	0.00563247	1	0.0481068
group_10388	plsY	Glycerol-3-phosphate acyltransferase	21	4	26	26	44.6809	86.6667	5.25	0.00563247	1	0.0481068
group_11591	tarD	Glycerol-3-phosphate cytidylyltransferase	10	0	37	30	21.2766	100	inf	0.0053606	1	0.0481068
glyQ		Glycine--tRNA ligase alpha subunit	25	26	22	4	53.1915	13.3333	0.174825	0.00290247	1	0.0481068
group_18497	glyQ	Glycine--tRNA ligase alpha subunit	22	4	25	26	46.8085	86.6667	5.72	0.00290247	1	0.0481068
glyS		Glycine--tRNA ligase beta subunit	26	26	21	4	55.3191	13.3333	0.190476	0.00563247	1	0.0481068
group_10412	glyS	Glycine--tRNA ligase beta subunit	21	4	26	26	44.6809	86.6667	5.25	0.00563247	1	0.0481068
group_15303	glgA	Glycogen synthase	21	4	26	26	44.6809	86.6667	5.25	0.00563247	1	0.0481068
group_10114	gtf1_2	Glycosyltransferase Gtf1	1	9	46	21	2.12766	70	0.0507246	0.000640369	1	0.0267253
yvgN		Glyoxal reductase	26	26	21	4	55.3191	13.3333	0.190476	0.00563247	1	0.0481068
group_8459	yvgN	Glyoxal reductase	21	4	26	26	44.6809	86.6667	5.25	0.00563247	1	0.0481068
ltrA		Group II intron-encoded protein LtrA	17	0	30	30	36.1702	100	inf	0.000107512	1	0.00748273
folE		GTP cyclohydrolase 1	26	26	21	4	55.3191	13.3333	0.190476	0.00563247	1	0.0481068
group_8359	folE	GTP cyclohydrolase 1	21	4	26	26	44.6809	86.6667	5.25	0.00563247	1	0.0481068
group_1397		GTP cyclohydrolase 1 type 2	1	15	46	15	2.12766	50	0.0217391	5.43932e-07	0.0099186	0.000141694
group_6960		GTP cyclohydrolase 1 type 2	21	4	26	26	44.6809	86.6667	5.25	0.00563247	1	0.0481068
codY_2		GTP-sensing transcriptional pleiotropic repressor CodY	26	26	21	4	55.3191	13.3333	0.190476	0.00563247	1	0.0481068
group_7062	codY_2	GTP-sensing transcriptional pleiotropic repressor CodY	21	4	26	26	44.6809	86.6667	5.25	0.00563247	1	0.0481068
clcA		H(+)/Cl(-) exchange transporter ClcA	26	26	21	4	55.3191	13.3333	0.190476	0.00563247	1	0.0481068
hmuU		Hemin transport system permease protein HmuU	26	26	21	4	55.3191	13.3333	0.190476	0.00563247	1	0.0481068
group_8458	hmuU	Hemin transport system permease protein HmuU	21	4	26	26	44.6809	86.6667	5.25	0.00563247	1	0.0481068
tlyA		Hemolysin A	26	26	21	4	55.3191	13.3333	0.190476	0.00563247	1	0.0481068
group_8420	tlyA	Hemolysin A	21	4	26	26	44.6809	86.6667	5.25	0.00563247	1	0.0481068
gntT		High-affinity gluconate transporter	22	30	25	0	46.8085	0	0	1.50658e-07	0.00274725	5.28317e-05
group_1219	gntT	High-affinity gluconate transporter	18	1	29	29	38.2979	96.6667	18	0.000343066	1	0.0169612
znuA		High-affinity zinc uptake system binding-protein ZnuA	26	26	21	4	55.3191	13.3333	0.190476	0.00563247	1	0.0481068
group_10325	znuA	High-affinity zinc uptake system binding-protein ZnuA	21	4	26	26	44.6809	86.6667	5.25	0.00563247	1	0.0481068
hisI		Histidine biosynthesis bifunctional protein HisIE	25	26	22	4	53.1915	13.3333	0.174825	0.00290247	1	0.0481068
group_8375	hisD	Histidinol dehydrogenase	21	4	26	26	44.6809	86.6667	5.25	0.00563247	1	0.0481068
hisK		Histidinol-phosphatase	11	20	36	10	23.4043	33.3333	0.152778	0.000281724	1	0.0151095
hisC		Histidinol-phosphate aminotransferase	26	26	21	4	55.3191	13.3333	0.190476	0.00563247	1	0.0481068
cof		HMP-PP phosphatase	26	26	21	4	55.3191	13.3333	0.190476	0.00563247	1	0.0481068
recU		Holliday junction resolvase RecU	26	26	21	4	55.3191	13.3333	0.190476	0.00563247	1	0.0481068
group_10613	recU	Holliday junction resolvase RecU	21	4	26	26	44.6809	86.6667	5.25	0.00563247	1	0.0481068
acpS		Holo-[acyl-carrier-protein] synthase	26	26	21	4	55.3191	13.3333	0.190476	0.00563247	1	0.0481068
hom		Homoserine dehydrogenase	26	26	21	4	55.3191	13.3333	0.190476	0.00563247	1	0.0481068
group_10422	hom	Homoserine dehydrogenase	21	4	26	26	44.6809	86.6667	5.25	0.00563247	1	0.0481068
thrB		Homoserine kinase	26	26	21	4	55.3191	13.3333	0.190476	0.00563247	1	0.0481068
group_8362	thrB	Homoserine kinase	21	4	26	26	44.6809	86.6667	5.25	0.00563247	1	0.0481068
group_2773	metAA	Homoserine O-acetyltransferase	21	3	26	27	44.6809	90	7.26923	0.00204963	1	0.0481068
hxlR		HTH-type transcriptional activator HxlR	21	4	26	26	44.6809	86.6667	5.25	0.00563247	1	0.0481068
group_9105	rhaR	HTH-type transcriptional activator RhaR	4	20	43	10	8.51064	33.3333	0.0465116	1.02259e-07	0.00186468	3.96741e-05
rhaR		HTH-type transcriptional activator RhaR	20	3	27	27	42.5532	90	6.66667	0.0023073	1	0.0481068
adhR_2		HTH-type transcriptional regulator AdhR	26	26	21	4	55.3191	13.3333	0.190476	0.00563247	1	0.0481068
group_10354	adhR_2	HTH-type transcriptional regulator AdhR	21	4	26	26	44.6809	86.6667	5.25	0.00563247	1	0.0481068
group_10745	adhR_1	HTH-type transcriptional regulator AdhR	21	4	26	26	44.6809	86.6667	5.25	0.00563247	1	0.0481068
group_7077	adhR_3	HTH-type transcriptional regulator AdhR	21	4	26	26	44.6809	86.6667	5.25	0.00563247	1	0.0481068
cueR		HTH-type transcriptional regulator CueR	21	4	26	26	44.6809	86.6667	5.25	0.00563247	1	0.0481068
cysL_1		HTH-type transcriptional regulator CysL	14	27	33	3	29.7872	10	0.047138	1.36921e-07	0.00249675	4.89559e-05
group_3969	benM	HTH-type transcriptional regulator CysL	31	2	16	28	65.9574	93.3333	27.125	1.15009e-07	0.0020972	4.27999e-05
degA_2		HTH-type transcriptional regulator DegA	4	23	43	7	8.51064	23.3333	0.0283114	8.50614e-10	1.5511e-05	1.34477e-06
group_14982	degA	HTH-type transcriptional regulator DegA	20	2	27	28	42.5532	93.3333	10.3704	0.000629049	1	0.0267253
gltC		HTH-type transcriptional regulator GltC	22	2	25	28	46.8085	93.3333	12.32	0.000145616	1	0.00906251
hdfR_2		HTH-type transcriptional regulator HdfR	26	26	21	4	55.3191	13.3333	0.190476	0.00563247	1	0.0481068
hdfR_1		HTH-type transcriptional regulator HdfR	23	25	24	5	48.9362	16.6667	0.191667	0.00347378	1	0.0481068
hdfR		HTH-type transcriptional regulator HdfR	21	4	26	26	44.6809	86.6667	5.25	0.00563247	1	0.0481068
treR		HTH-type transcriptional regulator TreR	26	26	21	4	55.3191	13.3333	0.190476	0.00563247	1	0.0481068
cytR		HTH-type transcriptional repressor CytR	21	4	26	26	44.6809	86.6667	5.25	0.00563247	1	0.0481068
group_11128	cytR	HTH-type transcriptional repressor CytR	19	2	28	28	40.4255	93.3333	9.5	0.00131364	1	0.0433953
glcR_1		HTH-type transcriptional repressor GlcR	26	28	21	2	55.3191	6.66667	0.0884354	0.000302123	1	0.0157857
group_4699	glcR_1	HTH-type transcriptional repressor GlcR	22	2	25	28	46.8085	93.3333	12.32	0.000145616	1	0.00906251
rspR		HTH-type transcriptional repressor RspR	45	21	2	9	95.7447	30	9.64286	0.00253421	1	0.0481068
gpx1		Hydroperoxy fatty acid reductase gpx1	21	4	26	26	44.6809	86.6667	5.25	0.00563247	1	0.0481068
group_10482	hcxA	Hydroxycarboxylate dehydrogenase A	21	4	26	26	44.6809	86.6667	5.25	0.00563247	1	0.0481068
thiM		Hydroxyethylthiazole kinase	25	26	22	4	53.1915	13.3333	0.174825	0.00290247	1	0.0481068
group_5854	thiM	Hydroxyethylthiazole kinase	13	0	34	30	27.6596	100	inf	0.00110976	1	0.03811
mvaS		Hydroxymethylglutaryl-CoA synthase	26	26	21	4	55.3191	13.3333	0.190476	0.00563247	1	0.0481068
group_7038	mvaS	Hydroxymethylglutaryl-CoA synthase	21	4	26	26	44.6809	86.6667	5.25	0.00563247	1	0.0481068
thiD		Hydroxymethylpyrimidine/phosphomethylpyrimidine kinase	25	26	22	4	53.1915	13.3333	0.174825	0.00290247	1	0.0481068
group_5856	thiD	Hydroxymethylpyrimidine/phosphomethylpyrimidine kinase	11	0	36	30	23.4043	100	inf	0.0051409	1	0.0481068
group_6733		hypothetical protein	28	30	19	0	59.5745	0	0	1.86407e-05	0.339913	0.00234423
group_6478		hypothetical protein	30	30	17	0	63.8298	0	0	0.000107512	1	0.00748273
group_4762		hypothetical protein	36	30	11	0	76.5957	0	0	0.0051409	1	0.0481068
group_3572		hypothetical protein	30	29	17	1	63.8298	3.33333	0.0608519	0.000705883	1	0.0273286
group_4144		hypothetical protein	30	29	17	1	63.8298	3.33333	0.0608519	0.000705883	1	0.0273286
group_5629		hypothetical protein	30	29	17	1	63.8298	3.33333	0.0608519	0.000705883	1	0.0273286
group_807		hypothetical protein	30	29	17	1	63.8298	3.33333	0.0608519	0.000705883	1	0.0273286
group_8145		hypothetical protein	28	28	19	2	59.5745	6.66667	0.105263	0.00131364	1	0.0433953
group_2636		hypothetical protein	29	28	18	2	61.7021	6.66667	0.115079	0.00273942	1	0.0481068
group_4665		hypothetical protein	29	28	18	2	61.7021	6.66667	0.115079	0.00273942	1	0.0481068
group_5497		hypothetical protein	29	28	18	2	61.7021	6.66667	0.115079	0.00273942	1	0.0481068
group_5503		hypothetical protein	29	28	18	2	61.7021	6.66667	0.115079	0.00273942	1	0.0481068
group_7986		hypothetical protein	29	28	18	2	61.7021	6.66667	0.115079	0.00273942	1	0.0481068
group_7987		hypothetical protein	29	28	18	2	61.7021	6.66667	0.115079	0.00273942	1	0.0481068
group_9967		hypothetical protein	29	28	18	2	61.7021	6.66667	0.115079	0.00273942	1	0.0481068
group_784		hypothetical protein	31	28	16	2	65.9574	6.66667	0.138393	0.00582849	1	0.0494337
group_2711		hypothetical protein	9	27	38	3	19.1489	10	0.0263158	6.21936e-10	1.1341e-05	1.34477e-06
gadC_2		hypothetical protein	26	27	21	3	55.3191	10	0.137566	0.00204963	1	0.0481068
group_2010		hypothetical protein	27	27	20	3	57.4468	10	0.15	0.0023073	1	0.0481068
group_8138		hypothetical protein	4	26	43	4	8.51064	13.3333	0.0143113	2.34101e-12	4.26882e-08	2.54799e-08
group_3069		hypothetical protein	5	26	42	4	10.6383	13.3333	0.018315	1.33292e-11	2.43057e-07	7.132e-08
group_2357		hypothetical protein	13	26	34	4	27.6596	13.3333	0.0588235	4.10043e-07	0.00747714	0.00011683
group_2588		hypothetical protein	15	26	32	4	31.9149	13.3333	0.0721154	2.11519e-06	0.0385705	0.000389601
group_2382		hypothetical protein	21	26	26	4	44.6809	13.3333	0.12426	0.000266418	1	0.0146772
group_3064		hypothetical protein	23	26	24	4	48.9362	13.3333	0.147436	0.000757132	1	0.0288835
group_3444		hypothetical protein	23	26	24	4	48.9362	13.3333	0.147436	0.000757132	1	0.0288835
group_6831		hypothetical protein	23	26	24	4	48.9362	13.3333	0.147436	0.000757132	1	0.0288835
group_2395		hypothetical protein	24	26	23	4	51.0638	13.3333	0.160535	0.00148559	1	0.0468681
mfd_2		hypothetical protein	24	26	23	4	51.0638	13.3333	0.160535	0.00148559	1	0.0468681
group_3065		hypothetical protein	24	26	23	4	51.0638	13.3333	0.160535	0.00148559	1	0.0468681
group_3985		hypothetical protein	24	26	23	4	51.0638	13.3333	0.160535	0.00148559	1	0.0468681
group_4121		hypothetical protein	24	26	23	4	51.0638	13.3333	0.160535	0.00148559	1	0.0468681
group_2153		hypothetical protein	25	26	22	4	53.1915	13.3333	0.174825	0.00290247	1	0.0481068
group_3152		hypothetical protein	25	26	22	4	53.1915	13.3333	0.174825	0.00290247	1	0.0481068
group_4080		hypothetical protein	25	26	22	4	53.1915	13.3333	0.174825	0.00290247	1	0.0481068
group_4877		hypothetical protein	25	26	22	4	53.1915	13.3333	0.174825	0.00290247	1	0.0481068
group_4907		hypothetical protein	25	26	22	4	53.1915	13.3333	0.174825	0.00290247	1	0.0481068
group_5673		hypothetical protein	25	26	22	4	53.1915	13.3333	0.174825	0.00290247	1	0.0481068
group_5761		hypothetical protein	25	26	22	4	53.1915	13.3333	0.174825	0.00290247	1	0.0481068
group_6863		hypothetical protein	25	26	22	4	53.1915	13.3333	0.174825	0.00290247	1	0.0481068
group_8006		hypothetical protein	25	26	22	4	53.1915	13.3333	0.174825	0.00290247	1	0.0481068
group_10031		hypothetical protein	26	26	21	4	55.3191	13.3333	0.190476	0.00563247	1	0.0481068
group_10092		hypothetical protein	26	26	21	4	55.3191	13.3333	0.190476	0.00563247	1	0.0481068
group_10143		hypothetical protein	26	26	21	4	55.3191	13.3333	0.190476	0.00563247	1	0.0481068
group_10146		hypothetical protein	26	26	21	4	55.3191	13.3333	0.190476	0.00563247	1	0.0481068
group_10161		hypothetical protein	26	26	21	4	55.3191	13.3333	0.190476	0.00563247	1	0.0481068
group_10165		hypothetical protein	26	26	21	4	55.3191	13.3333	0.190476	0.00563247	1	0.0481068
group_10168		hypothetical protein	26	26	21	4	55.3191	13.3333	0.190476	0.00563247	1	0.0481068
group_10173		hypothetical protein	26	26	21	4	55.3191	13.3333	0.190476	0.00563247	1	0.0481068
group_10180		hypothetical protein	26	26	21	4	55.3191	13.3333	0.190476	0.00563247	1	0.0481068
group_10182		hypothetical protein	26	26	21	4	55.3191	13.3333	0.190476	0.00563247	1	0.0481068
group_10186		hypothetical protein	26	26	21	4	55.3191	13.3333	0.190476	0.00563247	1	0.0481068
group_10189		hypothetical protein	26	26	21	4	55.3191	13.3333	0.190476	0.00563247	1	0.0481068
group_10192		hypothetical protein	26	26	21	4	55.3191	13.3333	0.190476	0.00563247	1	0.0481068
group_10195		hypothetical protein	26	26	21	4	55.3191	13.3333	0.190476	0.00563247	1	0.0481068
group_10197		hypothetical protein	26	26	21	4	55.3191	13.3333	0.190476	0.00563247	1	0.0481068
group_10201		hypothetical protein	26	26	21	4	55.3191	13.3333	0.190476	0.00563247	1	0.0481068
group_10202		hypothetical protein	26	26	21	4	55.3191	13.3333	0.190476	0.00563247	1	0.0481068
group_10203		hypothetical protein	26	26	21	4	55.3191	13.3333	0.190476	0.00563247	1	0.0481068
group_10207		hypothetical protein	26	26	21	4	55.3191	13.3333	0.190476	0.00563247	1	0.0481068
glpE_3		hypothetical protein	26	26	21	4	55.3191	13.3333	0.190476	0.00563247	1	0.0481068
group_10241		hypothetical protein	26	26	21	4	55.3191	13.3333	0.190476	0.00563247	1	0.0481068
group_10248		hypothetical protein	26	26	21	4	55.3191	13.3333	0.190476	0.00563247	1	0.0481068
group_10818		hypothetical protein	26	26	21	4	55.3191	13.3333	0.190476	0.00563247	1	0.0481068
group_13541		hypothetical protein	26	26	21	4	55.3191	13.3333	0.190476	0.00563247	1	0.0481068
group_1438		hypothetical protein	26	26	21	4	55.3191	13.3333	0.190476	0.00563247	1	0.0481068
group_1439		hypothetical protein	26	26	21	4	55.3191	13.3333	0.190476	0.00563247	1	0.0481068
group_15820		hypothetical protein	26	26	21	4	55.3191	13.3333	0.190476	0.00563247	1	0.0481068
group_16330		hypothetical protein	26	26	21	4	55.3191	13.3333	0.190476	0.00563247	1	0.0481068
group_1954		hypothetical protein	26	26	21	4	55.3191	13.3333	0.190476	0.00563247	1	0.0481068
group_1993		hypothetical protein	26	26	21	4	55.3191	13.3333	0.190476	0.00563247	1	0.0481068
group_2315		hypothetical protein	26	26	21	4	55.3191	13.3333	0.190476	0.00563247	1	0.0481068
group_2359		hypothetical protein	26	26	21	4	55.3191	13.3333	0.190476	0.00563247	1	0.0481068
group_2375		hypothetical protein	26	26	21	4	55.3191	13.3333	0.190476	0.00563247	1	0.0481068
group_2660		hypothetical protein	26	26	21	4	55.3191	13.3333	0.190476	0.00563247	1	0.0481068
group_2662		hypothetical protein	26	26	21	4	55.3191	13.3333	0.190476	0.00563247	1	0.0481068
group_2676		hypothetical protein	26	26	21	4	55.3191	13.3333	0.190476	0.00563247	1	0.0481068
group_2681		hypothetical protein	26	26	21	4	55.3191	13.3333	0.190476	0.00563247	1	0.0481068
group_2757		hypothetical protein	26	26	21	4	55.3191	13.3333	0.190476	0.00563247	1	0.0481068
yfkN_2		hypothetical protein	26	26	21	4	55.3191	13.3333	0.190476	0.00563247	1	0.0481068
group_3072		hypothetical protein	26	26	21	4	55.3191	13.3333	0.190476	0.00563247	1	0.0481068
group_3080		hypothetical protein	26	26	21	4	55.3191	13.3333	0.190476	0.00563247	1	0.0481068
group_3081		hypothetical protein	26	26	21	4	55.3191	13.3333	0.190476	0.00563247	1	0.0481068
group_3419		hypothetical protein	26	26	21	4	55.3191	13.3333	0.190476	0.00563247	1	0.0481068
group_3447		hypothetical protein	26	26	21	4	55.3191	13.3333	0.190476	0.00563247	1	0.0481068
group_3474		hypothetical protein	26	26	21	4	55.3191	13.3333	0.190476	0.00563247	1	0.0481068
group_3481		hypothetical protein	26	26	21	4	55.3191	13.3333	0.190476	0.00563247	1	0.0481068
group_3487		hypothetical protein	26	26	21	4	55.3191	13.3333	0.190476	0.00563247	1	0.0481068
group_3543		hypothetical protein	26	26	21	4	55.3191	13.3333	0.190476	0.00563247	1	0.0481068
group_3559		hypothetical protein	26	26	21	4	55.3191	13.3333	0.190476	0.00563247	1	0.0481068
group_3584		hypothetical protein	26	26	21	4	55.3191	13.3333	0.190476	0.00563247	1	0.0481068
group_3598		hypothetical protein	26	26	21	4	55.3191	13.3333	0.190476	0.00563247	1	0.0481068
group_3613		hypothetical protein	26	26	21	4	55.3191	13.3333	0.190476	0.00563247	1	0.0481068
group_3614		hypothetical protein	26	26	21	4	55.3191	13.3333	0.190476	0.00563247	1	0.0481068
group_3933		hypothetical protein	26	26	21	4	55.3191	13.3333	0.190476	0.00563247	1	0.0481068
group_3976		hypothetical protein	26	26	21	4	55.3191	13.3333	0.190476	0.00563247	1	0.0481068
group_3987		hypothetical protein	26	26	21	4	55.3191	13.3333	0.190476	0.00563247	1	0.0481068
group_4035		hypothetical protein	26	26	21	4	55.3191	13.3333	0.190476	0.00563247	1	0.0481068
group_4114		hypothetical protein	26	26	21	4	55.3191	13.3333	0.190476	0.00563247	1	0.0481068
group_4131		hypothetical protein	26	26	21	4	55.3191	13.3333	0.190476	0.00563247	1	0.0481068
group_4170		hypothetical protein	26	26	21	4	55.3191	13.3333	0.190476	0.00563247	1	0.0481068
group_4176		hypothetical protein	26	26	21	4	55.3191	13.3333	0.190476	0.00563247	1	0.0481068
group_4418		hypothetical protein	26	26	21	4	55.3191	13.3333	0.190476	0.00563247	1	0.0481068
group_4534		hypothetical protein	26	26	21	4	55.3191	13.3333	0.190476	0.00563247	1	0.0481068
group_4559		hypothetical protein	26	26	21	4	55.3191	13.3333	0.190476	0.00563247	1	0.0481068
group_4565		hypothetical protein	26	26	21	4	55.3191	13.3333	0.190476	0.00563247	1	0.0481068
group_4621		hypothetical protein	26	26	21	4	55.3191	13.3333	0.190476	0.00563247	1	0.0481068
group_4634		hypothetical protein	26	26	21	4	55.3191	13.3333	0.190476	0.00563247	1	0.0481068
group_4635		hypothetical protein	26	26	21	4	55.3191	13.3333	0.190476	0.00563247	1	0.0481068
group_4657		hypothetical protein	26	26	21	4	55.3191	13.3333	0.190476	0.00563247	1	0.0481068
group_4670		hypothetical protein	26	26	21	4	55.3191	13.3333	0.190476	0.00563247	1	0.0481068
group_4671		hypothetical protein	26	26	21	4	55.3191	13.3333	0.190476	0.00563247	1	0.0481068
group_4691		hypothetical protein	26	26	21	4	55.3191	13.3333	0.190476	0.00563247	1	0.0481068
group_4702		hypothetical protein	26	26	21	4	55.3191	13.3333	0.190476	0.00563247	1	0.0481068
group_4736		hypothetical protein	26	26	21	4	55.3191	13.3333	0.190476	0.00563247	1	0.0481068
group_4737		hypothetical protein	26	26	21	4	55.3191	13.3333	0.190476	0.00563247	1	0.0481068
group_4780		hypothetical protein	26	26	21	4	55.3191	13.3333	0.190476	0.00563247	1	0.0481068
group_4784		hypothetical protein	26	26	21	4	55.3191	13.3333	0.190476	0.00563247	1	0.0481068
group_4818		hypothetical protein	26	26	21	4	55.3191	13.3333	0.190476	0.00563247	1	0.0481068
group_4819		hypothetical protein	26	26	21	4	55.3191	13.3333	0.190476	0.00563247	1	0.0481068
group_4872		hypothetical protein	26	26	21	4	55.3191	13.3333	0.190476	0.00563247	1	0.0481068
group_4911		hypothetical protein	26	26	21	4	55.3191	13.3333	0.190476	0.00563247	1	0.0481068
group_4925		hypothetical protein	26	26	21	4	55.3191	13.3333	0.190476	0.00563247	1	0.0481068
group_5308		hypothetical protein	26	26	21	4	55.3191	13.3333	0.190476	0.00563247	1	0.0481068
group_5400		hypothetical protein	26	26	21	4	55.3191	13.3333	0.190476	0.00563247	1	0.0481068
group_5447		hypothetical protein	26	26	21	4	55.3191	13.3333	0.190476	0.00563247	1	0.0481068
group_5457		hypothetical protein	26	26	21	4	55.3191	13.3333	0.190476	0.00563247	1	0.0481068
group_5458		hypothetical protein	26	26	21	4	55.3191	13.3333	0.190476	0.00563247	1	0.0481068
group_5459		hypothetical protein	26	26	21	4	55.3191	13.3333	0.190476	0.00563247	1	0.0481068
group_5466		hypothetical protein	26	26	21	4	55.3191	13.3333	0.190476	0.00563247	1	0.0481068
acr1_2		hypothetical protein	26	26	21	4	55.3191	13.3333	0.190476	0.00563247	1	0.0481068
group_5482		hypothetical protein	26	26	21	4	55.3191	13.3333	0.190476	0.00563247	1	0.0481068
group_5489		hypothetical protein	26	26	21	4	55.3191	13.3333	0.190476	0.00563247	1	0.0481068
group_5515		hypothetical protein	26	26	21	4	55.3191	13.3333	0.190476	0.00563247	1	0.0481068
group_5532		hypothetical protein	26	26	21	4	55.3191	13.3333	0.190476	0.00563247	1	0.0481068
group_5533		hypothetical protein	26	26	21	4	55.3191	13.3333	0.190476	0.00563247	1	0.0481068
group_5546		hypothetical protein	26	26	21	4	55.3191	13.3333	0.190476	0.00563247	1	0.0481068
group_5551		hypothetical protein	26	26	21	4	55.3191	13.3333	0.190476	0.00563247	1	0.0481068
group_5557		hypothetical protein	26	26	21	4	55.3191	13.3333	0.190476	0.00563247	1	0.0481068
group_5606		hypothetical protein	26	26	21	4	55.3191	13.3333	0.190476	0.00563247	1	0.0481068
group_5645		hypothetical protein	26	26	21	4	55.3191	13.3333	0.190476	0.00563247	1	0.0481068
group_5652		hypothetical protein	26	26	21	4	55.3191	13.3333	0.190476	0.00563247	1	0.0481068
group_5654		hypothetical protein	26	26	21	4	55.3191	13.3333	0.190476	0.00563247	1	0.0481068
group_5665		hypothetical protein	26	26	21	4	55.3191	13.3333	0.190476	0.00563247	1	0.0481068
group_5672		hypothetical protein	26	26	21	4	55.3191	13.3333	0.190476	0.00563247	1	0.0481068
group_5692		hypothetical protein	26	26	21	4	55.3191	13.3333	0.190476	0.00563247	1	0.0481068
group_5702		hypothetical protein	26	26	21	4	55.3191	13.3333	0.190476	0.00563247	1	0.0481068
group_5746		hypothetical protein	26	26	21	4	55.3191	13.3333	0.190476	0.00563247	1	0.0481068
mltG		hypothetical protein	26	26	21	4	55.3191	13.3333	0.190476	0.00563247	1	0.0481068
group_6431		hypothetical protein	26	26	21	4	55.3191	13.3333	0.190476	0.00563247	1	0.0481068
group_6435		hypothetical protein	26	26	21	4	55.3191	13.3333	0.190476	0.00563247	1	0.0481068
group_6517		hypothetical protein	26	26	21	4	55.3191	13.3333	0.190476	0.00563247	1	0.0481068
thrB_2		hypothetical protein	26	26	21	4	55.3191	13.3333	0.190476	0.00563247	1	0.0481068
group_6525		hypothetical protein	26	26	21	4	55.3191	13.3333	0.190476	0.00563247	1	0.0481068
group_6532		hypothetical protein	26	26	21	4	55.3191	13.3333	0.190476	0.00563247	1	0.0481068
group_6538		hypothetical protein	26	26	21	4	55.3191	13.3333	0.190476	0.00563247	1	0.0481068
group_6539		hypothetical protein	26	26	21	4	55.3191	13.3333	0.190476	0.00563247	1	0.0481068
group_6550		hypothetical protein	26	26	21	4	55.3191	13.3333	0.190476	0.00563247	1	0.0481068
group_6551		hypothetical protein	26	26	21	4	55.3191	13.3333	0.190476	0.00563247	1	0.0481068
group_6554		hypothetical protein	26	26	21	4	55.3191	13.3333	0.190476	0.00563247	1	0.0481068
group_6570		hypothetical protein	26	26	21	4	55.3191	13.3333	0.190476	0.00563247	1	0.0481068
group_6646		hypothetical protein	26	26	21	4	55.3191	13.3333	0.190476	0.00563247	1	0.0481068
group_6654		hypothetical protein	26	26	21	4	55.3191	13.3333	0.190476	0.00563247	1	0.0481068
group_6721		hypothetical protein	26	26	21	4	55.3191	13.3333	0.190476	0.00563247	1	0.0481068
group_6741		hypothetical protein	26	26	21	4	55.3191	13.3333	0.190476	0.00563247	1	0.0481068
group_6744		hypothetical protein	26	26	21	4	55.3191	13.3333	0.190476	0.00563247	1	0.0481068
group_6793		hypothetical protein	26	26	21	4	55.3191	13.3333	0.190476	0.00563247	1	0.0481068
group_6800		hypothetical protein	26	26	21	4	55.3191	13.3333	0.190476	0.00563247	1	0.0481068
group_6829		hypothetical protein	26	26	21	4	55.3191	13.3333	0.190476	0.00563247	1	0.0481068
group_6840		hypothetical protein	26	26	21	4	55.3191	13.3333	0.190476	0.00563247	1	0.0481068
group_6841		hypothetical protein	26	26	21	4	55.3191	13.3333	0.190476	0.00563247	1	0.0481068
group_6842		hypothetical protein	26	26	21	4	55.3191	13.3333	0.190476	0.00563247	1	0.0481068
group_7331		hypothetical protein	26	26	21	4	55.3191	13.3333	0.190476	0.00563247	1	0.0481068
group_7458		hypothetical protein	26	26	21	4	55.3191	13.3333	0.190476	0.00563247	1	0.0481068
rimI		hypothetical protein	26	26	21	4	55.3191	13.3333	0.190476	0.00563247	1	0.0481068
group_7580		hypothetical protein	26	26	21	4	55.3191	13.3333	0.190476	0.00563247	1	0.0481068
group_7850		hypothetical protein	26	26	21	4	55.3191	13.3333	0.190476	0.00563247	1	0.0481068
group_7851		hypothetical protein	26	26	21	4	55.3191	13.3333	0.190476	0.00563247	1	0.0481068
group_7852		hypothetical protein	26	26	21	4	55.3191	13.3333	0.190476	0.00563247	1	0.0481068
group_7888		hypothetical protein	26	26	21	4	55.3191	13.3333	0.190476	0.00563247	1	0.0481068
group_7897		hypothetical protein	26	26	21	4	55.3191	13.3333	0.190476	0.00563247	1	0.0481068
group_7901		hypothetical protein	26	26	21	4	55.3191	13.3333	0.190476	0.00563247	1	0.0481068
group_7916		hypothetical protein	26	26	21	4	55.3191	13.3333	0.190476	0.00563247	1	0.0481068
group_7917		hypothetical protein	26	26	21	4	55.3191	13.3333	0.190476	0.00563247	1	0.0481068
group_7918		hypothetical protein	26	26	21	4	55.3191	13.3333	0.190476	0.00563247	1	0.0481068
group_7921		hypothetical protein	26	26	21	4	55.3191	13.3333	0.190476	0.00563247	1	0.0481068
group_7924		hypothetical protein	26	26	21	4	55.3191	13.3333	0.190476	0.00563247	1	0.0481068
group_7930		hypothetical protein	26	26	21	4	55.3191	13.3333	0.190476	0.00563247	1	0.0481068
group_7935		hypothetical protein	26	26	21	4	55.3191	13.3333	0.190476	0.00563247	1	0.0481068
group_7946		hypothetical protein	26	26	21	4	55.3191	13.3333	0.190476	0.00563247	1	0.0481068
group_7952		hypothetical protein	26	26	21	4	55.3191	13.3333	0.190476	0.00563247	1	0.0481068
group_7973		hypothetical protein	26	26	21	4	55.3191	13.3333	0.190476	0.00563247	1	0.0481068
group_8014		hypothetical protein	26	26	21	4	55.3191	13.3333	0.190476	0.00563247	1	0.0481068
group_8023		hypothetical protein	26	26	21	4	55.3191	13.3333	0.190476	0.00563247	1	0.0481068
group_8044		hypothetical protein	26	26	21	4	55.3191	13.3333	0.190476	0.00563247	1	0.0481068
group_8046		hypothetical protein	26	26	21	4	55.3191	13.3333	0.190476	0.00563247	1	0.0481068
group_8052		hypothetical protein	26	26	21	4	55.3191	13.3333	0.190476	0.00563247	1	0.0481068
group_8073		hypothetical protein	26	26	21	4	55.3191	13.3333	0.190476	0.00563247	1	0.0481068
group_8086		hypothetical protein	26	26	21	4	55.3191	13.3333	0.190476	0.00563247	1	0.0481068
group_8133		hypothetical protein	26	26	21	4	55.3191	13.3333	0.190476	0.00563247	1	0.0481068
group_8136		hypothetical protein	26	26	21	4	55.3191	13.3333	0.190476	0.00563247	1	0.0481068
yagU_1		hypothetical protein	26	26	21	4	55.3191	13.3333	0.190476	0.00563247	1	0.0481068
group_8155		hypothetical protein	26	26	21	4	55.3191	13.3333	0.190476	0.00563247	1	0.0481068
group_8172		hypothetical protein	26	26	21	4	55.3191	13.3333	0.190476	0.00563247	1	0.0481068
group_8174		hypothetical protein	26	26	21	4	55.3191	13.3333	0.190476	0.00563247	1	0.0481068
group_8178		hypothetical protein	26	26	21	4	55.3191	13.3333	0.190476	0.00563247	1	0.0481068
group_8181		hypothetical protein	26	26	21	4	55.3191	13.3333	0.190476	0.00563247	1	0.0481068
group_8185		hypothetical protein	26	26	21	4	55.3191	13.3333	0.190476	0.00563247	1	0.0481068
group_8186		hypothetical protein	26	26	21	4	55.3191	13.3333	0.190476	0.00563247	1	0.0481068
group_8191		hypothetical protein	26	26	21	4	55.3191	13.3333	0.190476	0.00563247	1	0.0481068
group_8198		hypothetical protein	26	26	21	4	55.3191	13.3333	0.190476	0.00563247	1	0.0481068
group_8205		hypothetical protein	26	26	21	4	55.3191	13.3333	0.190476	0.00563247	1	0.0481068
group_8215		hypothetical protein	26	26	21	4	55.3191	13.3333	0.190476	0.00563247	1	0.0481068
group_8218		hypothetical protein	26	26	21	4	55.3191	13.3333	0.190476	0.00563247	1	0.0481068
group_8219		hypothetical protein	26	26	21	4	55.3191	13.3333	0.190476	0.00563247	1	0.0481068
group_8241		hypothetical protein	26	26	21	4	55.3191	13.3333	0.190476	0.00563247	1	0.0481068
group_8252		hypothetical protein	26	26	21	4	55.3191	13.3333	0.190476	0.00563247	1	0.0481068
group_9313		hypothetical protein	26	26	21	4	55.3191	13.3333	0.190476	0.00563247	1	0.0481068
group_9827		hypothetical protein	26	26	21	4	55.3191	13.3333	0.190476	0.00563247	1	0.0481068
group_9832		hypothetical protein	26	26	21	4	55.3191	13.3333	0.190476	0.00563247	1	0.0481068
group_9833		hypothetical protein	26	26	21	4	55.3191	13.3333	0.190476	0.00563247	1	0.0481068
group_9835		hypothetical protein	26	26	21	4	55.3191	13.3333	0.190476	0.00563247	1	0.0481068
group_9846		hypothetical protein	26	26	21	4	55.3191	13.3333	0.190476	0.00563247	1	0.0481068
group_9874		hypothetical protein	26	26	21	4	55.3191	13.3333	0.190476	0.00563247	1	0.0481068
group_9896		hypothetical protein	26	26	21	4	55.3191	13.3333	0.190476	0.00563247	1	0.0481068
group_9901		hypothetical protein	26	26	21	4	55.3191	13.3333	0.190476	0.00563247	1	0.0481068
group_9903		hypothetical protein	26	26	21	4	55.3191	13.3333	0.190476	0.00563247	1	0.0481068
group_9921		hypothetical protein	26	26	21	4	55.3191	13.3333	0.190476	0.00563247	1	0.0481068
group_9922		hypothetical protein	26	26	21	4	55.3191	13.3333	0.190476	0.00563247	1	0.0481068
group_9923		hypothetical protein	26	26	21	4	55.3191	13.3333	0.190476	0.00563247	1	0.0481068
group_9956		hypothetical protein	26	26	21	4	55.3191	13.3333	0.190476	0.00563247	1	0.0481068
group_9963		hypothetical protein	26	26	21	4	55.3191	13.3333	0.190476	0.00563247	1	0.0481068
group_9978		hypothetical protein	26	26	21	4	55.3191	13.3333	0.190476	0.00563247	1	0.0481068
group_9979		hypothetical protein	26	26	21	4	55.3191	13.3333	0.190476	0.00563247	1	0.0481068
group_9984		hypothetical protein	26	26	21	4	55.3191	13.3333	0.190476	0.00563247	1	0.0481068
group_9986		hypothetical protein	26	26	21	4	55.3191	13.3333	0.190476	0.00563247	1	0.0481068
group_2989		hypothetical protein	4	25	43	5	8.51064	16.6667	0.0186047	1.95558e-11	3.566e-07	7.132e-08
group_6765		hypothetical protein	4	25	43	5	8.51064	16.6667	0.0186047	1.95558e-11	3.566e-07	7.132e-08
group_4775		hypothetical protein	6	25	41	5	12.766	16.6667	0.0292683	9.58707e-10	1.7482e-05	1.34477e-06
group_5570		hypothetical protein	11	25	36	5	23.4043	16.6667	0.0611111	3.49665e-07	0.00637614	0.00010807
group_2208		hypothetical protein	12	25	35	5	25.5319	16.6667	0.0685714	6.60538e-07	0.0120449	0.000160599
group_4761		hypothetical protein	14	25	33	5	29.7872	16.6667	0.0848485	5.46082e-06	0.0995781	0.00088909
group_2430		hypothetical protein	17	25	30	5	36.1702	16.6667	0.113333	5.52522e-05	1	0.00550559
group_4033		hypothetical protein	21	25	26	5	44.6809	16.6667	0.161538	0.000839184	1	0.0313122
group_6722		hypothetical protein	22	25	25	5	46.8085	16.6667	0.176	0.00171484	1	0.0481068
group_7546		hypothetical protein	22	25	25	5	46.8085	16.6667	0.176	0.00171484	1	0.0481068
group_3428		hypothetical protein	23	25	24	5	48.9362	16.6667	0.191667	0.00347378	1	0.0481068
group_4650		hypothetical protein	23	25	24	5	48.9362	16.6667	0.191667	0.00347378	1	0.0481068
group_5573		hypothetical protein	23	25	24	5	48.9362	16.6667	0.191667	0.00347378	1	0.0481068
group_5658		hypothetical protein	23	25	24	5	48.9362	16.6667	0.191667	0.00347378	1	0.0481068
group_8079		hypothetical protein	23	25	24	5	48.9362	16.6667	0.191667	0.00347378	1	0.0481068
group_2427		hypothetical protein	2	24	45	6	4.25532	20	0.0111111	2.79462e-12	5.09598e-08	2.54799e-08
group_4485		hypothetical protein	6	24	41	6	12.766	20	0.0365854	4.41346e-09	8.04794e-05	3.38671e-06
group_2407		hypothetical protein	7	24	40	6	14.8936	20	0.04375	1.2597e-08	0.000229706	6.38073e-06
group_1203		hypothetical protein	16	24	31	6	34.0426	20	0.129032	0.000138972	1	0.00873847
group_2233		hypothetical protein	17	24	30	6	36.1702	20	0.141667	0.000187195	1	0.0112657
group_982		hypothetical protein	20	24	27	6	42.5532	20	0.185185	0.00191026	1	0.0481068
group_3512		hypothetical protein	22	24	25	6	46.8085	20	0.22	0.00447382	1	0.0481068
group_6818		hypothetical protein	22	24	25	6	46.8085	20	0.22	0.00447382	1	0.0481068
group_2000		hypothetical protein	47	24	0	6	100	20	inf	0.00250439	1	0.0481068
group_9938		hypothetical protein	4	23	43	7	8.51064	23.3333	0.0283114	8.50614e-10	1.5511e-05	1.34477e-06
group_3386		hypothetical protein	8	23	39	7	17.0213	23.3333	0.0624303	2.3774e-07	0.00433519	8.1796e-05
group_5446		hypothetical protein	11	23	36	7	23.4043	23.3333	0.0929952	5.55012e-06	0.101206	0.000895632
group_6677		hypothetical protein	15	23	32	7	31.9149	23.3333	0.142663	0.000165603	1	0.0101259
group_6247		hypothetical protein	16	23	31	7	34.0426	23.3333	0.157083	0.000390483	1	0.0188871
group_696		hypothetical protein	16	23	31	7	34.0426	23.3333	0.157083	0.000390483	1	0.0188871
hldD		hypothetical protein	18	23	29	7	38.2979	23.3333	0.188906	0.00115579	1	0.0395421
group_10148		hypothetical protein	4	22	43	8	8.51064	26.6667	0.0338266	4.64314e-09	8.46677e-05	3.38671e-06
group_1107		hypothetical protein	7	22	40	8	14.8936	26.6667	0.0636364	4.57133e-07	0.00833583	0.000124415
group_2411		hypothetical protein	7	22	40	8	14.8936	26.6667	0.0636364	4.57133e-07	0.00833583	0.000124415
group_2741		hypothetical protein	12	22	35	8	25.5319	26.6667	0.124675	5.23515e-05	0.954629	0.0053035
group_2380		hypothetical protein	4	21	43	9	8.51064	30	0.0398671	2.28278e-08	0.000416266	1.09544e-05
group_2978		hypothetical protein	15	21	32	9	31.9149	30	0.200893	0.00207751	1	0.0481068
group_4753		hypothetical protein	17	21	30	9	36.1702	30	0.242857	0.0050979	1	0.0481068
group_1760		hypothetical protein	4	20	43	10	8.51064	33.3333	0.0465116	1.02259e-07	0.00186468	3.96741e-05
group_4132		hypothetical protein	4	20	43	10	8.51064	33.3333	0.0465116	1.02259e-07	0.00186468	3.96741e-05
group_5649		hypothetical protein	4	20	43	10	8.51064	33.3333	0.0465116	1.02259e-07	0.00186468	3.96741e-05
group_6310		hypothetical protein	4	20	43	10	8.51064	33.3333	0.0465116	1.02259e-07	0.00186468	3.96741e-05
group_6822		hypothetical protein	8	20	39	10	17.0213	33.3333	0.102564	2.06603e-05	0.376741	0.00254555
group_1750		hypothetical protein	8	19	39	11	17.0213	36.6667	0.118758	5.94669e-05	1	0.00573746
group_4751		hypothetical protein	2	18	45	12	4.25532	40	0.0296296	6.5262e-08	0.00119005	2.97513e-05
group_2449		hypothetical protein	5	18	42	12	10.6383	40	0.0793651	6.5376e-06	0.119213	0.00104458
group_3635		hypothetical protein	42	18	5	12	89.3617	40	5.6	0.004167	1	0.0481068
group_6886		hypothetical protein	43	18	4	12	91.4894	40	7.16667	0.00139255	1	0.045589
group_1416		hypothetical protein	46	18	1	12	97.8723	40	30.6667	2.27756e-05	0.415314	0.00264531
group_4078		hypothetical protein	2	17	45	13	4.25532	43.3333	0.0339869	2.63083e-07	0.00479731	8.41634e-05
group_2746		hypothetical protein	3	17	44	13	6.38298	43.3333	0.052139	1.38407e-06	0.0252385	0.000293616
group_4770		hypothetical protein	5	17	42	13	10.6383	43.3333	0.0910364	2.11221e-05	0.385161	0.00258497
sbcC		hypothetical protein	11	17	36	13	23.4043	43.3333	0.23366	0.00399375	1	0.0481068
group_4069		hypothetical protein	11	17	36	13	23.4043	43.3333	0.23366	0.00399375	1	0.0481068
group_8236		hypothetical protein	44	17	3	13	93.617	43.3333	11.2157	0.000264051	1	0.0146352
group_6558		hypothetical protein	1	15	46	15	2.12766	50	0.0217391	5.43932e-07	0.0099186	0.000141694
group_6559		hypothetical protein	1	15	46	15	2.12766	50	0.0217391	5.43932e-07	0.0099186	0.000141694
group_8066		hypothetical protein	4	15	43	15	8.51064	50	0.0930233	7.31312e-05	1	0.00663456
group_8067		hypothetical protein	4	15	43	15	8.51064	50	0.0930233	7.31312e-05	1	0.00663456
group_1078		hypothetical protein	6	15	41	15	12.766	50	0.146341	0.000554682	1	0.0250362
group_4151		hypothetical protein	6	15	41	15	12.766	50	0.146341	0.000554682	1	0.0250362
group_1564		hypothetical protein	39	15	8	15	82.9787	50	4.875	0.00431232	1	0.0481068
group_4519		hypothetical protein	1	14	46	16	2.12766	53.3333	0.0248447	1.98133e-06	0.0361295	0.000368668
group_5543		hypothetical protein	1	14	46	16	2.12766	53.3333	0.0248447	1.98133e-06	0.0361295	0.000368668
group_10091		hypothetical protein	2	14	45	16	4.25532	53.3333	0.0507937	1.20431e-05	0.219606	0.00165117
ssaA2		hypothetical protein	2	14	45	16	4.25532	53.3333	0.0507937	1.20431e-05	0.219606	0.00165117
group_2558		hypothetical protein	5	14	42	16	10.6383	53.3333	0.136054	0.000782396	1	0.0297849
group_801		hypothetical protein	6	14	41	16	12.766	53.3333	0.167247	0.00138974	1	0.045589
group_6264		hypothetical protein	7	14	40	16	14.8936	53.3333	0.2	0.00360198	1	0.0481068
group_6682		hypothetical protein	0	13	47	17	0	56.6667	0	6.51767e-07	0.011885	0.000160599
group_8063		hypothetical protein	0	13	47	17	0	56.6667	0	6.51767e-07	0.011885	0.000160599
group_3499		hypothetical protein	1	13	46	17	2.12766	56.6667	0.0284281	6.87411e-06	0.125349	0.00104458
group_4683		hypothetical protein	1	13	46	17	2.12766	56.6667	0.0284281	6.87411e-06	0.125349	0.00104458
group_10038		hypothetical protein	2	13	45	17	4.25532	56.6667	0.0581197	3.86772e-05	0.705278	0.00398462
group_3110		hypothetical protein	3	13	44	17	6.38298	56.6667	0.0891608	0.000264051	1	0.0146352
group_977		hypothetical protein	3	13	44	17	6.38298	56.6667	0.0891608	0.000264051	1	0.0146352
group_4018		hypothetical protein	0	12	47	18	0	60	0	2.3536e-06	0.042918	0.00042918
group_6706		hypothetical protein	1	12	46	18	2.12766	60	0.0326087	2.27756e-05	0.415314	0.00264531
group_7960		hypothetical protein	1	12	46	18	2.12766	60	0.0326087	2.27756e-05	0.415314	0.00264531
group_6505		hypothetical protein	2	12	45	18	4.25532	60	0.0666667	0.000118185	1	0.00783354
group_1540		hypothetical protein	3	12	44	18	6.38298	60	0.102273	0.000649263	1	0.0267253
group_4546		hypothetical protein	3	12	44	18	6.38298	60	0.102273	0.000649263	1	0.0267253
group_9156		hypothetical protein	3	12	44	18	6.38298	60	0.102273	0.000649263	1	0.0267253
pqqE_2		hypothetical protein	5	12	42	18	10.6383	60	0.178571	0.004167	1	0.0481068
group_4916		hypothetical protein	43	12	4	18	91.4894	60	16.125	3.06486e-06	0.0558877	0.000537381
group_10265		hypothetical protein	1	11	46	19	2.12766	63.3333	0.0375494	7.22185e-05	1	0.00663456
group_2330		hypothetical protein	1	11	46	19	2.12766	63.3333	0.0375494	7.22185e-05	1	0.00663456
group_3994		hypothetical protein	1	11	46	19	2.12766	63.3333	0.0375494	7.22185e-05	1	0.00663456
group_7494		hypothetical protein	2	11	45	19	4.25532	63.3333	0.0767677	0.000344154	1	0.0169612
group_4547		hypothetical protein	3	11	44	19	6.38298	63.3333	0.117769	0.00157943	1	0.0481068
group_7582		hypothetical protein	3	11	44	19	6.38298	63.3333	0.117769	0.00157943	1	0.0481068
group_9106		hypothetical protein	3	11	44	19	6.38298	63.3333	0.117769	0.00157943	1	0.0481068
group_3919		hypothetical protein	4	11	43	19	8.51064	63.3333	0.160677	0.00341111	1	0.0481068
group_3011		hypothetical protein	0	10	47	20	0	66.6667	0	2.73885e-05	0.499429	0.00293782
group_4687		hypothetical protein	0	10	47	20	0	66.6667	0	2.73885e-05	0.499429	0.00293782
group_4688		hypothetical protein	0	10	47	20	0	66.6667	0	2.73885e-05	0.499429	0.00293782
group_5513		hypothetical protein	0	10	47	20	0	66.6667	0	2.73885e-05	0.499429	0.00293782
group_7641		hypothetical protein	0	10	47	20	0	66.6667	0	2.73885e-05	0.499429	0.00293782
group_2106		hypothetical protein	1	10	46	20	2.12766	66.6667	0.0434783	0.000219517	1	0.012871
group_5368		hypothetical protein	1	10	46	20	2.12766	66.6667	0.0434783	0.000219517	1	0.012871
group_9143		hypothetical protein	1	10	46	20	2.12766	66.6667	0.0434783	0.000219517	1	0.012871
group_12726		hypothetical protein	2	10	45	20	4.25532	66.6667	0.0888889	0.000956009	1	0.0342792
group_3542		hypothetical protein	2	10	45	20	4.25532	66.6667	0.0888889	0.000956009	1	0.0342792
group_3868		hypothetical protein	2	10	45	20	4.25532	66.6667	0.0888889	0.000956009	1	0.0342792
group_5465		hypothetical protein	2	10	45	20	4.25532	66.6667	0.0888889	0.000956009	1	0.0342792
group_5588		hypothetical protein	2	10	45	20	4.25532	66.6667	0.0888889	0.000956009	1	0.0342792
group_5707		hypothetical protein	2	10	45	20	4.25532	66.6667	0.0888889	0.000956009	1	0.0342792
group_9070		hypothetical protein	2	10	45	20	4.25532	66.6667	0.0888889	0.000956009	1	0.0342792
group_722		hypothetical protein	3	10	44	20	6.38298	66.6667	0.136364	0.00376113	1	0.0481068
group_7663		hypothetical protein	3	10	44	20	6.38298	66.6667	0.136364	0.00376113	1	0.0481068
group_8003		hypothetical protein	3	10	44	20	6.38298	66.6667	0.136364	0.00376113	1	0.0481068
group_11093		hypothetical protein	0	9	47	21	0	70	0	8.86866e-05	1	0.00731765
group_4023		hypothetical protein	0	9	47	21	0	70	0	8.86866e-05	1	0.00731765
group_4641	bcsA	hypothetical protein	0	9	47	21	0	70	0	8.86866e-05	1	0.00731765
group_5701		hypothetical protein	0	9	47	21	0	70	0	8.86866e-05	1	0.00731765
group_6487		hypothetical protein	0	9	47	21	0	70	0	8.86866e-05	1	0.00731765
group_6610		hypothetical protein	0	9	47	21	0	70	0	8.86866e-05	1	0.00731765
group_6819		hypothetical protein	0	9	47	21	0	70	0	8.86866e-05	1	0.00731765
group_9047		hypothetical protein	0	9	47	21	0	70	0	8.86866e-05	1	0.00731765
group_9876		hypothetical protein	0	9	47	21	0	70	0	8.86866e-05	1	0.00731765
group_9877		hypothetical protein	0	9	47	21	0	70	0	8.86866e-05	1	0.00731765
group_9897		hypothetical protein	0	9	47	21	0	70	0	8.86866e-05	1	0.00731765
group_9898		hypothetical protein	0	9	47	21	0	70	0	8.86866e-05	1	0.00731765
group_12555		hypothetical protein	1	9	46	21	2.12766	70	0.0507246	0.000640369	1	0.0267253
group_4789		hypothetical protein	1	9	46	21	2.12766	70	0.0507246	0.000640369	1	0.0267253
group_5325		hypothetical protein	1	9	46	21	2.12766	70	0.0507246	0.000640369	1	0.0267253
group_6328		hypothetical protein	1	9	46	21	2.12766	70	0.0507246	0.000640369	1	0.0267253
group_6453		hypothetical protein	1	9	46	21	2.12766	70	0.0507246	0.000640369	1	0.0267253
group_6816		hypothetical protein	1	9	46	21	2.12766	70	0.0507246	0.000640369	1	0.0267253
group_9159		hypothetical protein	1	9	46	21	2.12766	70	0.0507246	0.000640369	1	0.0267253
group_9232		hypothetical protein	1	9	46	21	2.12766	70	0.0507246	0.000640369	1	0.0267253
group_9233		hypothetical protein	1	9	46	21	2.12766	70	0.0507246	0.000640369	1	0.0267253
group_9235		hypothetical protein	1	9	46	21	2.12766	70	0.0507246	0.000640369	1	0.0267253
group_9830		hypothetical protein	1	9	46	21	2.12766	70	0.0507246	0.000640369	1	0.0267253
group_10127		hypothetical protein	2	9	45	21	4.25532	70	0.103704	0.00253421	1	0.0481068
group_3401		hypothetical protein	2	9	45	21	4.25532	70	0.103704	0.00253421	1	0.0481068
group_7530		hypothetical protein	2	9	45	21	4.25532	70	0.103704	0.00253421	1	0.0481068
group_7601		hypothetical protein	2	9	45	21	4.25532	70	0.103704	0.00253421	1	0.0481068
group_7618		hypothetical protein	2	9	45	21	4.25532	70	0.103704	0.00253421	1	0.0481068
group_8139		hypothetical protein	2	9	45	21	4.25532	70	0.103704	0.00253421	1	0.0481068
group_9117		hypothetical protein	2	9	45	21	4.25532	70	0.103704	0.00253421	1	0.0481068
group_9167		hypothetical protein	2	9	45	21	4.25532	70	0.103704	0.00253421	1	0.0481068
group_9899		hypothetical protein	2	9	45	21	4.25532	70	0.103704	0.00253421	1	0.0481068
group_4752		hypothetical protein	31	9	16	21	65.9574	70	4.52083	0.0025745	1	0.0481068
appA		hypothetical protein	34	9	13	21	72.3404	70	6.10256	0.000379608	1	0.018558
group_3904		hypothetical protein	0	8	47	22	0	73.3333	0	0.000278153	1	0.0150508
group_4025		hypothetical protein	0	8	47	22	0	73.3333	0	0.000278153	1	0.0150508
group_6486		hypothetical protein	0	8	47	22	0	73.3333	0	0.000278153	1	0.0150508
group_7334		hypothetical protein	0	8	47	22	0	73.3333	0	0.000278153	1	0.0150508
group_8010		hypothetical protein	0	8	47	22	0	73.3333	0	0.000278153	1	0.0150508
group_10263		hypothetical protein	1	8	46	22	2.12766	73.3333	0.0597826	0.00179389	1	0.0481068
group_2934		hypothetical protein	1	8	46	22	2.12766	73.3333	0.0597826	0.00179389	1	0.0481068
group_3405		hypothetical protein	1	8	46	22	2.12766	73.3333	0.0597826	0.00179389	1	0.0481068
group_5330		hypothetical protein	1	8	46	22	2.12766	73.3333	0.0597826	0.00179389	1	0.0481068
group_6355		hypothetical protein	1	8	46	22	2.12766	73.3333	0.0597826	0.00179389	1	0.0481068
group_7605		hypothetical protein	1	8	46	22	2.12766	73.3333	0.0597826	0.00179389	1	0.0481068
group_7995		hypothetical protein	1	8	46	22	2.12766	73.3333	0.0597826	0.00179389	1	0.0481068
group_9214		hypothetical protein	1	8	46	22	2.12766	73.3333	0.0597826	0.00179389	1	0.0481068
group_9403		hypothetical protein	1	8	46	22	2.12766	73.3333	0.0597826	0.00179389	1	0.0481068
group_2378		hypothetical protein	37	8	10	22	78.7234	73.3333	10.175	1.15045e-05	0.209784	0.00163894
group_11092		hypothetical protein	0	7	47	23	0	76.6667	0	0.000846554	1	0.0313122
group_12768		hypothetical protein	0	7	47	23	0	76.6667	0	0.000846554	1	0.0313122
group_13065		hypothetical protein	0	7	47	23	0	76.6667	0	0.000846554	1	0.0313122
group_13988		hypothetical protein	0	7	47	23	0	76.6667	0	0.000846554	1	0.0313122
group_2001		hypothetical protein	0	7	47	23	0	76.6667	0	0.000846554	1	0.0313122
group_4460		hypothetical protein	0	7	47	23	0	76.6667	0	0.000846554	1	0.0313122
group_5411		hypothetical protein	0	7	47	23	0	76.6667	0	0.000846554	1	0.0313122
group_1412		hypothetical protein	1	7	46	23	2.12766	76.6667	0.0714286	0.00482536	1	0.0481068
group_1550	xerC_2	hypothetical protein	1	7	46	23	2.12766	76.6667	0.0714286	0.00482536	1	0.0481068
group_2337		hypothetical protein	1	7	46	23	2.12766	76.6667	0.0714286	0.00482536	1	0.0481068
group_3625		hypothetical protein	1	7	46	23	2.12766	76.6667	0.0714286	0.00482536	1	0.0481068
group_5303		hypothetical protein	1	7	46	23	2.12766	76.6667	0.0714286	0.00482536	1	0.0481068
group_5315		hypothetical protein	1	7	46	23	2.12766	76.6667	0.0714286	0.00482536	1	0.0481068
group_5328		hypothetical protein	1	7	46	23	2.12766	76.6667	0.0714286	0.00482536	1	0.0481068
group_5334		hypothetical protein	1	7	46	23	2.12766	76.6667	0.0714286	0.00482536	1	0.0481068
group_5410		hypothetical protein	1	7	46	23	2.12766	76.6667	0.0714286	0.00482536	1	0.0481068
group_5664		hypothetical protein	1	7	46	23	2.12766	76.6667	0.0714286	0.00482536	1	0.0481068
group_6318		hypothetical protein	1	7	46	23	2.12766	76.6667	0.0714286	0.00482536	1	0.0481068
group_6334		hypothetical protein	1	7	46	23	2.12766	76.6667	0.0714286	0.00482536	1	0.0481068
group_6479		hypothetical protein	1	7	46	23	2.12766	76.6667	0.0714286	0.00482536	1	0.0481068
group_7509		hypothetical protein	1	7	46	23	2.12766	76.6667	0.0714286	0.00482536	1	0.0481068
group_7564		hypothetical protein	1	7	46	23	2.12766	76.6667	0.0714286	0.00482536	1	0.0481068
group_7616		hypothetical protein	1	7	46	23	2.12766	76.6667	0.0714286	0.00482536	1	0.0481068
group_7624		hypothetical protein	1	7	46	23	2.12766	76.6667	0.0714286	0.00482536	1	0.0481068
group_9069		hypothetical protein	1	7	46	23	2.12766	76.6667	0.0714286	0.00482536	1	0.0481068
group_2460		hypothetical protein	27	7	20	23	57.4468	76.6667	4.43571	0.00459106	1	0.0481068
group_10041		hypothetical protein	0	6	47	24	0	80	0	0.00250439	1	0.0481068
group_10042		hypothetical protein	0	6	47	24	0	80	0	0.00250439	1	0.0481068
group_10049		hypothetical protein	0	6	47	24	0	80	0	0.00250439	1	0.0481068
group_10050		hypothetical protein	0	6	47	24	0	80	0	0.00250439	1	0.0481068
group_10054		hypothetical protein	0	6	47	24	0	80	0	0.00250439	1	0.0481068
group_10056		hypothetical protein	0	6	47	24	0	80	0	0.00250439	1	0.0481068
group_10057		hypothetical protein	0	6	47	24	0	80	0	0.00250439	1	0.0481068
group_12766		hypothetical protein	0	6	47	24	0	80	0	0.00250439	1	0.0481068
group_2156		hypothetical protein	0	6	47	24	0	80	0	0.00250439	1	0.0481068
group_3132		hypothetical protein	0	6	47	24	0	80	0	0.00250439	1	0.0481068
group_4173		hypothetical protein	0	6	47	24	0	80	0	0.00250439	1	0.0481068
group_6488		hypothetical protein	0	6	47	24	0	80	0	0.00250439	1	0.0481068
group_6599		hypothetical protein	0	6	47	24	0	80	0	0.00250439	1	0.0481068
group_6675		hypothetical protein	0	6	47	24	0	80	0	0.00250439	1	0.0481068
group_7507		hypothetical protein	0	6	47	24	0	80	0	0.00250439	1	0.0481068
group_7567		hypothetical protein	0	6	47	24	0	80	0	0.00250439	1	0.0481068
group_7683		hypothetical protein	0	6	47	24	0	80	0	0.00250439	1	0.0481068
group_7886		hypothetical protein	0	6	47	24	0	80	0	0.00250439	1	0.0481068
group_8057		hypothetical protein	0	6	47	24	0	80	0	0.00250439	1	0.0481068
group_8242		hypothetical protein	0	6	47	24	0	80	0	0.00250439	1	0.0481068
group_9055		hypothetical protein	0	6	47	24	0	80	0	0.00250439	1	0.0481068
group_9059		hypothetical protein	0	6	47	24	0	80	0	0.00250439	1	0.0481068
group_9136		hypothetical protein	0	6	47	24	0	80	0	0.00250439	1	0.0481068
group_9261		hypothetical protein	0	6	47	24	0	80	0	0.00250439	1	0.0481068
group_9879		hypothetical protein	0	6	47	24	0	80	0	0.00250439	1	0.0481068
acuR		hypothetical protein	28	6	19	24	59.5745	80	5.89474	0.000888293	1	0.0327895
group_6021		hypothetical protein	29	6	18	24	61.7021	80	6.44444	0.00040886	1	0.0196717
group_4384		hypothetical protein	26	5	21	25	55.3191	83.3333	6.19048	0.000839184	1	0.0313122
group_10766		hypothetical protein	35	5	12	25	74.4681	83.3333	14.5833	6.60538e-07	0.0120449	0.000160599
group_8564		hypothetical protein	35	5	12	25	74.4681	83.3333	14.5833	6.60538e-07	0.0120449	0.000160599
group_10274		hypothetical protein	21	4	26	26	44.6809	86.6667	5.25	0.00563247	1	0.0481068
group_10275		hypothetical protein	21	4	26	26	44.6809	86.6667	5.25	0.00563247	1	0.0481068
group_10276		hypothetical protein	21	4	26	26	44.6809	86.6667	5.25	0.00563247	1	0.0481068
group_10277		hypothetical protein	21	4	26	26	44.6809	86.6667	5.25	0.00563247	1	0.0481068
group_10321		hypothetical protein	21	4	26	26	44.6809	86.6667	5.25	0.00563247	1	0.0481068
group_10323		hypothetical protein	21	4	26	26	44.6809	86.6667	5.25	0.00563247	1	0.0481068
group_10327		hypothetical protein	21	4	26	26	44.6809	86.6667	5.25	0.00563247	1	0.0481068
group_10328		hypothetical protein	21	4	26	26	44.6809	86.6667	5.25	0.00563247	1	0.0481068
group_10329		hypothetical protein	21	4	26	26	44.6809	86.6667	5.25	0.00563247	1	0.0481068
group_10330		hypothetical protein	21	4	26	26	44.6809	86.6667	5.25	0.00563247	1	0.0481068
group_10336		hypothetical protein	21	4	26	26	44.6809	86.6667	5.25	0.00563247	1	0.0481068
group_10340		hypothetical protein	21	4	26	26	44.6809	86.6667	5.25	0.00563247	1	0.0481068
group_10341		hypothetical protein	21	4	26	26	44.6809	86.6667	5.25	0.00563247	1	0.0481068
group_10344		hypothetical protein	21	4	26	26	44.6809	86.6667	5.25	0.00563247	1	0.0481068
group_10345		hypothetical protein	21	4	26	26	44.6809	86.6667	5.25	0.00563247	1	0.0481068
group_10356		hypothetical protein	21	4	26	26	44.6809	86.6667	5.25	0.00563247	1	0.0481068
group_10357		hypothetical protein	21	4	26	26	44.6809	86.6667	5.25	0.00563247	1	0.0481068
group_10360		hypothetical protein	21	4	26	26	44.6809	86.6667	5.25	0.00563247	1	0.0481068
group_10364		hypothetical protein	21	4	26	26	44.6809	86.6667	5.25	0.00563247	1	0.0481068
group_10365		hypothetical protein	21	4	26	26	44.6809	86.6667	5.25	0.00563247	1	0.0481068
group_10366		hypothetical protein	21	4	26	26	44.6809	86.6667	5.25	0.00563247	1	0.0481068
group_10367		hypothetical protein	21	4	26	26	44.6809	86.6667	5.25	0.00563247	1	0.0481068
group_10370		hypothetical protein	21	4	26	26	44.6809	86.6667	5.25	0.00563247	1	0.0481068
group_10383		hypothetical protein	21	4	26	26	44.6809	86.6667	5.25	0.00563247	1	0.0481068
group_10413		hypothetical protein	21	4	26	26	44.6809	86.6667	5.25	0.00563247	1	0.0481068
group_10414		hypothetical protein	21	4	26	26	44.6809	86.6667	5.25	0.00563247	1	0.0481068
group_10415		hypothetical protein	21	4	26	26	44.6809	86.6667	5.25	0.00563247	1	0.0481068
group_10432		hypothetical protein	21	4	26	26	44.6809	86.6667	5.25	0.00563247	1	0.0481068
group_10434		hypothetical protein	21	4	26	26	44.6809	86.6667	5.25	0.00563247	1	0.0481068
group_10454		hypothetical protein	21	4	26	26	44.6809	86.6667	5.25	0.00563247	1	0.0481068
group_10455		hypothetical protein	21	4	26	26	44.6809	86.6667	5.25	0.00563247	1	0.0481068
group_10457		hypothetical protein	21	4	26	26	44.6809	86.6667	5.25	0.00563247	1	0.0481068
group_10463		hypothetical protein	21	4	26	26	44.6809	86.6667	5.25	0.00563247	1	0.0481068
group_10464		hypothetical protein	21	4	26	26	44.6809	86.6667	5.25	0.00563247	1	0.0481068
group_10491		hypothetical protein	21	4	26	26	44.6809	86.6667	5.25	0.00563247	1	0.0481068
group_10492	sapB	hypothetical protein	21	4	26	26	44.6809	86.6667	5.25	0.00563247	1	0.0481068
group_10497		hypothetical protein	21	4	26	26	44.6809	86.6667	5.25	0.00563247	1	0.0481068
group_10498		hypothetical protein	21	4	26	26	44.6809	86.6667	5.25	0.00563247	1	0.0481068
group_10500		hypothetical protein	21	4	26	26	44.6809	86.6667	5.25	0.00563247	1	0.0481068
group_10508		hypothetical protein	21	4	26	26	44.6809	86.6667	5.25	0.00563247	1	0.0481068
group_10513		hypothetical protein	21	4	26	26	44.6809	86.6667	5.25	0.00563247	1	0.0481068
group_10515		hypothetical protein	21	4	26	26	44.6809	86.6667	5.25	0.00563247	1	0.0481068
group_10517		hypothetical protein	21	4	26	26	44.6809	86.6667	5.25	0.00563247	1	0.0481068
ftsL		hypothetical protein	21	4	26	26	44.6809	86.6667	5.25	0.00563247	1	0.0481068
group_10520		hypothetical protein	21	4	26	26	44.6809	86.6667	5.25	0.00563247	1	0.0481068
group_10524		hypothetical protein	21	4	26	26	44.6809	86.6667	5.25	0.00563247	1	0.0481068
nsrR_2		hypothetical protein	21	4	26	26	44.6809	86.6667	5.25	0.00563247	1	0.0481068
group_10531		hypothetical protein	21	4	26	26	44.6809	86.6667	5.25	0.00563247	1	0.0481068
group_10532		hypothetical protein	21	4	26	26	44.6809	86.6667	5.25	0.00563247	1	0.0481068
group_10534		hypothetical protein	21	4	26	26	44.6809	86.6667	5.25	0.00563247	1	0.0481068
group_10535		hypothetical protein	21	4	26	26	44.6809	86.6667	5.25	0.00563247	1	0.0481068
group_10537		hypothetical protein	21	4	26	26	44.6809	86.6667	5.25	0.00563247	1	0.0481068
group_10539		hypothetical protein	21	4	26	26	44.6809	86.6667	5.25	0.00563247	1	0.0481068
group_10540		hypothetical protein	21	4	26	26	44.6809	86.6667	5.25	0.00563247	1	0.0481068
group_10546		hypothetical protein	21	4	26	26	44.6809	86.6667	5.25	0.00563247	1	0.0481068
group_10548		hypothetical protein	21	4	26	26	44.6809	86.6667	5.25	0.00563247	1	0.0481068
group_10549		hypothetical protein	21	4	26	26	44.6809	86.6667	5.25	0.00563247	1	0.0481068
group_10550		hypothetical protein	21	4	26	26	44.6809	86.6667	5.25	0.00563247	1	0.0481068
group_10557		hypothetical protein	21	4	26	26	44.6809	86.6667	5.25	0.00563247	1	0.0481068
group_10560		hypothetical protein	21	4	26	26	44.6809	86.6667	5.25	0.00563247	1	0.0481068
group_10561		hypothetical protein	21	4	26	26	44.6809	86.6667	5.25	0.00563247	1	0.0481068
group_10564		hypothetical protein	21	4	26	26	44.6809	86.6667	5.25	0.00563247	1	0.0481068
group_10565		hypothetical protein	21	4	26	26	44.6809	86.6667	5.25	0.00563247	1	0.0481068
group_10567		hypothetical protein	21	4	26	26	44.6809	86.6667	5.25	0.00563247	1	0.0481068
group_10572		hypothetical protein	21	4	26	26	44.6809	86.6667	5.25	0.00563247	1	0.0481068
group_10574		hypothetical protein	21	4	26	26	44.6809	86.6667	5.25	0.00563247	1	0.0481068
group_10578		hypothetical protein	21	4	26	26	44.6809	86.6667	5.25	0.00563247	1	0.0481068
group_10579		hypothetical protein	21	4	26	26	44.6809	86.6667	5.25	0.00563247	1	0.0481068
group_10580		hypothetical protein	21	4	26	26	44.6809	86.6667	5.25	0.00563247	1	0.0481068
group_10581		hypothetical protein	21	4	26	26	44.6809	86.6667	5.25	0.00563247	1	0.0481068
group_10586		hypothetical protein	21	4	26	26	44.6809	86.6667	5.25	0.00563247	1	0.0481068
group_10589		hypothetical protein	21	4	26	26	44.6809	86.6667	5.25	0.00563247	1	0.0481068
group_10590		hypothetical protein	21	4	26	26	44.6809	86.6667	5.25	0.00563247	1	0.0481068
group_10591		hypothetical protein	21	4	26	26	44.6809	86.6667	5.25	0.00563247	1	0.0481068
group_10593		hypothetical protein	21	4	26	26	44.6809	86.6667	5.25	0.00563247	1	0.0481068
group_10596		hypothetical protein	21	4	26	26	44.6809	86.6667	5.25	0.00563247	1	0.0481068
group_10599		hypothetical protein	21	4	26	26	44.6809	86.6667	5.25	0.00563247	1	0.0481068
group_10601		hypothetical protein	21	4	26	26	44.6809	86.6667	5.25	0.00563247	1	0.0481068
group_10604		hypothetical protein	21	4	26	26	44.6809	86.6667	5.25	0.00563247	1	0.0481068
group_10608		hypothetical protein	21	4	26	26	44.6809	86.6667	5.25	0.00563247	1	0.0481068
group_10610		hypothetical protein	21	4	26	26	44.6809	86.6667	5.25	0.00563247	1	0.0481068
group_10614		hypothetical protein	21	4	26	26	44.6809	86.6667	5.25	0.00563247	1	0.0481068
group_10616		hypothetical protein	21	4	26	26	44.6809	86.6667	5.25	0.00563247	1	0.0481068
group_10618		hypothetical protein	21	4	26	26	44.6809	86.6667	5.25	0.00563247	1	0.0481068
group_10630		hypothetical protein	21	4	26	26	44.6809	86.6667	5.25	0.00563247	1	0.0481068
group_10633		hypothetical protein	21	4	26	26	44.6809	86.6667	5.25	0.00563247	1	0.0481068
group_10661		hypothetical protein	21	4	26	26	44.6809	86.6667	5.25	0.00563247	1	0.0481068
group_10662		hypothetical protein	21	4	26	26	44.6809	86.6667	5.25	0.00563247	1	0.0481068
group_10676		hypothetical protein	21	4	26	26	44.6809	86.6667	5.25	0.00563247	1	0.0481068
group_10681		hypothetical protein	21	4	26	26	44.6809	86.6667	5.25	0.00563247	1	0.0481068
group_10687		hypothetical protein	21	4	26	26	44.6809	86.6667	5.25	0.00563247	1	0.0481068
group_10733		hypothetical protein	21	4	26	26	44.6809	86.6667	5.25	0.00563247	1	0.0481068
group_10736		hypothetical protein	21	4	26	26	44.6809	86.6667	5.25	0.00563247	1	0.0481068
group_10744		hypothetical protein	21	4	26	26	44.6809	86.6667	5.25	0.00563247	1	0.0481068
group_10746		hypothetical protein	21	4	26	26	44.6809	86.6667	5.25	0.00563247	1	0.0481068
group_10747		hypothetical protein	21	4	26	26	44.6809	86.6667	5.25	0.00563247	1	0.0481068
group_10750		hypothetical protein	21	4	26	26	44.6809	86.6667	5.25	0.00563247	1	0.0481068
group_10752		hypothetical protein	21	4	26	26	44.6809	86.6667	5.25	0.00563247	1	0.0481068
group_10753		hypothetical protein	21	4	26	26	44.6809	86.6667	5.25	0.00563247	1	0.0481068
group_10756		hypothetical protein	21	4	26	26	44.6809	86.6667	5.25	0.00563247	1	0.0481068
group_11416		hypothetical protein	21	4	26	26	44.6809	86.6667	5.25	0.00563247	1	0.0481068
group_1143		hypothetical protein	21	4	26	26	44.6809	86.6667	5.25	0.00563247	1	0.0481068
group_12136		hypothetical protein	21	4	26	26	44.6809	86.6667	5.25	0.00563247	1	0.0481068
group_15442		hypothetical protein	21	4	26	26	44.6809	86.6667	5.25	0.00563247	1	0.0481068
group_15446		hypothetical protein	21	4	26	26	44.6809	86.6667	5.25	0.00563247	1	0.0481068
group_2385		hypothetical protein	21	4	26	26	44.6809	86.6667	5.25	0.00563247	1	0.0481068
group_2461		hypothetical protein	21	4	26	26	44.6809	86.6667	5.25	0.00563247	1	0.0481068
group_3001		hypothetical protein	21	4	26	26	44.6809	86.6667	5.25	0.00563247	1	0.0481068
group_3091		hypothetical protein	21	4	26	26	44.6809	86.6667	5.25	0.00563247	1	0.0481068
group_3216		hypothetical protein	21	4	26	26	44.6809	86.6667	5.25	0.00563247	1	0.0481068
group_3737		hypothetical protein	21	4	26	26	44.6809	86.6667	5.25	0.00563247	1	0.0481068
group_3739		hypothetical protein	21	4	26	26	44.6809	86.6667	5.25	0.00563247	1	0.0481068
group_3744		hypothetical protein	21	4	26	26	44.6809	86.6667	5.25	0.00563247	1	0.0481068
group_4189		hypothetical protein	21	4	26	26	44.6809	86.6667	5.25	0.00563247	1	0.0481068
group_4228		hypothetical protein	21	4	26	26	44.6809	86.6667	5.25	0.00563247	1	0.0481068
group_4238		hypothetical protein	21	4	26	26	44.6809	86.6667	5.25	0.00563247	1	0.0481068
group_4350		hypothetical protein	21	4	26	26	44.6809	86.6667	5.25	0.00563247	1	0.0481068
group_4483		hypothetical protein	21	4	26	26	44.6809	86.6667	5.25	0.00563247	1	0.0481068
group_4855		hypothetical protein	21	4	26	26	44.6809	86.6667	5.25	0.00563247	1	0.0481068
group_4964		hypothetical protein	21	4	26	26	44.6809	86.6667	5.25	0.00563247	1	0.0481068
group_4978		hypothetical protein	21	4	26	26	44.6809	86.6667	5.25	0.00563247	1	0.0481068
group_4980		hypothetical protein	21	4	26	26	44.6809	86.6667	5.25	0.00563247	1	0.0481068
group_4981		hypothetical protein	21	4	26	26	44.6809	86.6667	5.25	0.00563247	1	0.0481068
group_4991		hypothetical protein	21	4	26	26	44.6809	86.6667	5.25	0.00563247	1	0.0481068
group_4992		hypothetical protein	21	4	26	26	44.6809	86.6667	5.25	0.00563247	1	0.0481068
group_4996		hypothetical protein	21	4	26	26	44.6809	86.6667	5.25	0.00563247	1	0.0481068
group_5002		hypothetical protein	21	4	26	26	44.6809	86.6667	5.25	0.00563247	1	0.0481068
group_5028		hypothetical protein	21	4	26	26	44.6809	86.6667	5.25	0.00563247	1	0.0481068
group_5030		hypothetical protein	21	4	26	26	44.6809	86.6667	5.25	0.00563247	1	0.0481068
group_5038		hypothetical protein	21	4	26	26	44.6809	86.6667	5.25	0.00563247	1	0.0481068
group_5041		hypothetical protein	21	4	26	26	44.6809	86.6667	5.25	0.00563247	1	0.0481068
group_5042		hypothetical protein	21	4	26	26	44.6809	86.6667	5.25	0.00563247	1	0.0481068
group_5069		hypothetical protein	21	4	26	26	44.6809	86.6667	5.25	0.00563247	1	0.0481068
group_5197		hypothetical protein	21	4	26	26	44.6809	86.6667	5.25	0.00563247	1	0.0481068
group_5805		hypothetical protein	21	4	26	26	44.6809	86.6667	5.25	0.00563247	1	0.0481068
group_5818		hypothetical protein	21	4	26	26	44.6809	86.6667	5.25	0.00563247	1	0.0481068
group_5819		hypothetical protein	21	4	26	26	44.6809	86.6667	5.25	0.00563247	1	0.0481068
group_5833		hypothetical protein	21	4	26	26	44.6809	86.6667	5.25	0.00563247	1	0.0481068
group_5845		hypothetical protein	21	4	26	26	44.6809	86.6667	5.25	0.00563247	1	0.0481068
group_5897		hypothetical protein	21	4	26	26	44.6809	86.6667	5.25	0.00563247	1	0.0481068
tyrC		hypothetical protein	21	4	26	26	44.6809	86.6667	5.25	0.00563247	1	0.0481068
group_5926		hypothetical protein	21	4	26	26	44.6809	86.6667	5.25	0.00563247	1	0.0481068
group_5929		hypothetical protein	21	4	26	26	44.6809	86.6667	5.25	0.00563247	1	0.0481068
group_5930		hypothetical protein	21	4	26	26	44.6809	86.6667	5.25	0.00563247	1	0.0481068
group_5970		hypothetical protein	21	4	26	26	44.6809	86.6667	5.25	0.00563247	1	0.0481068
group_5977		hypothetical protein	21	4	26	26	44.6809	86.6667	5.25	0.00563247	1	0.0481068
group_5978		hypothetical protein	21	4	26	26	44.6809	86.6667	5.25	0.00563247	1	0.0481068
group_5989	aaaT	hypothetical protein	21	4	26	26	44.6809	86.6667	5.25	0.00563247	1	0.0481068
group_5990		hypothetical protein	21	4	26	26	44.6809	86.6667	5.25	0.00563247	1	0.0481068
group_6000		hypothetical protein	21	4	26	26	44.6809	86.6667	5.25	0.00563247	1	0.0481068
group_6005		hypothetical protein	21	4	26	26	44.6809	86.6667	5.25	0.00563247	1	0.0481068
group_6034		hypothetical protein	21	4	26	26	44.6809	86.6667	5.25	0.00563247	1	0.0481068
group_6037		hypothetical protein	21	4	26	26	44.6809	86.6667	5.25	0.00563247	1	0.0481068
group_6881		hypothetical protein	21	4	26	26	44.6809	86.6667	5.25	0.00563247	1	0.0481068
group_6883		hypothetical protein	21	4	26	26	44.6809	86.6667	5.25	0.00563247	1	0.0481068
group_6885		hypothetical protein	21	4	26	26	44.6809	86.6667	5.25	0.00563247	1	0.0481068
group_6908		hypothetical protein	21	4	26	26	44.6809	86.6667	5.25	0.00563247	1	0.0481068
group_6913		hypothetical protein	21	4	26	26	44.6809	86.6667	5.25	0.00563247	1	0.0481068
group_6914		hypothetical protein	21	4	26	26	44.6809	86.6667	5.25	0.00563247	1	0.0481068
group_6919		hypothetical protein	21	4	26	26	44.6809	86.6667	5.25	0.00563247	1	0.0481068
group_6931		hypothetical protein	21	4	26	26	44.6809	86.6667	5.25	0.00563247	1	0.0481068
group_6940		hypothetical protein	21	4	26	26	44.6809	86.6667	5.25	0.00563247	1	0.0481068
group_6962		hypothetical protein	21	4	26	26	44.6809	86.6667	5.25	0.00563247	1	0.0481068
group_6963		hypothetical protein	21	4	26	26	44.6809	86.6667	5.25	0.00563247	1	0.0481068
group_6977		hypothetical protein	21	4	26	26	44.6809	86.6667	5.25	0.00563247	1	0.0481068
group_6979		hypothetical protein	21	4	26	26	44.6809	86.6667	5.25	0.00563247	1	0.0481068
group_6985		hypothetical protein	21	4	26	26	44.6809	86.6667	5.25	0.00563247	1	0.0481068
group_6987		hypothetical protein	21	4	26	26	44.6809	86.6667	5.25	0.00563247	1	0.0481068
group_7013		hypothetical protein	21	4	26	26	44.6809	86.6667	5.25	0.00563247	1	0.0481068
group_7021		hypothetical protein	21	4	26	26	44.6809	86.6667	5.25	0.00563247	1	0.0481068
group_7023		hypothetical protein	21	4	26	26	44.6809	86.6667	5.25	0.00563247	1	0.0481068
group_7042		hypothetical protein	21	4	26	26	44.6809	86.6667	5.25	0.00563247	1	0.0481068
group_7043		hypothetical protein	21	4	26	26	44.6809	86.6667	5.25	0.00563247	1	0.0481068
group_7053		hypothetical protein	21	4	26	26	44.6809	86.6667	5.25	0.00563247	1	0.0481068
group_7065		hypothetical protein	21	4	26	26	44.6809	86.6667	5.25	0.00563247	1	0.0481068
group_7072		hypothetical protein	21	4	26	26	44.6809	86.6667	5.25	0.00563247	1	0.0481068
group_7078		hypothetical protein	21	4	26	26	44.6809	86.6667	5.25	0.00563247	1	0.0481068
group_7099		hypothetical protein	21	4	26	26	44.6809	86.6667	5.25	0.00563247	1	0.0481068
group_7107		hypothetical protein	21	4	26	26	44.6809	86.6667	5.25	0.00563247	1	0.0481068
group_7113		hypothetical protein	21	4	26	26	44.6809	86.6667	5.25	0.00563247	1	0.0481068
group_7114		hypothetical protein	21	4	26	26	44.6809	86.6667	5.25	0.00563247	1	0.0481068
group_7118		hypothetical protein	21	4	26	26	44.6809	86.6667	5.25	0.00563247	1	0.0481068
group_7121		hypothetical protein	21	4	26	26	44.6809	86.6667	5.25	0.00563247	1	0.0481068
group_7148		hypothetical protein	21	4	26	26	44.6809	86.6667	5.25	0.00563247	1	0.0481068
group_7154		hypothetical protein	21	4	26	26	44.6809	86.6667	5.25	0.00563247	1	0.0481068
group_7187		hypothetical protein	21	4	26	26	44.6809	86.6667	5.25	0.00563247	1	0.0481068
group_7206		hypothetical protein	21	4	26	26	44.6809	86.6667	5.25	0.00563247	1	0.0481068
group_7208		hypothetical protein	21	4	26	26	44.6809	86.6667	5.25	0.00563247	1	0.0481068
group_8270		hypothetical protein	21	4	26	26	44.6809	86.6667	5.25	0.00563247	1	0.0481068
group_8273		hypothetical protein	21	4	26	26	44.6809	86.6667	5.25	0.00563247	1	0.0481068
group_8308		hypothetical protein	21	4	26	26	44.6809	86.6667	5.25	0.00563247	1	0.0481068
group_8309		hypothetical protein	21	4	26	26	44.6809	86.6667	5.25	0.00563247	1	0.0481068
group_8311		hypothetical protein	21	4	26	26	44.6809	86.6667	5.25	0.00563247	1	0.0481068
group_8316		hypothetical protein	21	4	26	26	44.6809	86.6667	5.25	0.00563247	1	0.0481068
group_8317		hypothetical protein	21	4	26	26	44.6809	86.6667	5.25	0.00563247	1	0.0481068
group_8319		hypothetical protein	21	4	26	26	44.6809	86.6667	5.25	0.00563247	1	0.0481068
group_8320		hypothetical protein	21	4	26	26	44.6809	86.6667	5.25	0.00563247	1	0.0481068
group_8322		hypothetical protein	21	4	26	26	44.6809	86.6667	5.25	0.00563247	1	0.0481068
group_8325		hypothetical protein	21	4	26	26	44.6809	86.6667	5.25	0.00563247	1	0.0481068
group_8326		hypothetical protein	21	4	26	26	44.6809	86.6667	5.25	0.00563247	1	0.0481068
group_8327		hypothetical protein	21	4	26	26	44.6809	86.6667	5.25	0.00563247	1	0.0481068
group_8329		hypothetical protein	21	4	26	26	44.6809	86.6667	5.25	0.00563247	1	0.0481068
group_8339		hypothetical protein	21	4	26	26	44.6809	86.6667	5.25	0.00563247	1	0.0481068
group_8343		hypothetical protein	21	4	26	26	44.6809	86.6667	5.25	0.00563247	1	0.0481068
group_8344		hypothetical protein	21	4	26	26	44.6809	86.6667	5.25	0.00563247	1	0.0481068
group_8347		hypothetical protein	21	4	26	26	44.6809	86.6667	5.25	0.00563247	1	0.0481068
group_8348		hypothetical protein	21	4	26	26	44.6809	86.6667	5.25	0.00563247	1	0.0481068
group_8349		hypothetical protein	21	4	26	26	44.6809	86.6667	5.25	0.00563247	1	0.0481068
group_8358		hypothetical protein	21	4	26	26	44.6809	86.6667	5.25	0.00563247	1	0.0481068
group_8360		hypothetical protein	21	4	26	26	44.6809	86.6667	5.25	0.00563247	1	0.0481068
group_8380		hypothetical protein	21	4	26	26	44.6809	86.6667	5.25	0.00563247	1	0.0481068
group_8384		hypothetical protein	21	4	26	26	44.6809	86.6667	5.25	0.00563247	1	0.0481068
group_8387		hypothetical protein	21	4	26	26	44.6809	86.6667	5.25	0.00563247	1	0.0481068
group_8391		hypothetical protein	21	4	26	26	44.6809	86.6667	5.25	0.00563247	1	0.0481068
group_8392		hypothetical protein	21	4	26	26	44.6809	86.6667	5.25	0.00563247	1	0.0481068
group_8393		hypothetical protein	21	4	26	26	44.6809	86.6667	5.25	0.00563247	1	0.0481068
group_8396		hypothetical protein	21	4	26	26	44.6809	86.6667	5.25	0.00563247	1	0.0481068
group_8399		hypothetical protein	21	4	26	26	44.6809	86.6667	5.25	0.00563247	1	0.0481068
group_8403		hypothetical protein	21	4	26	26	44.6809	86.6667	5.25	0.00563247	1	0.0481068
group_8409		hypothetical protein	21	4	26	26	44.6809	86.6667	5.25	0.00563247	1	0.0481068
group_8417		hypothetical protein	21	4	26	26	44.6809	86.6667	5.25	0.00563247	1	0.0481068
group_8418		hypothetical protein	21	4	26	26	44.6809	86.6667	5.25	0.00563247	1	0.0481068
group_8419		hypothetical protein	21	4	26	26	44.6809	86.6667	5.25	0.00563247	1	0.0481068
group_8427		hypothetical protein	21	4	26	26	44.6809	86.6667	5.25	0.00563247	1	0.0481068
group_8430		hypothetical protein	21	4	26	26	44.6809	86.6667	5.25	0.00563247	1	0.0481068
group_8433		hypothetical protein	21	4	26	26	44.6809	86.6667	5.25	0.00563247	1	0.0481068
group_8434		hypothetical protein	21	4	26	26	44.6809	86.6667	5.25	0.00563247	1	0.0481068
group_8439		hypothetical protein	21	4	26	26	44.6809	86.6667	5.25	0.00563247	1	0.0481068
group_8451		hypothetical protein	21	4	26	26	44.6809	86.6667	5.25	0.00563247	1	0.0481068
group_8460		hypothetical protein	21	4	26	26	44.6809	86.6667	5.25	0.00563247	1	0.0481068
group_8465		hypothetical protein	21	4	26	26	44.6809	86.6667	5.25	0.00563247	1	0.0481068
group_8472		hypothetical protein	21	4	26	26	44.6809	86.6667	5.25	0.00563247	1	0.0481068
group_8507		hypothetical protein	21	4	26	26	44.6809	86.6667	5.25	0.00563247	1	0.0481068
group_8511		hypothetical protein	21	4	26	26	44.6809	86.6667	5.25	0.00563247	1	0.0481068
group_8512		hypothetical protein	21	4	26	26	44.6809	86.6667	5.25	0.00563247	1	0.0481068
group_8514		hypothetical protein	21	4	26	26	44.6809	86.6667	5.25	0.00563247	1	0.0481068
group_8545		hypothetical protein	21	4	26	26	44.6809	86.6667	5.25	0.00563247	1	0.0481068
group_8548		hypothetical protein	21	4	26	26	44.6809	86.6667	5.25	0.00563247	1	0.0481068
group_8551		hypothetical protein	21	4	26	26	44.6809	86.6667	5.25	0.00563247	1	0.0481068
group_8552		hypothetical protein	21	4	26	26	44.6809	86.6667	5.25	0.00563247	1	0.0481068
group_8555		hypothetical protein	21	4	26	26	44.6809	86.6667	5.25	0.00563247	1	0.0481068
group_10272		hypothetical protein	22	4	25	26	46.8085	86.6667	5.72	0.00290247	1	0.0481068
group_2879		hypothetical protein	22	4	25	26	46.8085	86.6667	5.72	0.00290247	1	0.0481068
group_6645		hypothetical protein	22	4	25	26	46.8085	86.6667	5.72	0.00290247	1	0.0481068
group_6080		hypothetical protein	23	4	24	26	48.9362	86.6667	6.22917	0.00148559	1	0.0468681
group_6935		hypothetical protein	23	4	24	26	48.9362	86.6667	6.22917	0.00148559	1	0.0468681
group_8005		hypothetical protein	23	4	24	26	48.9362	86.6667	6.22917	0.00148559	1	0.0468681
group_601		hypothetical protein	24	4	23	26	51.0638	86.6667	6.78261	0.000757132	1	0.0288835
group_7231		hypothetical protein	25	4	22	26	53.1915	86.6667	7.38636	0.000597736	1	0.0267253
group_1693		hypothetical protein	19	3	28	27	40.4255	90	6.10714	0.00437082	1	0.0481068
group_2472		hypothetical protein	19	3	28	27	40.4255	90	6.10714	0.00437082	1	0.0481068
group_4393		hypothetical protein	19	3	28	27	40.4255	90	6.10714	0.00437082	1	0.0481068
group_4982		hypothetical protein	19	3	28	27	40.4255	90	6.10714	0.00437082	1	0.0481068
group_5066		hypothetical protein	19	3	28	27	40.4255	90	6.10714	0.00437082	1	0.0481068
group_5893		hypothetical protein	19	3	28	27	40.4255	90	6.10714	0.00437082	1	0.0481068
group_6742		hypothetical protein	19	3	28	27	40.4255	90	6.10714	0.00437082	1	0.0481068
group_8338		hypothetical protein	19	3	28	27	40.4255	90	6.10714	0.00437082	1	0.0481068
group_2600		hypothetical protein	20	3	27	27	42.5532	90	6.66667	0.0023073	1	0.0481068
group_3208		hypothetical protein	20	3	27	27	42.5532	90	6.66667	0.0023073	1	0.0481068
group_3224		hypothetical protein	20	3	27	27	42.5532	90	6.66667	0.0023073	1	0.0481068
group_3235		hypothetical protein	20	3	27	27	42.5532	90	6.66667	0.0023073	1	0.0481068
group_4247		hypothetical protein	20	3	27	27	42.5532	90	6.66667	0.0023073	1	0.0481068
group_4286		hypothetical protein	20	3	27	27	42.5532	90	6.66667	0.0023073	1	0.0481068
glvR_2		hypothetical protein	20	3	27	27	42.5532	90	6.66667	0.0023073	1	0.0481068
group_5212		hypothetical protein	20	3	27	27	42.5532	90	6.66667	0.0023073	1	0.0481068
group_5848		hypothetical protein	20	3	27	27	42.5532	90	6.66667	0.0023073	1	0.0481068
group_7046		hypothetical protein	20	3	27	27	42.5532	90	6.66667	0.0023073	1	0.0481068
group_7048		hypothetical protein	20	3	27	27	42.5532	90	6.66667	0.0023073	1	0.0481068
group_7109		hypothetical protein	20	3	27	27	42.5532	90	6.66667	0.0023073	1	0.0481068
group_7122		hypothetical protein	20	3	27	27	42.5532	90	6.66667	0.0023073	1	0.0481068
group_8342	tarF	hypothetical protein	20	3	27	27	42.5532	90	6.66667	0.0023073	1	0.0481068
group_8479		hypothetical protein	20	3	27	27	42.5532	90	6.66667	0.0023073	1	0.0481068
group_10477		hypothetical protein	21	3	26	27	44.6809	90	7.26923	0.00204963	1	0.0481068
group_10584		hypothetical protein	21	3	26	27	44.6809	90	7.26923	0.00204963	1	0.0481068
group_1699		hypothetical protein	21	3	26	27	44.6809	90	7.26923	0.00204963	1	0.0481068
group_2011		hypothetical protein	21	3	26	27	44.6809	90	7.26923	0.00204963	1	0.0481068
group_2229		hypothetical protein	21	3	26	27	44.6809	90	7.26923	0.00204963	1	0.0481068
group_2549		hypothetical protein	21	3	26	27	44.6809	90	7.26923	0.00204963	1	0.0481068
group_3688		hypothetical protein	21	3	26	27	44.6809	90	7.26923	0.00204963	1	0.0481068
group_4309		hypothetical protein	21	3	26	27	44.6809	90	7.26923	0.00204963	1	0.0481068
group_4959		hypothetical protein	21	3	26	27	44.6809	90	7.26923	0.00204963	1	0.0481068
group_5772		hypothetical protein	21	3	26	27	44.6809	90	7.26923	0.00204963	1	0.0481068
group_6004		hypothetical protein	21	3	26	27	44.6809	90	7.26923	0.00204963	1	0.0481068
catM		hypothetical protein	21	3	26	27	44.6809	90	7.26923	0.00204963	1	0.0481068
group_6946		hypothetical protein	21	3	26	27	44.6809	90	7.26923	0.00204963	1	0.0481068
group_7002		hypothetical protein	21	3	26	27	44.6809	90	7.26923	0.00204963	1	0.0481068
dnaX		hypothetical protein	21	3	26	27	44.6809	90	7.26923	0.00204963	1	0.0481068
group_7110		hypothetical protein	21	3	26	27	44.6809	90	7.26923	0.00204963	1	0.0481068
group_7117		hypothetical protein	21	3	26	27	44.6809	90	7.26923	0.00204963	1	0.0481068
group_7194		hypothetical protein	21	3	26	27	44.6809	90	7.26923	0.00204963	1	0.0481068
group_7204		hypothetical protein	21	3	26	27	44.6809	90	7.26923	0.00204963	1	0.0481068
group_7207		hypothetical protein	21	3	26	27	44.6809	90	7.26923	0.00204963	1	0.0481068
group_8140		hypothetical protein	21	3	26	27	44.6809	90	7.26923	0.00204963	1	0.0481068
group_8328		hypothetical protein	21	3	26	27	44.6809	90	7.26923	0.00204963	1	0.0481068
group_8330		hypothetical protein	21	3	26	27	44.6809	90	7.26923	0.00204963	1	0.0481068
group_8431		hypothetical protein	21	3	26	27	44.6809	90	7.26923	0.00204963	1	0.0481068
group_6077		hypothetical protein	22	3	25	27	46.8085	90	7.92	0.000960606	1	0.0342792
group_1842		hypothetical protein	23	3	24	27	48.9362	90	8.625	0.000447735	1	0.0213729
group_3333		hypothetical protein	23	3	24	27	48.9362	90	8.625	0.000447735	1	0.0213729
group_6078		hypothetical protein	23	3	24	27	48.9362	90	8.625	0.000447735	1	0.0213729
group_11152		hypothetical protein	24	3	23	27	51.0638	90	9.3913	0.000208793	1	0.0124423
group_6787		hypothetical protein	26	3	21	27	55.3191	90	11.1429	7.65477e-05	1	0.00691013
group_10880		hypothetical protein	16	2	31	28	34.0426	93.3333	7.22581	0.00582849	1	0.0494337
group_3260		hypothetical protein	16	2	31	28	34.0426	93.3333	7.22581	0.00582849	1	0.0494337
group_4397		hypothetical protein	16	2	31	28	34.0426	93.3333	7.22581	0.00582849	1	0.0494337
group_4402		hypothetical protein	16	2	31	28	34.0426	93.3333	7.22581	0.00582849	1	0.0494337
group_447		hypothetical protein	16	2	31	28	34.0426	93.3333	7.22581	0.00582849	1	0.0494337
group_4966		hypothetical protein	16	2	31	28	34.0426	93.3333	7.22581	0.00582849	1	0.0494337
group_515		hypothetical protein	16	2	31	28	34.0426	93.3333	7.22581	0.00582849	1	0.0494337
group_7369		hypothetical protein	16	2	31	28	34.0426	93.3333	7.22581	0.00582849	1	0.0494337
group_8368		hypothetical protein	16	2	31	28	34.0426	93.3333	7.22581	0.00582849	1	0.0494337
group_8369		hypothetical protein	16	2	31	28	34.0426	93.3333	7.22581	0.00582849	1	0.0494337
group_10637		hypothetical protein	17	2	30	28	36.1702	93.3333	7.93333	0.00313083	1	0.0481068
group_2900		hypothetical protein	17	2	30	28	36.1702	93.3333	7.93333	0.00313083	1	0.0481068
cah		hypothetical protein	17	2	30	28	36.1702	93.3333	7.93333	0.00313083	1	0.0481068
group_3760		hypothetical protein	17	2	30	28	36.1702	93.3333	7.93333	0.00313083	1	0.0481068
group_496		hypothetical protein	17	2	30	28	36.1702	93.3333	7.93333	0.00313083	1	0.0481068
group_5148		hypothetical protein	17	2	30	28	36.1702	93.3333	7.93333	0.00313083	1	0.0481068
group_6997		hypothetical protein	17	2	30	28	36.1702	93.3333	7.93333	0.00313083	1	0.0481068
nhaK		hypothetical protein	17	2	30	28	36.1702	93.3333	7.93333	0.00313083	1	0.0481068
group_8353		hypothetical protein	17	2	30	28	36.1702	93.3333	7.93333	0.00313083	1	0.0481068
group_8370		hypothetical protein	17	2	30	28	36.1702	93.3333	7.93333	0.00313083	1	0.0481068
group_8482		hypothetical protein	17	2	30	28	36.1702	93.3333	7.93333	0.00313083	1	0.0481068
group_8483		hypothetical protein	17	2	30	28	36.1702	93.3333	7.93333	0.00313083	1	0.0481068
group_10440		hypothetical protein	18	2	29	28	38.2979	93.3333	8.68966	0.00273942	1	0.0481068
group_10469		hypothetical protein	18	2	29	28	38.2979	93.3333	8.68966	0.00273942	1	0.0481068
group_10472		hypothetical protein	18	2	29	28	38.2979	93.3333	8.68966	0.00273942	1	0.0481068
group_10667		hypothetical protein	18	2	29	28	38.2979	93.3333	8.68966	0.00273942	1	0.0481068
group_10677		hypothetical protein	18	2	29	28	38.2979	93.3333	8.68966	0.00273942	1	0.0481068
group_10688		hypothetical protein	18	2	29	28	38.2979	93.3333	8.68966	0.00273942	1	0.0481068
group_10776		hypothetical protein	18	2	29	28	38.2979	93.3333	8.68966	0.00273942	1	0.0481068
group_1332		hypothetical protein	18	2	29	28	38.2979	93.3333	8.68966	0.00273942	1	0.0481068
group_2239		hypothetical protein	18	2	29	28	38.2979	93.3333	8.68966	0.00273942	1	0.0481068
group_2276		hypothetical protein	18	2	29	28	38.2979	93.3333	8.68966	0.00273942	1	0.0481068
group_3610		hypothetical protein	18	2	29	28	38.2979	93.3333	8.68966	0.00273942	1	0.0481068
group_3804		hypothetical protein	18	2	29	28	38.2979	93.3333	8.68966	0.00273942	1	0.0481068
group_4082		hypothetical protein	18	2	29	28	38.2979	93.3333	8.68966	0.00273942	1	0.0481068
group_5004		hypothetical protein	18	2	29	28	38.2979	93.3333	8.68966	0.00273942	1	0.0481068
group_5779		hypothetical protein	18	2	29	28	38.2979	93.3333	8.68966	0.00273942	1	0.0481068
group_6001		hypothetical protein	18	2	29	28	38.2979	93.3333	8.68966	0.00273942	1	0.0481068
group_6033		hypothetical protein	18	2	29	28	38.2979	93.3333	8.68966	0.00273942	1	0.0481068
group_6880		hypothetical protein	18	2	29	28	38.2979	93.3333	8.68966	0.00273942	1	0.0481068
group_6980		hypothetical protein	18	2	29	28	38.2979	93.3333	8.68966	0.00273942	1	0.0481068
group_7017		hypothetical protein	18	2	29	28	38.2979	93.3333	8.68966	0.00273942	1	0.0481068
group_7027		hypothetical protein	18	2	29	28	38.2979	93.3333	8.68966	0.00273942	1	0.0481068
group_7081		hypothetical protein	18	2	29	28	38.2979	93.3333	8.68966	0.00273942	1	0.0481068
group_7140		hypothetical protein	18	2	29	28	38.2979	93.3333	8.68966	0.00273942	1	0.0481068
group_7142		hypothetical protein	18	2	29	28	38.2979	93.3333	8.68966	0.00273942	1	0.0481068
group_7157		hypothetical protein	18	2	29	28	38.2979	93.3333	8.68966	0.00273942	1	0.0481068
group_7230		hypothetical protein	18	2	29	28	38.2979	93.3333	8.68966	0.00273942	1	0.0481068
group_8266		hypothetical protein	18	2	29	28	38.2979	93.3333	8.68966	0.00273942	1	0.0481068
group_8389		hypothetical protein	18	2	29	28	38.2979	93.3333	8.68966	0.00273942	1	0.0481068
group_8573		hypothetical protein	18	2	29	28	38.2979	93.3333	8.68966	0.00273942	1	0.0481068
group_10123		hypothetical protein	19	2	28	28	40.4255	93.3333	9.5	0.00131364	1	0.0433953
group_10777		hypothetical protein	19	2	28	28	40.4255	93.3333	9.5	0.00131364	1	0.0433953
group_10778		hypothetical protein	19	2	28	28	40.4255	93.3333	9.5	0.00131364	1	0.0433953
group_1167		hypothetical protein	19	2	28	28	40.4255	93.3333	9.5	0.00131364	1	0.0433953
group_1593		hypothetical protein	19	2	28	28	40.4255	93.3333	9.5	0.00131364	1	0.0433953
group_1815		hypothetical protein	19	2	28	28	40.4255	93.3333	9.5	0.00131364	1	0.0433953
group_2473		hypothetical protein	19	2	28	28	40.4255	93.3333	9.5	0.00131364	1	0.0433953
group_4379		hypothetical protein	19	2	28	28	40.4255	93.3333	9.5	0.00131364	1	0.0433953
group_5623		hypothetical protein	19	2	28	28	40.4255	93.3333	9.5	0.00131364	1	0.0433953
group_7254		hypothetical protein	19	2	28	28	40.4255	93.3333	9.5	0.00131364	1	0.0433953
group_10813		hypothetical protein	20	2	27	28	42.5532	93.3333	10.3704	0.000629049	1	0.0267253
group_2794		hypothetical protein	20	2	27	28	42.5532	93.3333	10.3704	0.000629049	1	0.0267253
group_4249	cbh	hypothetical protein	20	2	27	28	42.5532	93.3333	10.3704	0.000629049	1	0.0267253
group_4337		hypothetical protein	20	2	27	28	42.5532	93.3333	10.3704	0.000629049	1	0.0267253
nfnB		hypothetical protein	20	2	27	28	42.5532	93.3333	10.3704	0.000629049	1	0.0267253
group_5831		hypothetical protein	20	2	27	28	42.5532	93.3333	10.3704	0.000629049	1	0.0267253
group_8337		hypothetical protein	20	2	27	28	42.5532	93.3333	10.3704	0.000629049	1	0.0267253
group_10873		hypothetical protein	21	2	26	28	44.6809	93.3333	11.3077	0.000302123	1	0.0157857
group_3269		hypothetical protein	21	2	26	28	44.6809	93.3333	11.3077	0.000302123	1	0.0157857
group_979		hypothetical protein	21	2	26	28	44.6809	93.3333	11.3077	0.000302123	1	0.0157857
group_10883		hypothetical protein	23	2	24	28	48.9362	93.3333	13.4167	0.000117088	1	0.00783354
group_10418		hypothetical protein	15	1	32	29	31.9149	96.6667	13.5938	0.00304195	1	0.0481068
group_10652		hypothetical protein	15	1	32	29	31.9149	96.6667	13.5938	0.00304195	1	0.0481068
group_10877		hypothetical protein	15	1	32	29	31.9149	96.6667	13.5938	0.00304195	1	0.0481068
group_11127		hypothetical protein	15	1	32	29	31.9149	96.6667	13.5938	0.00304195	1	0.0481068
group_4339		hypothetical protein	15	1	32	29	31.9149	96.6667	13.5938	0.00304195	1	0.0481068
group_4356		hypothetical protein	15	1	32	29	31.9149	96.6667	13.5938	0.00304195	1	0.0481068
group_7278		hypothetical protein	15	1	32	29	31.9149	96.6667	13.5938	0.00304195	1	0.0481068
group_7348		hypothetical protein	15	1	32	29	31.9149	96.6667	13.5938	0.00304195	1	0.0481068
group_8425		hypothetical protein	15	1	32	29	31.9149	96.6667	13.5938	0.00304195	1	0.0481068
group_8752		hypothetical protein	15	1	32	29	31.9149	96.6667	13.5938	0.00304195	1	0.0481068
group_10775		hypothetical protein	16	1	31	29	34.0426	96.6667	14.9677	0.00146231	1	0.0468681
group_2065		hypothetical protein	16	1	31	29	34.0426	96.6667	14.9677	0.00146231	1	0.0468681
group_2874		hypothetical protein	16	1	31	29	34.0426	96.6667	14.9677	0.00146231	1	0.0468681
group_4187		hypothetical protein	16	1	31	29	34.0426	96.6667	14.9677	0.00146231	1	0.0468681
group_5031		hypothetical protein	16	1	31	29	34.0426	96.6667	14.9677	0.00146231	1	0.0468681
group_6070		hypothetical protein	16	1	31	29	34.0426	96.6667	14.9677	0.00146231	1	0.0468681
group_6902		hypothetical protein	16	1	31	29	34.0426	96.6667	14.9677	0.00146231	1	0.0468681
group_10282		hypothetical protein	17	1	30	29	36.1702	96.6667	16.4333	0.000705883	1	0.0273286
group_10501		hypothetical protein	17	1	30	29	36.1702	96.6667	16.4333	0.000705883	1	0.0273286
group_10529		hypothetical protein	17	1	30	29	36.1702	96.6667	16.4333	0.000705883	1	0.0273286
group_10536		hypothetical protein	17	1	30	29	36.1702	96.6667	16.4333	0.000705883	1	0.0273286
group_1260		hypothetical protein	17	1	30	29	36.1702	96.6667	16.4333	0.000705883	1	0.0273286
group_1735		hypothetical protein	17	1	30	29	36.1702	96.6667	16.4333	0.000705883	1	0.0273286
group_2263		hypothetical protein	17	1	30	29	36.1702	96.6667	16.4333	0.000705883	1	0.0273286
group_2527		hypothetical protein	17	1	30	29	36.1702	96.6667	16.4333	0.000705883	1	0.0273286
group_3689		hypothetical protein	17	1	30	29	36.1702	96.6667	16.4333	0.000705883	1	0.0273286
group_4110		hypothetical protein	17	1	30	29	36.1702	96.6667	16.4333	0.000705883	1	0.0273286
group_6988		hypothetical protein	17	1	30	29	36.1702	96.6667	16.4333	0.000705883	1	0.0273286
group_7052		hypothetical protein	17	1	30	29	36.1702	96.6667	16.4333	0.000705883	1	0.0273286
group_7108		hypothetical protein	17	1	30	29	36.1702	96.6667	16.4333	0.000705883	1	0.0273286
group_7203		hypothetical protein	17	1	30	29	36.1702	96.6667	16.4333	0.000705883	1	0.0273286
group_8271		hypothetical protein	17	1	30	29	36.1702	96.6667	16.4333	0.000705883	1	0.0273286
group_8466		hypothetical protein	17	1	30	29	36.1702	96.6667	16.4333	0.000705883	1	0.0273286
group_8468		hypothetical protein	17	1	30	29	36.1702	96.6667	16.4333	0.000705883	1	0.0273286
group_8484		hypothetical protein	17	1	30	29	36.1702	96.6667	16.4333	0.000705883	1	0.0273286
group_8554		hypothetical protein	17	1	30	29	36.1702	96.6667	16.4333	0.000705883	1	0.0273286
group_10471		hypothetical protein	18	1	29	29	38.2979	96.6667	18	0.000343066	1	0.0169612
group_1149		hypothetical protein	18	1	29	29	38.2979	96.6667	18	0.000343066	1	0.0169612
kcsA		hypothetical protein	18	1	29	29	38.2979	96.6667	18	0.000343066	1	0.0169612
group_5770		hypothetical protein	18	1	29	29	38.2979	96.6667	18	0.000343066	1	0.0169612
group_7018		hypothetical protein	18	1	29	29	38.2979	96.6667	18	0.000343066	1	0.0169612
group_7025		hypothetical protein	18	1	29	29	38.2979	96.6667	18	0.000343066	1	0.0169612
group_7029		hypothetical protein	18	1	29	29	38.2979	96.6667	18	0.000343066	1	0.0169612
group_7145		hypothetical protein	18	1	29	29	38.2979	96.6667	18	0.000343066	1	0.0169612
group_8592		hypothetical protein	18	1	29	29	38.2979	96.6667	18	0.000343066	1	0.0169612
group_10865		hypothetical protein	19	1	28	29	40.4255	96.6667	19.6786	0.000167701	1	0.0101259
group_3311		hypothetical protein	19	1	28	29	40.4255	96.6667	19.6786	0.000167701	1	0.0101259
group_4619		hypothetical protein	19	1	28	29	40.4255	96.6667	19.6786	0.000167701	1	0.0101259
group_5219		hypothetical protein	19	1	28	29	40.4255	96.6667	19.6786	0.000167701	1	0.0101259
group_7282		hypothetical protein	19	1	28	29	40.4255	96.6667	19.6786	0.000167701	1	0.0101259
group_2209		hypothetical protein	20	1	27	29	42.5532	96.6667	21.4815	0.000137943	1	0.008734
group_6952		hypothetical protein	20	1	27	29	42.5532	96.6667	21.4815	0.000137943	1	0.008734
group_5094		hypothetical protein	21	1	26	29	44.6809	96.6667	23.4231	5.81353e-05	1	0.00563882
group_5120		hypothetical protein	21	1	26	29	44.6809	96.6667	23.4231	5.81353e-05	1	0.00563882
group_6894		hypothetical protein	21	1	26	29	44.6809	96.6667	23.4231	5.81353e-05	1	0.00563882
group_8275	ligA_1	hypothetical protein	21	1	26	29	44.6809	96.6667	23.4231	5.81353e-05	1	0.00563882
group_5125		hypothetical protein	22	1	25	29	46.8085	96.6667	25.52	2.48301e-05	0.452777	0.00281228
group_7196		hypothetical protein	22	1	25	29	46.8085	96.6667	25.52	2.48301e-05	0.452777	0.00281228
rutB_2		hypothetical protein	22	1	25	29	46.8085	96.6667	25.52	2.48301e-05	0.452777	0.00281228
group_2100		hypothetical protein	23	1	24	29	48.9362	96.6667	27.7917	1.07646e-05	0.196293	0.00154561
group_3795		hypothetical protein	23	1	24	29	48.9362	96.6667	27.7917	1.07646e-05	0.196293	0.00154561
group_6098		hypothetical protein	23	1	24	29	48.9362	96.6667	27.7917	1.07646e-05	0.196293	0.00154561
group_10738		hypothetical protein	24	1	23	29	51.0638	96.6667	30.2609	4.71619e-06	0.0859997	0.000774772
group_6020		hypothetical protein	24	1	23	29	51.0638	96.6667	30.2609	4.71619e-06	0.0859997	0.000774772
group_8616		hypothetical protein	24	1	23	29	51.0638	96.6667	30.2609	4.71619e-06	0.0859997	0.000774772
group_1009	lexA_1	hypothetical protein	10	0	37	30	21.2766	100	inf	0.0053606	1	0.0481068
group_10401		hypothetical protein	10	0	37	30	21.2766	100	inf	0.0053606	1	0.0481068
group_10446		hypothetical protein	10	0	37	30	21.2766	100	inf	0.0053606	1	0.0481068
group_10760		hypothetical protein	10	0	37	30	21.2766	100	inf	0.0053606	1	0.0481068
group_10761		hypothetical protein	10	0	37	30	21.2766	100	inf	0.0053606	1	0.0481068
group_10784		hypothetical protein	10	0	37	30	21.2766	100	inf	0.0053606	1	0.0481068
group_10795		hypothetical protein	10	0	37	30	21.2766	100	inf	0.0053606	1	0.0481068
group_10847		hypothetical protein	10	0	37	30	21.2766	100	inf	0.0053606	1	0.0481068
group_10848		hypothetical protein	10	0	37	30	21.2766	100	inf	0.0053606	1	0.0481068
group_11587		hypothetical protein	10	0	37	30	21.2766	100	inf	0.0053606	1	0.0481068
group_11589		hypothetical protein	10	0	37	30	21.2766	100	inf	0.0053606	1	0.0481068
group_11590		hypothetical protein	10	0	37	30	21.2766	100	inf	0.0053606	1	0.0481068
group_1524		hypothetical protein	10	0	37	30	21.2766	100	inf	0.0053606	1	0.0481068
group_15429		hypothetical protein	10	0	37	30	21.2766	100	inf	0.0053606	1	0.0481068
group_1688		hypothetical protein	10	0	37	30	21.2766	100	inf	0.0053606	1	0.0481068
group_1751		hypothetical protein	10	0	37	30	21.2766	100	inf	0.0053606	1	0.0481068
group_1795		hypothetical protein	10	0	37	30	21.2766	100	inf	0.0053606	1	0.0481068
group_18335		hypothetical protein	10	0	37	30	21.2766	100	inf	0.0053606	1	0.0481068
group_2074		hypothetical protein	10	0	37	30	21.2766	100	inf	0.0053606	1	0.0481068
group_247		hypothetical protein	10	0	37	30	21.2766	100	inf	0.0053606	1	0.0481068
group_2481		hypothetical protein	10	0	37	30	21.2766	100	inf	0.0053606	1	0.0481068
hsrA_2		hypothetical protein	10	0	37	30	21.2766	100	inf	0.0053606	1	0.0481068
group_318		hypothetical protein	10	0	37	30	21.2766	100	inf	0.0053606	1	0.0481068
group_321		hypothetical protein	10	0	37	30	21.2766	100	inf	0.0053606	1	0.0481068
group_323		hypothetical protein	10	0	37	30	21.2766	100	inf	0.0053606	1	0.0481068
group_4047		hypothetical protein	10	0	37	30	21.2766	100	inf	0.0053606	1	0.0481068
group_4244		hypothetical protein	10	0	37	30	21.2766	100	inf	0.0053606	1	0.0481068
group_4257		hypothetical protein	10	0	37	30	21.2766	100	inf	0.0053606	1	0.0481068
group_4282		hypothetical protein	10	0	37	30	21.2766	100	inf	0.0053606	1	0.0481068
group_4362		hypothetical protein	10	0	37	30	21.2766	100	inf	0.0053606	1	0.0481068
group_488		hypothetical protein	10	0	37	30	21.2766	100	inf	0.0053606	1	0.0481068
group_4997		hypothetical protein	10	0	37	30	21.2766	100	inf	0.0053606	1	0.0481068
group_5135		hypothetical protein	10	0	37	30	21.2766	100	inf	0.0053606	1	0.0481068
group_517		hypothetical protein	10	0	37	30	21.2766	100	inf	0.0053606	1	0.0481068
group_5861		hypothetical protein	10	0	37	30	21.2766	100	inf	0.0053606	1	0.0481068
group_6248		hypothetical protein	10	0	37	30	21.2766	100	inf	0.0053606	1	0.0481068
group_6887		hypothetical protein	10	0	37	30	21.2766	100	inf	0.0053606	1	0.0481068
group_6936		hypothetical protein	10	0	37	30	21.2766	100	inf	0.0053606	1	0.0481068
group_7209		hypothetical protein	10	0	37	30	21.2766	100	inf	0.0053606	1	0.0481068
group_7284		hypothetical protein	10	0	37	30	21.2766	100	inf	0.0053606	1	0.0481068
group_731		hypothetical protein	10	0	37	30	21.2766	100	inf	0.0053606	1	0.0481068
group_7360		hypothetical protein	10	0	37	30	21.2766	100	inf	0.0053606	1	0.0481068
group_7461		hypothetical protein	10	0	37	30	21.2766	100	inf	0.0053606	1	0.0481068
group_8576		hypothetical protein	10	0	37	30	21.2766	100	inf	0.0053606	1	0.0481068
group_8586		hypothetical protein	10	0	37	30	21.2766	100	inf	0.0053606	1	0.0481068
group_8673		hypothetical protein	10	0	37	30	21.2766	100	inf	0.0053606	1	0.0481068
group_10313		hypothetical protein	11	0	36	30	23.4043	100	inf	0.0051409	1	0.0481068
group_1041		hypothetical protein	11	0	36	30	23.4043	100	inf	0.0051409	1	0.0481068
group_1052		hypothetical protein	11	0	36	30	23.4043	100	inf	0.0051409	1	0.0481068
group_10583		hypothetical protein	11	0	36	30	23.4043	100	inf	0.0051409	1	0.0481068
group_10682		hypothetical protein	11	0	36	30	23.4043	100	inf	0.0051409	1	0.0481068
group_10722		hypothetical protein	11	0	36	30	23.4043	100	inf	0.0051409	1	0.0481068
group_10824		hypothetical protein	11	0	36	30	23.4043	100	inf	0.0051409	1	0.0481068
group_10861		hypothetical protein	11	0	36	30	23.4043	100	inf	0.0051409	1	0.0481068
group_10863		hypothetical protein	11	0	36	30	23.4043	100	inf	0.0051409	1	0.0481068
group_10876		hypothetical protein	11	0	36	30	23.4043	100	inf	0.0051409	1	0.0481068
group_11130		hypothetical protein	11	0	36	30	23.4043	100	inf	0.0051409	1	0.0481068
group_14841		hypothetical protein	11	0	36	30	23.4043	100	inf	0.0051409	1	0.0481068
group_168		hypothetical protein	11	0	36	30	23.4043	100	inf	0.0051409	1	0.0481068
group_2530		hypothetical protein	11	0	36	30	23.4043	100	inf	0.0051409	1	0.0481068
group_3174		hypothetical protein	11	0	36	30	23.4043	100	inf	0.0051409	1	0.0481068
group_3255		hypothetical protein	11	0	36	30	23.4043	100	inf	0.0051409	1	0.0481068
group_3332		hypothetical protein	11	0	36	30	23.4043	100	inf	0.0051409	1	0.0481068
group_3687		hypothetical protein	11	0	36	30	23.4043	100	inf	0.0051409	1	0.0481068
group_5154		hypothetical protein	11	0	36	30	23.4043	100	inf	0.0051409	1	0.0481068
group_5155		hypothetical protein	11	0	36	30	23.4043	100	inf	0.0051409	1	0.0481068
group_5969		hypothetical protein	11	0	36	30	23.4043	100	inf	0.0051409	1	0.0481068
group_6015		hypothetical protein	11	0	36	30	23.4043	100	inf	0.0051409	1	0.0481068
group_6066		hypothetical protein	11	0	36	30	23.4043	100	inf	0.0051409	1	0.0481068
group_6957		hypothetical protein	11	0	36	30	23.4043	100	inf	0.0051409	1	0.0481068
group_835		hypothetical protein	11	0	36	30	23.4043	100	inf	0.0051409	1	0.0481068
group_94		hypothetical protein	11	0	36	30	23.4043	100	inf	0.0051409	1	0.0481068
group_10444		hypothetical protein	12	0	35	30	25.5319	100	inf	0.00237784	1	0.0481068
group_10575		hypothetical protein	12	0	35	30	25.5319	100	inf	0.00237784	1	0.0481068
group_10654		hypothetical protein	12	0	35	30	25.5319	100	inf	0.00237784	1	0.0481068
group_10823		hypothetical protein	12	0	35	30	25.5319	100	inf	0.00237784	1	0.0481068
group_10825		hypothetical protein	12	0	35	30	25.5319	100	inf	0.00237784	1	0.0481068
group_11389		hypothetical protein	12	0	35	30	25.5319	100	inf	0.00237784	1	0.0481068
group_1708	gtf1_2	hypothetical protein	12	0	35	30	25.5319	100	inf	0.00237784	1	0.0481068
group_2055		hypothetical protein	12	0	35	30	25.5319	100	inf	0.00237784	1	0.0481068
group_2091		hypothetical protein	12	0	35	30	25.5319	100	inf	0.00237784	1	0.0481068
group_2121		hypothetical protein	12	0	35	30	25.5319	100	inf	0.00237784	1	0.0481068
group_2346		hypothetical protein	12	0	35	30	25.5319	100	inf	0.00237784	1	0.0481068
group_4469		hypothetical protein	12	0	35	30	25.5319	100	inf	0.00237784	1	0.0481068
group_4870		hypothetical protein	12	0	35	30	25.5319	100	inf	0.00237784	1	0.0481068
group_5965		hypothetical protein	12	0	35	30	25.5319	100	inf	0.00237784	1	0.0481068
group_5967		hypothetical protein	12	0	35	30	25.5319	100	inf	0.00237784	1	0.0481068
group_7092		hypothetical protein	12	0	35	30	25.5319	100	inf	0.00237784	1	0.0481068
group_7766		hypothetical protein	12	0	35	30	25.5319	100	inf	0.00237784	1	0.0481068
group_7767		hypothetical protein	12	0	35	30	25.5319	100	inf	0.00237784	1	0.0481068
group_7781		hypothetical protein	12	0	35	30	25.5319	100	inf	0.00237784	1	0.0481068
group_828		hypothetical protein	12	0	35	30	25.5319	100	inf	0.00237784	1	0.0481068
group_8539		hypothetical protein	12	0	35	30	25.5319	100	inf	0.00237784	1	0.0481068
group_8591		hypothetical protein	12	0	35	30	25.5319	100	inf	0.00237784	1	0.0481068
group_10657		hypothetical protein	13	0	34	30	27.6596	100	inf	0.00110976	1	0.03811
group_10723		hypothetical protein	13	0	34	30	27.6596	100	inf	0.00110976	1	0.03811
group_10882		hypothetical protein	13	0	34	30	27.6596	100	inf	0.00110976	1	0.03811
group_1608		hypothetical protein	13	0	34	30	27.6596	100	inf	0.00110976	1	0.03811
group_2092		hypothetical protein	13	0	34	30	27.6596	100	inf	0.00110976	1	0.03811
group_2496		hypothetical protein	13	0	34	30	27.6596	100	inf	0.00110976	1	0.03811
group_3815		hypothetical protein	13	0	34	30	27.6596	100	inf	0.00110976	1	0.03811
group_4038		hypothetical protein	13	0	34	30	27.6596	100	inf	0.00110976	1	0.03811
group_6091		hypothetical protein	13	0	34	30	27.6596	100	inf	0.00110976	1	0.03811
group_7211		hypothetical protein	13	0	34	30	27.6596	100	inf	0.00110976	1	0.03811
group_8498		hypothetical protein	13	0	34	30	27.6596	100	inf	0.00110976	1	0.03811
group_8588		hypothetical protein	13	0	34	30	27.6596	100	inf	0.00110976	1	0.03811
group_8755		hypothetical protein	13	0	34	30	27.6596	100	inf	0.00110976	1	0.03811
group_10731		hypothetical protein	14	0	33	30	29.7872	100	inf	0.000524912	1	0.0238697
group_10814		hypothetical protein	14	0	33	30	29.7872	100	inf	0.000524912	1	0.0238697
group_18344		hypothetical protein	14	0	33	30	29.7872	100	inf	0.000524912	1	0.0238697
group_2468		hypothetical protein	14	0	33	30	29.7872	100	inf	0.000524912	1	0.0238697
group_2470		hypothetical protein	14	0	33	30	29.7872	100	inf	0.000524912	1	0.0238697
group_2842		hypothetical protein	14	0	33	30	29.7872	100	inf	0.000524912	1	0.0238697
group_2845		hypothetical protein	14	0	33	30	29.7872	100	inf	0.000524912	1	0.0238697
group_4987		hypothetical protein	14	0	33	30	29.7872	100	inf	0.000524912	1	0.0238697
group_5092		hypothetical protein	14	0	33	30	29.7872	100	inf	0.000524912	1	0.0238697
group_6022		hypothetical protein	14	0	33	30	29.7872	100	inf	0.000524912	1	0.0238697
group_7242		hypothetical protein	14	0	33	30	29.7872	100	inf	0.000524912	1	0.0238697
group_8334		hypothetical protein	14	0	33	30	29.7872	100	inf	0.000524912	1	0.0238697
group_8354		hypothetical protein	14	0	33	30	29.7872	100	inf	0.000524912	1	0.0238697
group_8481		hypothetical protein	14	0	33	30	29.7872	100	inf	0.000524912	1	0.0238697
group_10441		hypothetical protein	15	0	32	30	31.9149	100	inf	0.000251725	1	0.0140804
group_10460		hypothetical protein	15	0	32	30	31.9149	100	inf	0.000251725	1	0.0140804
group_10780		hypothetical protein	15	0	32	30	31.9149	100	inf	0.000251725	1	0.0140804
group_10782		hypothetical protein	15	0	32	30	31.9149	100	inf	0.000251725	1	0.0140804
group_10812		hypothetical protein	15	0	32	30	31.9149	100	inf	0.000251725	1	0.0140804
group_10815		hypothetical protein	15	0	32	30	31.9149	100	inf	0.000251725	1	0.0140804
group_2271		hypothetical protein	15	0	32	30	31.9149	100	inf	0.000251725	1	0.0140804
group_2286		hypothetical protein	15	0	32	30	31.9149	100	inf	0.000251725	1	0.0140804
group_2788		hypothetical protein	15	0	32	30	31.9149	100	inf	0.000251725	1	0.0140804
group_3181		hypothetical protein	15	0	32	30	31.9149	100	inf	0.000251725	1	0.0140804
group_3252		hypothetical protein	15	0	32	30	31.9149	100	inf	0.000251725	1	0.0140804
group_5904		hypothetical protein	15	0	32	30	31.9149	100	inf	0.000251725	1	0.0140804
group_6941		hypothetical protein	15	0	32	30	31.9149	100	inf	0.000251725	1	0.0140804
group_6991		hypothetical protein	15	0	32	30	31.9149	100	inf	0.000251725	1	0.0140804
group_10461		hypothetical protein	16	0	31	30	34.0426	100	inf	0.000122003	1	0.00783354
group_1298		hypothetical protein	16	0	31	30	34.0426	100	inf	0.000122003	1	0.00783354
group_2070		hypothetical protein	16	0	31	30	34.0426	100	inf	0.000122003	1	0.00783354
group_3249		hypothetical protein	16	0	31	30	34.0426	100	inf	0.000122003	1	0.00783354
group_352		hypothetical protein	16	0	31	30	34.0426	100	inf	0.000122003	1	0.00783354
group_3727		hypothetical protein	16	0	31	30	34.0426	100	inf	0.000122003	1	0.00783354
group_5054		hypothetical protein	16	0	31	30	34.0426	100	inf	0.000122003	1	0.00783354
group_5934		hypothetical protein	16	0	31	30	34.0426	100	inf	0.000122003	1	0.00783354
group_6909		hypothetical protein	16	0	31	30	34.0426	100	inf	0.000122003	1	0.00783354
group_7780		hypothetical protein	16	0	31	30	34.0426	100	inf	0.000122003	1	0.00783354
group_8575		hypothetical protein	16	0	31	30	34.0426	100	inf	0.000122003	1	0.00783354
group_10270		hypothetical protein	17	0	30	30	36.1702	100	inf	0.000107512	1	0.00748273
group_10358		hypothetical protein	17	0	30	30	36.1702	100	inf	0.000107512	1	0.00748273
group_10359		hypothetical protein	17	0	30	30	36.1702	100	inf	0.000107512	1	0.00748273
group_10407		hypothetical protein	17	0	30	30	36.1702	100	inf	0.000107512	1	0.00748273
group_10443		hypothetical protein	17	0	30	30	36.1702	100	inf	0.000107512	1	0.00748273
group_10447		hypothetical protein	17	0	30	30	36.1702	100	inf	0.000107512	1	0.00748273
group_10494		hypothetical protein	17	0	30	30	36.1702	100	inf	0.000107512	1	0.00748273
group_10528		hypothetical protein	17	0	30	30	36.1702	100	inf	0.000107512	1	0.00748273
group_10566		hypothetical protein	17	0	30	30	36.1702	100	inf	0.000107512	1	0.00748273
group_10569		hypothetical protein	17	0	30	30	36.1702	100	inf	0.000107512	1	0.00748273
group_10573		hypothetical protein	17	0	30	30	36.1702	100	inf	0.000107512	1	0.00748273
group_10737		hypothetical protein	17	0	30	30	36.1702	100	inf	0.000107512	1	0.00748273
group_10740		hypothetical protein	17	0	30	30	36.1702	100	inf	0.000107512	1	0.00748273
group_2471		hypothetical protein	17	0	30	30	36.1702	100	inf	0.000107512	1	0.00748273
group_4214		hypothetical protein	17	0	30	30	36.1702	100	inf	0.000107512	1	0.00748273
group_5001		hypothetical protein	17	0	30	30	36.1702	100	inf	0.000107512	1	0.00748273
group_7235		hypothetical protein	17	0	30	30	36.1702	100	inf	0.000107512	1	0.00748273
group_8307		hypothetical protein	17	0	30	30	36.1702	100	inf	0.000107512	1	0.00748273
group_8331		hypothetical protein	17	0	30	30	36.1702	100	inf	0.000107512	1	0.00748273
group_8332		hypothetical protein	17	0	30	30	36.1702	100	inf	0.000107512	1	0.00748273
group_8333		hypothetical protein	17	0	30	30	36.1702	100	inf	0.000107512	1	0.00748273
group_8335		hypothetical protein	17	0	30	30	36.1702	100	inf	0.000107512	1	0.00748273
group_8346		hypothetical protein	17	0	30	30	36.1702	100	inf	0.000107512	1	0.00748273
group_8374		hypothetical protein	17	0	30	30	36.1702	100	inf	0.000107512	1	0.00748273
group_8455		hypothetical protein	17	0	30	30	36.1702	100	inf	0.000107512	1	0.00748273
group_8467		hypothetical protein	17	0	30	30	36.1702	100	inf	0.000107512	1	0.00748273
group_8612		hypothetical protein	17	0	30	30	36.1702	100	inf	0.000107512	1	0.00748273
group_10851		hypothetical protein	19	0	28	30	40.4255	100	inf	1.86407e-05	0.339913	0.00234423
group_10724		hypothetical protein	20	0	27	30	42.5532	100	inf	8.01405e-06	0.146136	0.00119784
group_10853		hypothetical protein	21	0	26	30	44.6809	100	inf	3.50656e-06	0.0639421	0.000592057
group_5106		hypothetical protein	21	0	26	30	44.6809	100	inf	3.50656e-06	0.0639421	0.000592057
group_6013		hypothetical protein	21	0	26	30	44.6809	100	inf	3.50656e-06	0.0639421	0.000592057
group_8526		hypothetical protein	21	0	26	30	44.6809	100	inf	3.50656e-06	0.0639421	0.000592057
group_10839		hypothetical protein	22	0	25	30	46.8085	100	inf	1.54842e-06	0.0282355	0.000303608
group_10868		hypothetical protein	22	0	25	30	46.8085	100	inf	1.54842e-06	0.0282355	0.000303608
group_10874		hypothetical protein	22	0	25	30	46.8085	100	inf	1.54842e-06	0.0282355	0.000303608
group_2848		hypothetical protein	22	0	25	30	46.8085	100	inf	1.54842e-06	0.0282355	0.000303608
group_6079		hypothetical protein	22	0	25	30	46.8085	100	inf	1.54842e-06	0.0282355	0.000303608
group_7183		hypothetical protein	22	0	25	30	46.8085	100	inf	1.54842e-06	0.0282355	0.000303608
group_10870		hypothetical protein	23	0	24	30	48.9362	100	inf	1.08396e-06	0.0197659	0.000244024
group_10871		hypothetical protein	23	0	24	30	48.9362	100	inf	1.08396e-06	0.0197659	0.000244024
group_1485		hypothetical protein	23	0	24	30	48.9362	100	inf	1.08396e-06	0.0197659	0.000244024
group_6011		hypothetical protein	24	0	23	30	51.0638	100	inf	3.96824e-07	0.00723608	0.000114858
group_8528		hypothetical protein	24	0	23	30	51.0638	100	inf	3.96824e-07	0.00723608	0.000114858
hisH		Imidazole glycerol phosphate synthase subunit HisH	26	26	21	4	55.3191	13.3333	0.190476	0.00563247	1	0.0481068
group_5015	hisH	Imidazole glycerol phosphate synthase subunit HisH	21	4	26	26	44.6809	86.6667	5.25	0.00563247	1	0.0481068
group_10411	yigZ	IMPACT family member YigZ	21	4	26	26	44.6809	86.6667	5.25	0.00563247	1	0.0481068
trpC		Indole-3-glycerol phosphate synthase	26	26	21	4	55.3191	13.3333	0.190476	0.00563247	1	0.0481068
ipdC		Indole-3-pyruvate decarboxylase	23	25	24	5	48.9362	16.6667	0.191667	0.00347378	1	0.0481068
yagU		Inner membrane protein YagU	4	22	43	8	8.51064	26.6667	0.0338266	4.64314e-09	8.46677e-05	3.38671e-06
ybhL		Inner membrane protein YbhL	41	15	6	15	87.234	50	6.83333	0.000554682	1	0.0250362
group_8153	ybhL	Inner membrane protein YbhL	1	14	46	16	2.12766	53.3333	0.0248447	1.98133e-06	0.0361295	0.000368668
ybiR		Inner membrane protein YbiR	6	24	41	6	12.766	20	0.0365854	4.41346e-09	8.04794e-05	3.38671e-06
group_8670	ygaZ	Inner membrane protein YgaZ	21	4	26	26	44.6809	86.6667	5.25	0.00563247	1	0.0481068
yjeM_2		Inner membrane transporter YjeM	10	0	37	30	21.2766	100	inf	0.0053606	1	0.0481068
feuB		Iron-uptake system permease protein FeuB	1	13	46	17	2.12766	56.6667	0.0284281	6.87411e-06	0.125349	0.00104458
feuC_1		Iron-uptake system permease protein FeuC	1	13	46	17	2.12766	56.6667	0.0284281	6.87411e-06	0.125349	0.00104458
feuA		Iron-uptake system-binding protein	1	8	46	22	2.12766	73.3333	0.0597826	0.00179389	1	0.0481068
group_4682	feuA	Iron-uptake system-binding protein	0	6	47	24	0	80	0	0.00250439	1	0.0481068
group_18390		IS3 family transposase IS1069	16	2	31	28	34.0426	93.3333	7.22581	0.00582849	1	0.0494337
group_18395		IS3 family transposase IS1069	11	0	36	30	23.4043	100	inf	0.0051409	1	0.0481068
group_18643		IS3 family transposase IS1076	11	0	36	30	23.4043	100	inf	0.0051409	1	0.0481068
group_137		IS3 family transposase IS981	10	0	37	30	21.2766	100	inf	0.0053606	1	0.0481068
group_18545		IS3 family transposase IS981	14	0	33	30	29.7872	100	inf	0.000524912	1	0.0238697
group_376		IS3 family transposase IS-LL6	0	6	47	24	0	80	0	0.00250439	1	0.0481068
group_353		IS3 family transposase IS-LL6	11	0	36	30	23.4043	100	inf	0.0051409	1	0.0481068
group_18421		IS3 family transposase ISLla3	10	0	37	30	21.2766	100	inf	0.0053606	1	0.0481068
group_988		IS3 family transposase ISLla3	10	0	37	30	21.2766	100	inf	0.0053606	1	0.0481068
group_4525		IS3 family transposase ISSag5	1	9	46	21	2.12766	70	0.0507246	0.000640369	1	0.0267253
group_1181		IS3 family transposase ISSag5	11	0	36	30	23.4043	100	inf	0.0051409	1	0.0481068
group_18465		IS30 family transposase IS1239	10	0	37	30	21.2766	100	inf	0.0053606	1	0.0481068
cof_2		IS982 family transposase IS982B	22	4	25	26	46.8085	86.6667	5.72	0.00290247	1	0.0481068
group_27		IS982 family transposase IS982B	10	0	37	30	21.2766	100	inf	0.0053606	1	0.0481068
group_1		IS982 family transposase IS982B	16	0	31	30	34.0426	100	inf	0.000122003	1	0.00783354
group_25		IS982 family transposase ISLla2	10	0	37	30	21.2766	100	inf	0.0053606	1	0.0481068
group_13		IS982 family transposase ISLla2	17	0	30	30	36.1702	100	inf	0.000107512	1	0.00748273
yecD_1		Isochorismatase family protein YecD	26	26	21	4	55.3191	13.3333	0.190476	0.00563247	1	0.0481068
yecD_2		Isochorismatase family protein YecD	12	21	35	9	25.5319	30	0.146939	0.000158658	1	0.0098406
yecD		Isochorismatase family protein YecD	21	3	26	27	44.6809	90	7.26923	0.00204963	1	0.0481068
menF_1		Isochorismate synthase MenF	26	26	21	4	55.3191	13.3333	0.190476	0.00563247	1	0.0481068
icd		Isocitrate dehydrogenase [NADP]	26	26	21	4	55.3191	13.3333	0.190476	0.00563247	1	0.0481068
group_5114	icd	Isocitrate dehydrogenase [NADP]	10	0	37	30	21.2766	100	inf	0.0053606	1	0.0481068
fni		Isopentenyl-diphosphate delta-isomerase	26	26	21	4	55.3191	13.3333	0.190476	0.00563247	1	0.0481068
group_10602	fni	Isopentenyl-diphosphate delta-isomerase	21	4	26	26	44.6809	86.6667	5.25	0.00563247	1	0.0481068
ilvC		Ketol-acid reductoisomerase (NADP(+))	21	25	26	5	44.6809	16.6667	0.161538	0.000839184	1	0.0313122
group_1726	ilvC	Ketol-acid reductoisomerase (NADP(+))	24	5	23	25	51.0638	83.3333	5.21739	0.00347378	1	0.0481068
group_4624		L-2-hydroxyisocaproate dehydrogenase	25	26	22	4	53.1915	13.3333	0.174825	0.00290247	1	0.0481068
group_7111		L-2-hydroxyisocaproate dehydrogenase	21	4	26	26	44.6809	86.6667	5.25	0.00563247	1	0.0481068
group_4626		L-2-hydroxyisocaproate dehydrogenase	13	0	34	30	27.6596	100	inf	0.00110976	1	0.03811
lldD		Lactate 2-monooxygenase	16	23	31	7	34.0426	23.3333	0.157083	0.000390483	1	0.0188871
group_8414	lutC	Lactate utilization protein C	21	4	26	26	44.6809	86.6667	5.25	0.00563247	1	0.0481068
lacY		Lactose permease	1	8	46	22	2.12766	73.3333	0.0597826	0.00179389	1	0.0481068
lacR		Lactose phosphotransferase system repressor	40	6	7	24	85.1064	80	22.8571	1.2597e-08	0.000229706	6.38073e-06
group_6696	lacF	Lactose transport system permease protein LacF	1	8	46	22	2.12766	73.3333	0.0597826	0.00179389	1	0.0481068
aaaT		L-amino acid N-acetyltransferase AaaT	26	26	21	4	55.3191	13.3333	0.190476	0.00563247	1	0.0481068
nisZ		Lantibiotic nisin-Z	3	12	44	18	6.38298	60	0.102273	0.000649263	1	0.0267253
araA		L-arabinose isomerase	2	13	45	17	4.25532	56.6667	0.0581197	3.86772e-05	0.705278	0.00398462
araQ_2		L-arabinose transport system permease protein AraQ	28	30	19	0	59.5745	0	0	1.86407e-05	0.339913	0.00234423
group_2823	araQ_1	L-arabinose transport system permease protein AraQ	2	17	45	13	4.25532	43.3333	0.0339869	2.63083e-07	0.00479731	8.41634e-05
group_4767	araQ_1	L-arabinose transport system permease protein AraQ	6	16	41	14	12.766	46.6667	0.128049	0.000211622	1	0.0125698
group_5097	araQ_2	L-arabinose transport system permease protein AraQ	22	4	25	26	46.8085	86.6667	5.72	0.00290247	1	0.0481068
araQ_1		L-arabinose transport system permease protein AraQ	21	2	26	28	44.6809	93.3333	11.3077	0.000302123	1	0.0157857
mscL_2		Large-conductance mechanosensitive channel	31	3	16	27	65.9574	90	17.4375	1.19393e-06	0.0217713	0.000265503
lexA_2		LexA repressor	14	0	33	30	29.7872	100	inf	0.000524912	1	0.0238697
licC_1		Lichenan permease IIC component	14	27	33	3	29.7872	10	0.047138	1.36921e-07	0.00249675	4.89559e-05
licC_2		Lichenan permease IIC component	20	27	27	3	42.5532	10	0.0823045	3.03728e-05	0.553848	0.00322004
group_3442	licC_1	Lichenan permease IIC component	33	4	14	26	70.2128	86.6667	15.3214	1.38476e-06	0.025251	0.000293616
group_2146	licC_1	Lichenan permease IIC component	17	2	30	28	36.1702	93.3333	7.93333	0.00313083	1	0.0481068
licC		Lichenan permease IIC component	17	1	30	29	36.1702	96.6667	16.4333	0.000705883	1	0.0273286
msbA		Lipid A export ATP-binding/permease protein MsbA	3	12	44	18	6.38298	60	0.102273	0.000649263	1	0.0267253
lplJ		Lipoate-protein ligase LplJ	26	26	21	4	55.3191	13.3333	0.190476	0.00563247	1	0.0481068
group_10606	lplJ	Lipoate-protein ligase LplJ	21	4	26	26	44.6809	86.6667	5.25	0.00563247	1	0.0481068
lspA		Lipoprotein signal peptidase	26	26	21	4	55.3191	13.3333	0.190476	0.00563247	1	0.0481068
group_10390	lspA	Lipoprotein signal peptidase	21	4	26	26	44.6809	86.6667	5.25	0.00563247	1	0.0481068
ldh		L-lactate dehydrogenase	26	26	21	4	55.3191	13.3333	0.190476	0.00563247	1	0.0481068
ldh1		L-lactate dehydrogenase 1	21	4	26	26	44.6809	86.6667	5.25	0.00563247	1	0.0481068
group_8469	yvdD	LOG family protein YvdD	21	4	26	26	44.6809	86.6667	5.25	0.00563247	1	0.0481068
group_10605	yvdD	LOG family protein YvdD	11	0	36	30	23.4043	100	inf	0.0051409	1	0.0481068
yfkJ		Low molecular weight protein-tyrosine-phosphatase YfkJ	26	26	21	4	55.3191	13.3333	0.190476	0.00563247	1	0.0481068
group_8269	yfkJ	Low molecular weight protein-tyrosine-phosphatase YfkJ	21	3	26	27	44.6809	90	7.26923	0.00204963	1	0.0481068
araD		L-ribulose-5-phosphate 4-epimerase AraD	4	18	43	12	8.51064	40	0.0620155	3.06486e-06	0.0558877	0.000537381
ilvA		L-threonine dehydratase biosynthetic IlvA	15	25	32	5	31.9149	16.6667	0.09375	1.6131e-05	0.294148	0.00211821
lysS_3		Lysine--tRNA ligase	1	10	46	20	2.12766	66.6667	0.0434783	0.000219517	1	0.012871
macB		Macrolide export ATP-binding/permease protein MacB	21	4	26	26	44.6809	86.6667	5.25	0.00563247	1	0.0481068
mgtA		Magnesium-transporting ATPase, P-type 1	17	23	30	7	36.1702	23.3333	0.172464	0.000910909	1	0.0335564
group_2171	mgtA	Magnesium-transporting ATPase, P-type 1	11	0	36	30	23.4043	100	inf	0.0051409	1	0.0481068
clsA_2		Major cardiolipin synthase ClsA	26	26	21	4	55.3191	13.3333	0.190476	0.00563247	1	0.0481068
mleA		Malolactic enzyme	13	24	34	6	27.6596	20	0.0955882	7.84591e-06	0.14307	0.0011824
group_1972	mleA	Malolactic enzyme	31	2	16	28	65.9574	93.3333	27.125	1.15009e-07	0.0020972	4.27999e-05
fabD		Malonyl CoA-acyl carrier protein transacylase	26	26	21	4	55.3191	13.3333	0.190476	0.00563247	1	0.0481068
fenF		Malonyl CoA-acyl carrier protein transacylase	0	6	47	24	0	80	0	0.00250439	1	0.0481068
group_10674	fabD	Malonyl CoA-acyl carrier protein transacylase	21	4	26	26	44.6809	86.6667	5.25	0.00563247	1	0.0481068
mro_2		Maltose epimerase	23	25	24	5	48.9362	16.6667	0.191667	0.00347378	1	0.0481068
maa_2		Maltose O-acetyltransferase	6	25	41	5	12.766	16.6667	0.0292683	9.58707e-10	1.7482e-05	1.34477e-06
group_4548	maa_2	Maltose O-acetyltransferase	1	9	46	21	2.12766	70	0.0507246	0.000640369	1	0.0267253
group_6994	maa	Maltose O-acetyltransferase	21	4	26	26	44.6809	86.6667	5.25	0.00563247	1	0.0481068
malP		Maltose phosphorylase	26	27	21	3	55.3191	10	0.137566	0.00204963	1	0.0481068
group_8412	malP	Maltose phosphorylase	21	4	26	26	44.6809	86.6667	5.25	0.00563247	1	0.0481068
mtlD		Mannitol-1-phosphate 5-dehydrogenase	26	26	21	4	55.3191	13.3333	0.190476	0.00563247	1	0.0481068
group_7083	mtlD	Mannitol-1-phosphate 5-dehydrogenase	21	4	26	26	44.6809	86.6667	5.25	0.00563247	1	0.0481068
mtlF		Mannitol-specific phosphotransferase enzyme IIA component	26	26	21	4	55.3191	13.3333	0.190476	0.00563247	1	0.0481068
group_5045	mtlF	Mannitol-specific phosphotransferase enzyme IIA component	21	4	26	26	44.6809	86.6667	5.25	0.00563247	1	0.0481068
mngB		Mannosylglycerate hydrolase	12	18	35	12	25.5319	40	0.228571	0.0038503	1	0.0481068
mngB_2		Mannosylglycerate hydrolase	2	9	45	21	4.25532	70	0.103704	0.00253421	1	0.0481068
tmpC		Membrane lipoprotein TmpC	26	26	21	4	55.3191	13.3333	0.190476	0.00563247	1	0.0481068
group_10732	tmpC	Membrane lipoprotein TmpC	21	4	26	26	44.6809	86.6667	5.25	0.00563247	1	0.0481068
merP		Mercuric transport protein periplasmic component	26	26	21	4	55.3191	13.3333	0.190476	0.00563247	1	0.0481068
group_10466	merP	Mercuric transport protein periplasmic component	21	4	26	26	44.6809	86.6667	5.25	0.00563247	1	0.0481068
fmt		Methionyl-tRNA formyltransferase	26	26	21	4	55.3191	13.3333	0.190476	0.00563247	1	0.0481068
group_8340	fmt	Methionyl-tRNA formyltransferase	21	4	26	26	44.6809	86.6667	5.25	0.00563247	1	0.0481068
ogt		Methylated-DNA--protein-cysteine methyltransferase	26	26	21	4	55.3191	13.3333	0.190476	0.00563247	1	0.0481068
group_8408	mapZ	Mid-cell-anchored protein Z	21	4	26	26	44.6809	86.6667	5.25	0.00563247	1	0.0481068
mrnC		Mini-ribonuclease 3	26	26	21	4	55.3191	13.3333	0.190476	0.00563247	1	0.0481068
group_7071	mrnC	Mini-ribonuclease 3	21	4	26	26	44.6809	86.6667	5.25	0.00563247	1	0.0481068
group_7032		Monoacylglycerol lipase	20	3	27	27	42.5532	90	6.66667	0.0023073	1	0.0481068
mtgA_1		Monofunctional biosynthetic peptidoglycan transglycosylase	26	26	21	4	55.3191	13.3333	0.190476	0.00563247	1	0.0481068
group_12134	mtgA_1	Monofunctional biosynthetic peptidoglycan transglycosylase	21	4	26	26	44.6809	86.6667	5.25	0.00563247	1	0.0481068
group_11929	emrB_2	Multidrug export protein EmrB	21	4	26	26	44.6809	86.6667	5.25	0.00563247	1	0.0481068
emrB_3		Multidrug export protein EmrB	20	3	27	27	42.5532	90	6.66667	0.0023073	1	0.0481068
emrB_4		Multidrug export protein EmrB	12	0	35	30	25.5319	100	inf	0.00237784	1	0.0481068
lmrA_1		Multidrug resistance ABC transporter ATP-binding and permease protein	10	0	37	30	21.2766	100	inf	0.0053606	1	0.0481068
group_1074	bmr3	Multidrug resistance protein 3	18	24	29	6	38.2979	20	0.155172	0.00040886	1	0.0196717
bmr3		Multidrug resistance protein 3	36	10	11	20	76.5957	66.6667	6.54545	0.000281724	1	0.0151095
mdtG_2		Multidrug resistance protein MdtG	18	1	29	29	38.2979	96.6667	18	0.000343066	1	0.0169612
mdtH		Multidrug resistance protein MdtH	40	16	7	14	85.1064	46.6667	5	0.00360198	1	0.0481068
group_1214	mdtH	Multidrug resistance protein MdtH	2	10	45	20	4.25532	66.6667	0.0888889	0.000956009	1	0.0342792
group_8580		Muramidase-2	26	26	21	4	55.3191	13.3333	0.190476	0.00563247	1	0.0481068
ceo_2		N(5)-(carboxyethyl)ornithine synthase	6	21	41	9	12.766	30	0.0627178	3.94029e-07	0.00718512	0.000114858
purE		N5-carboxyaminoimidazole ribonucleotide mutase	26	26	21	4	55.3191	13.3333	0.190476	0.00563247	1	0.0481068
group_8503	purE	N5-carboxyaminoimidazole ribonucleotide mutase	21	4	26	26	44.6809	86.6667	5.25	0.00563247	1	0.0481068
purK		N5-carboxyaminoimidazole ribonucleotide synthase	26	26	21	4	55.3191	13.3333	0.190476	0.00563247	1	0.0481068
group_10664	purK	N5-carboxyaminoimidazole ribonucleotide synthase	21	4	26	26	44.6809	86.6667	5.25	0.00563247	1	0.0481068
group_5415		N-acetyldiaminopimelate deacetylase	26	26	21	4	55.3191	13.3333	0.190476	0.00563247	1	0.0481068
group_8452		N-acetyldiaminopimelate deacetylase	21	4	26	26	44.6809	86.6667	5.25	0.00563247	1	0.0481068
agaA		N-acetylgalactosamine-6-phosphate deacetylase	25	26	22	4	53.1915	13.3333	0.174825	0.00290247	1	0.0481068
ahpF		NADH dehydrogenase	26	26	21	4	55.3191	13.3333	0.190476	0.00563247	1	0.0481068
group_10587	ahpF	NADH dehydrogenase	21	4	26	26	44.6809	86.6667	5.25	0.00563247	1	0.0481068
group_9970		NADH dehydrogenase-like protein	28	28	19	2	59.5745	6.66667	0.105263	0.00131364	1	0.0433953
group_8388		NADH dehydrogenase-like protein	18	2	29	28	38.2979	93.3333	8.68966	0.00273942	1	0.0481068
noxE		NADH oxidase	26	26	21	4	55.3191	13.3333	0.190476	0.00563247	1	0.0481068
nox		NADH oxidase	11	18	36	12	23.4043	40	0.203704	0.00173665	1	0.0481068
group_10598	noxE	NADH oxidase	21	4	26	26	44.6809	86.6667	5.25	0.00563247	1	0.0481068
nudC		NADH pyrophosphatase	26	26	21	4	55.3191	13.3333	0.190476	0.00563247	1	0.0481068
nudC_1		NADH pyrophosphatase	21	4	26	26	44.6809	86.6667	5.25	0.00563247	1	0.0481068
nudC_2		NADH pyrophosphatase	21	4	26	26	44.6809	86.6667	5.25	0.00563247	1	0.0481068
group_10423	niaX	Niacin transporter NiaX	21	4	26	26	44.6809	86.6667	5.25	0.00563247	1	0.0481068
pncA		Nicotinamidase/pyrazinamidase	26	26	21	4	55.3191	13.3333	0.190476	0.00563247	1	0.0481068
group_10563	pncA	Nicotinamidase/pyrazinamidase	21	4	26	26	44.6809	86.6667	5.25	0.00563247	1	0.0481068
pnuC		Nicotinamide riboside transporter PnuC	26	26	21	4	55.3191	13.3333	0.190476	0.00563247	1	0.0481068
pnuC_2		Nicotinamide riboside transporter PnuC	2	12	45	18	4.25532	60	0.0666667	0.000118185	1	0.00783354
group_10545	pnuC	Nicotinamide riboside transporter PnuC	21	4	26	26	44.6809	86.6667	5.25	0.00563247	1	0.0481068
nadD_2		Nicotinate-nucleotide adenylyltransferase	26	26	21	4	55.3191	13.3333	0.190476	0.00563247	1	0.0481068
group_5836	nadD_2	Nicotinate-nucleotide adenylyltransferase	21	4	26	26	44.6809	86.6667	5.25	0.00563247	1	0.0481068
nisB		Nisin biosynthesis protein NisB	3	12	44	18	6.38298	60	0.102273	0.000649263	1	0.0267253
nisC		Nisin biosynthesis protein NisC	7	14	40	16	14.8936	53.3333	0.2	0.00360198	1	0.0481068
nisI		Nisin immunity protein	7	14	40	16	14.8936	53.3333	0.2	0.00360198	1	0.0481068
group_10264	fixK	Nitrogen fixation regulation protein FixK	1	8	46	22	2.12766	73.3333	0.0597826	0.00179389	1	0.0481068
fnr		Nitrogen fixation regulation protein FixK	21	4	26	26	44.6809	86.6667	5.25	0.00563247	1	0.0481068
glnB		Nitrogen regulatory protein P-II	26	26	21	4	55.3191	13.3333	0.190476	0.00563247	1	0.0481068
group_10489	glnB	Nitrogen regulatory protein P-II	21	4	26	26	44.6809	86.6667	5.25	0.00563247	1	0.0481068
group_8312	oatA	O-acetyltransferase OatA	21	4	26	26	44.6809	86.6667	5.25	0.00563247	1	0.0481068
group_8265		Oleate hydratase	1	7	46	23	2.12766	76.6667	0.0714286	0.00482536	1	0.0481068
oppD_1		Oligopeptide transport ATP-binding protein OppD	31	29	16	1	65.9574	3.33333	0.0668103	0.00146231	1	0.0468681
oppD_3		Oligopeptide transport ATP-binding protein OppD	35	12	12	18	74.4681	60	4.375	0.0038503	1	0.0481068
oppD_2		Oligopeptide transport ATP-binding protein OppD	21	3	26	27	44.6809	90	7.26923	0.00204963	1	0.0481068
oppF_2		Oligopeptide transport ATP-binding protein OppF	38	12	9	18	80.8511	60	6.33333	0.000477641	1	0.022741
oppC_3		Oligopeptide transport system permease protein OppC	37	11	10	19	78.7234	63.3333	6.39091	0.000290398	1	0.0154836
group_1432	oppC_1	Oligopeptide transport system permease protein OppC	22	4	25	26	46.8085	86.6667	5.72	0.00290247	1	0.0481068
group_7947		Organic hydroperoxide resistance protein-like protein	26	26	21	4	55.3191	13.3333	0.190476	0.00563247	1	0.0481068
menC		o-succinylbenzoate synthase	26	26	21	4	55.3191	13.3333	0.190476	0.00563247	1	0.0481068
group_7152	menC	o-succinylbenzoate synthase	21	4	26	26	44.6809	86.6667	5.25	0.00563247	1	0.0481068
ydhF		Oxidoreductase YdhF	35	12	12	18	74.4681	60	4.375	0.0038503	1	0.0481068
hemN		Oxygen-independent coproporphyrinogen-III oxidase-like protein	26	26	21	4	55.3191	13.3333	0.190476	0.00563247	1	0.0481068
group_10417	hemN	Oxygen-independent coproporphyrinogen-III oxidase-like protein	21	4	26	26	44.6809	86.6667	5.25	0.00563247	1	0.0481068
panT		Pantothenic acid transporter PanT	26	26	21	4	55.3191	13.3333	0.190476	0.00563247	1	0.0481068
group_8543	panT	Pantothenic acid transporter PanT	21	4	26	26	44.6809	86.6667	5.25	0.00563247	1	0.0481068
group_4146		Penicillin acylase	26	26	21	4	55.3191	13.3333	0.190476	0.00563247	1	0.0481068
cbh		Penicillin acylase	26	26	21	4	55.3191	13.3333	0.190476	0.00563247	1	0.0481068
ponA		Penicillin-binding protein 1A	26	26	21	4	55.3191	13.3333	0.190476	0.00563247	1	0.0481068
penA		Penicillin-binding protein 2B	26	26	21	4	55.3191	13.3333	0.190476	0.00563247	1	0.0481068
group_10921	penA	Penicillin-binding protein 2B	21	4	26	26	44.6809	86.6667	5.25	0.00563247	1	0.0481068
msrA		Peptide methionine sulfoxide reductase MsrA	26	26	21	4	55.3191	13.3333	0.190476	0.00563247	1	0.0481068
group_10342	msrA	Peptide methionine sulfoxide reductase MsrA	21	4	26	26	44.6809	86.6667	5.25	0.00563247	1	0.0481068
cstA		Peptide transporter CstA	26	26	21	4	55.3191	13.3333	0.190476	0.00563247	1	0.0481068
group_1324	pgdA	Peptidoglycan-N-acetylglucosamine deacetylase	3	12	44	18	6.38298	60	0.102273	0.000649263	1	0.0267253
rutB		Peroxyureidoacrylate/ureidoacrylate amidohydrolase RutB	26	26	21	4	55.3191	13.3333	0.190476	0.00563247	1	0.0481068
group_8321	rutB	Peroxyureidoacrylate/ureidoacrylate amidohydrolase RutB	21	3	26	27	44.6809	90	7.26923	0.00204963	1	0.0481068
padC		Phenolic acid decarboxylase PadC	26	26	21	4	55.3191	13.3333	0.190476	0.00563247	1	0.0481068
pheT_1		Phenylalanine--tRNA ligase beta subunit	26	26	21	4	55.3191	13.3333	0.190476	0.00563247	1	0.0481068
pheT_2		Phenylalanine--tRNA ligase beta subunit	26	26	21	4	55.3191	13.3333	0.190476	0.00563247	1	0.0481068
group_10326	pheT_2	Phenylalanine--tRNA ligase beta subunit	21	4	26	26	44.6809	86.6667	5.25	0.00563247	1	0.0481068
group_10597	pheT_1	Phenylalanine--tRNA ligase beta subunit	21	4	26	26	44.6809	86.6667	5.25	0.00563247	1	0.0481068
group_10024		PhoH-like protein	26	26	21	4	55.3191	13.3333	0.190476	0.00563247	1	0.0481068
group_15724		PhoH-like protein	21	4	26	26	44.6809	86.6667	5.25	0.00563247	1	0.0481068
group_5040	pat	Phosphinothricin N-acetyltransferase	21	4	26	26	44.6809	86.6667	5.25	0.00563247	1	0.0481068
aroF_1		Phospho-2-dehydro-3-deoxyheptonate aldolase, Tyr-sensitive	27	27	20	3	57.4468	10	0.15	0.0023073	1	0.0481068
gph_1		Phosphoglycolate phosphatase	26	26	21	4	55.3191	13.3333	0.190476	0.00563247	1	0.0481068
group_10369	gph_2	Phosphoglycolate phosphatase	21	4	26	26	44.6809	86.6667	5.25	0.00563247	1	0.0481068
group_6002	gph_2	Phosphoglycolate phosphatase	21	4	26	26	44.6809	86.6667	5.25	0.00563247	1	0.0481068
group_7056	gph_4	Phosphoglycolate phosphatase	21	4	26	26	44.6809	86.6667	5.25	0.00563247	1	0.0481068
gmhA		Phosphoheptose isomerase	21	4	26	26	44.6809	86.6667	5.25	0.00563247	1	0.0481068
group_4116	ytpA	Phospholipase YtpA	5	19	42	11	10.6383	36.6667	0.0689223	1.92767e-06	0.0351511	0.000368668
group_6520		Phosphomevalonate kinase	26	26	21	4	55.3191	13.3333	0.190476	0.00563247	1	0.0481068
group_7096		Phosphomevalonate kinase	21	4	26	26	44.6809	86.6667	5.25	0.00563247	1	0.0481068
purD		Phosphoribosylamine--glycine ligase	26	26	21	4	55.3191	13.3333	0.190476	0.00563247	1	0.0481068
group_10665	purD	Phosphoribosylamine--glycine ligase	21	4	26	26	44.6809	86.6667	5.25	0.00563247	1	0.0481068
purC		Phosphoribosylaminoimidazole-succinocarboxamide synthase	26	27	21	3	55.3191	10	0.137566	0.00204963	1	0.0481068
group_10476	purC	Phosphoribosylaminoimidazole-succinocarboxamide synthase	21	3	26	27	44.6809	90	7.26923	0.00204963	1	0.0481068
purS		Phosphoribosylformylglycinamidine synthase subunit PurS	26	27	21	3	55.3191	10	0.137566	0.00204963	1	0.0481068
group_10475	purS	Phosphoribosylformylglycinamidine synthase subunit PurS	21	3	26	27	44.6809	90	7.26923	0.00204963	1	0.0481068
purN		Phosphoribosylglycinamide formyltransferase	26	26	21	4	55.3191	13.3333	0.190476	0.00563247	1	0.0481068
group_8505	purN	Phosphoribosylglycinamide formyltransferase	21	4	26	26	44.6809	86.6667	5.25	0.00563247	1	0.0481068
group_5494		Phosphorylated carbohydrates phosphatase	26	26	21	4	55.3191	13.3333	0.190476	0.00563247	1	0.0481068
serC		Phosphoserine aminotransferase	26	26	21	4	55.3191	13.3333	0.190476	0.00563247	1	0.0481068
group_2976	serC	Phosphoserine aminotransferase	21	4	26	26	44.6809	86.6667	5.25	0.00563247	1	0.0481068
serB		Phosphoserine phosphatase	26	26	21	4	55.3191	13.3333	0.190476	0.00563247	1	0.0481068
group_10743	serB	Phosphoserine phosphatase	21	4	26	26	44.6809	86.6667	5.25	0.00563247	1	0.0481068
pspA		Phosphoserine phosphatase 1	9	27	38	3	19.1489	10	0.0263158	6.21936e-10	1.1341e-05	1.34477e-06
crtI		Phytoene desaturase (neurosporene-forming)	0	6	47	24	0	80	0	0.00250439	1	0.0481068
pgaC_2		Poly-beta-1,6-N-acetyl-D-glucosamine synthase	4	15	43	15	8.51064	50	0.0930233	7.31312e-05	1	0.00663456
group_1925	icaA	Poly-beta-1,6-N-acetyl-D-glucosamine synthase	1	8	46	22	2.12766	73.3333	0.0597826	0.00179389	1	0.0481068
pksN_2		Polyketide synthase PksN	0	6	47	24	0	80	0	0.00250439	1	0.0481068
pksN_1		Polyketide synthase PksN	0	6	47	24	0	80	0	0.00250439	1	0.0481068
group_5101		Potassium channel	21	4	26	26	44.6809	86.6667	5.25	0.00563247	1	0.0481068
group_8421		Potassium channel	21	4	26	26	44.6809	86.6667	5.25	0.00563247	1	0.0481068
kdpB		Potassium-transporting ATPase ATP-binding subunit	13	20	34	10	27.6596	33.3333	0.191176	0.000988642	1	0.0352107
kdpC		Potassium-transporting ATPase KdpC subunit	15	25	32	5	31.9149	16.6667	0.09375	1.6131e-05	0.294148	0.00211821
kdpA		Potassium-transporting ATPase potassium-binding subunit	11	17	36	13	23.4043	43.3333	0.23366	0.00399375	1	0.0481068
pheA		Prephenate dehydratase	26	26	21	4	55.3191	13.3333	0.190476	0.00563247	1	0.0481068
group_10511	pheA	Prephenate dehydratase	21	4	26	26	44.6809	86.6667	5.25	0.00563247	1	0.0481068
dnaI_2		Primosomal protein DnaI	16	0	31	30	34.0426	100	inf	0.000122003	1	0.00783354
priA		Primosomal protein N'	26	26	21	4	55.3191	13.3333	0.190476	0.00563247	1	0.0481068
priA_2		Primosomal protein N'	21	4	26	26	44.6809	86.6667	5.25	0.00563247	1	0.0481068
proX		Prolyl-tRNA editing protein ProX	26	26	21	4	55.3191	13.3333	0.190476	0.00563247	1	0.0481068
group_10337	proX	Prolyl-tRNA editing protein ProX	21	4	26	26	44.6809	86.6667	5.25	0.00563247	1	0.0481068
group_8159	dedA	Protein DedA	21	4	26	26	44.6809	86.6667	5.25	0.00563247	1	0.0481068
dltD		Protein DltD	26	26	21	4	55.3191	13.3333	0.190476	0.00563247	1	0.0481068
group_10436	dltD	Protein DltD	21	4	26	26	44.6809	86.6667	5.25	0.00563247	1	0.0481068
hit		Protein hit	26	26	21	4	55.3191	13.3333	0.190476	0.00563247	1	0.0481068
hit_2		Protein hit	21	4	26	26	44.6809	86.6667	5.25	0.00563247	1	0.0481068
group_6922	hit_1	Protein hit	15	1	32	29	31.9149	96.6667	13.5938	0.00304195	1	0.0481068
lacX_2		Protein LacX, plasmid	26	26	21	4	55.3191	13.3333	0.190476	0.00563247	1	0.0481068
lacX_3		Protein LacX, plasmid	39	6	8	24	82.9787	80	19.5	5.24294e-08	0.000956051	2.45141e-05
group_4284	lacX_1	Protein LacX, plasmid	21	4	26	26	44.6809	86.6667	5.25	0.00563247	1	0.0481068
group_5806	lacX_1	Protein LacX, plasmid	21	4	26	26	44.6809	86.6667	5.25	0.00563247	1	0.0481068
group_10387	nrdI	Protein NrdI	21	4	26	26	44.6809	86.6667	5.25	0.00563247	1	0.0481068
group_6499		Protein SprT-like protein	23	26	24	4	48.9362	13.3333	0.147436	0.000757132	1	0.0288835
group_10570		Protein SprT-like protein	21	4	26	26	44.6809	86.6667	5.25	0.00563247	1	0.0481068
secA_1		Protein translocase subunit SecA	1	9	46	21	2.12766	70	0.0507246	0.000640369	1	0.0267253
secA_2		Protein translocase subunit SecA	16	0	31	30	34.0426	100	inf	0.000122003	1	0.00783354
secY_1		Protein translocase subunit SecY	1	9	46	21	2.12766	70	0.0507246	0.000640369	1	0.0267253
group_2720	pcm	Protein-L-isoaspartate O-methyltransferase	21	4	26	26	44.6809	86.6667	5.25	0.00563247	1	0.0481068
bglF		PTS system beta-glucoside-specific EIIBCA component	10	0	37	30	21.2766	100	inf	0.0053606	1	0.0481068
fruA_2		PTS system fructose-specific EIIB'BC component	2	9	45	21	4.25532	70	0.103704	0.00253421	1	0.0481068
crr		PTS system glucose-specific EIIA component	26	26	21	4	55.3191	13.3333	0.190476	0.00563247	1	0.0481068
lacF		PTS system lactose-specific EIIA component	40	6	7	24	85.1064	80	22.8571	1.2597e-08	0.000229706	6.38073e-06
lacE		PTS system lactose-specific EIICB component	40	6	7	24	85.1064	80	22.8571	1.2597e-08	0.000229706	6.38073e-06
mtlA		PTS system mannitol-specific EIICB component	26	26	21	4	55.3191	13.3333	0.190476	0.00563247	1	0.0481068
manP		PTS system mannose-specific EIIBCA component	2	9	45	21	4.25532	70	0.103704	0.00253421	1	0.0481068
pbuE		Purine efflux pump PbuE	17	0	30	30	36.1702	100	inf	0.000107512	1	0.00748273
group_10462	deoD_2	Purine nucleoside phosphorylase DeoD-type	21	4	26	26	44.6809	86.6667	5.25	0.00563247	1	0.0481068
group_2324		putative ABC transporter ATP-binding protein	26	26	21	4	55.3191	13.3333	0.190476	0.00563247	1	0.0481068
group_9958		putative ABC transporter ATP-binding protein	26	26	21	4	55.3191	13.3333	0.190476	0.00563247	1	0.0481068
ytrE_2		putative ABC transporter ATP-binding protein	5	13	42	17	10.6383	56.6667	0.155678	0.00182937	1	0.0481068
group_10684		putative ABC transporter ATP-binding protein	21	4	26	26	44.6809	86.6667	5.25	0.00563247	1	0.0481068
group_7000	ylmA	putative ABC transporter ATP-binding protein YlmA	20	3	27	27	42.5532	90	6.66667	0.0023073	1	0.0481068
yxlF_2		putative ABC transporter ATP-binding protein YxlF	4	15	43	15	8.51064	50	0.0930233	7.31312e-05	1	0.00663456
group_2892		putative ABC transporter permease	25	26	22	4	53.1915	13.3333	0.174825	0.00290247	1	0.0481068
group_9937		putative ABC transporter permease	26	26	21	4	55.3191	13.3333	0.190476	0.00563247	1	0.0481068
group_8558		putative ABC transporter permease	21	4	26	26	44.6809	86.6667	5.25	0.00563247	1	0.0481068
group_7759		Putative acetyltransferase	0	6	47	24	0	80	0	0.00250439	1	0.0481068
aguA		Putative agmatine deiminase	29	29	18	1	61.7021	3.33333	0.0555556	0.000343066	1	0.0169612
nrnA		putative bifunctional oligoribonuclease and PAP phosphatase NrnA	26	26	21	4	55.3191	13.3333	0.190476	0.00563247	1	0.0481068
group_10678	nrnA	putative bifunctional oligoribonuclease and PAP phosphatase NrnA	21	4	26	26	44.6809	86.6667	5.25	0.00563247	1	0.0481068
group_3005		Putative bifunctional phosphatase/peptidyl-prolyl cis-trans isomerase	25	26	22	4	53.1915	13.3333	0.174825	0.00290247	1	0.0481068
group_8341		Putative bifunctional phosphatase/peptidyl-prolyl cis-trans isomerase	21	4	26	26	44.6809	86.6667	5.25	0.00563247	1	0.0481068
ctpE_1		putative cation-transporting ATPase E	8	18	39	12	17.0213	40	0.136752	0.000165675	1	0.0101259
copA		putative copper-importing P-type ATPase A	26	26	21	4	55.3191	13.3333	0.190476	0.00563247	1	0.0481068
group_10465	copA	putative copper-importing P-type ATPase A	21	4	26	26	44.6809	86.6667	5.25	0.00563247	1	0.0481068
folQ		putative DHNTP pyrophosphohydrolase	26	26	21	4	55.3191	13.3333	0.190476	0.00563247	1	0.0481068
group_8361	folQ	putative DHNTP pyrophosphohydrolase	21	4	26	26	44.6809	86.6667	5.25	0.00563247	1	0.0481068
metQ_2		putative D-methionine-binding lipoprotein MetQ	30	28	17	2	63.8298	6.66667	0.12605	0.00313083	1	0.0481068
group_10585	metQ_3	putative D-methionine-binding lipoprotein MetQ	21	4	26	26	44.6809	86.6667	5.25	0.00563247	1	0.0481068
yeeO		putative FMN/FAD exporter YeeO	26	26	21	4	55.3191	13.3333	0.190476	0.00563247	1	0.0481068
group_10332	yeeO	putative FMN/FAD exporter YeeO	21	4	26	26	44.6809	86.6667	5.25	0.00563247	1	0.0481068
group_6948	focA	putative formate transporter 1	21	4	26	26	44.6809	86.6667	5.25	0.00563247	1	0.0481068
gmuE_1		Putative fructokinase	4	23	43	7	8.51064	23.3333	0.0283114	8.50614e-10	1.5511e-05	1.34477e-06
puuD		Putative glutamine amidotransferase	25	26	22	4	53.1915	13.3333	0.174825	0.00290247	1	0.0481068
csbB		Putative glycosyltransferase CsbB	26	26	21	4	55.3191	13.3333	0.190476	0.00563247	1	0.0481068
csbB_2		Putative glycosyltransferase CsbB	17	0	30	30	36.1702	100	inf	0.000107512	1	0.00748273
group_11588	epsH	Putative glycosyltransferase EpsH	10	0	37	30	21.2766	100	inf	0.0053606	1	0.0481068
group_4878	yfnB_1	Putative HAD-hydrolase YfnB	23	26	24	4	48.9362	13.3333	0.147436	0.000757132	1	0.0288835
yfnB_2		Putative HAD-hydrolase YfnB	21	4	26	26	44.6809	86.6667	5.25	0.00563247	1	0.0481068
hrtA_2		Putative hemin import ATP-binding protein HrtA	25	26	22	4	53.1915	13.3333	0.174825	0.00290247	1	0.0481068
hrtA_1		Putative hemin import ATP-binding protein HrtA	26	26	21	4	55.3191	13.3333	0.190476	0.00563247	1	0.0481068
group_10758	hrtA_2	Putative hemin import ATP-binding protein HrtA	21	4	26	26	44.6809	86.6667	5.25	0.00563247	1	0.0481068
ykoD		Putative HMP/thiamine import ATP-binding protein YkoD	25	27	22	3	53.1915	10	0.126263	0.000960606	1	0.0342792
group_2967	ykoD	Putative HMP/thiamine import ATP-binding protein YkoD	22	4	25	26	46.8085	86.6667	5.72	0.00290247	1	0.0481068
adhR_3		putative HTH-type transcriptional regulator	25	26	22	4	53.1915	13.3333	0.174825	0.00290247	1	0.0481068
group_7758		putative HTH-type transcriptional regulator	0	6	47	24	0	80	0	0.00250439	1	0.0481068
ybbH		putative HTH-type transcriptional regulator YbbH	26	26	21	4	55.3191	13.3333	0.190476	0.00563247	1	0.0481068
group_7959	ybbH_2	putative HTH-type transcriptional regulator YbbH	1	12	46	18	2.12766	60	0.0326087	2.27756e-05	0.415314	0.00264531
ybbH_2		putative HTH-type transcriptional regulator YbbH	21	4	26	26	44.6809	86.6667	5.25	0.00563247	1	0.0481068
ybbH_1		putative HTH-type transcriptional regulator YbbH	21	4	26	26	44.6809	86.6667	5.25	0.00563247	1	0.0481068
ydjF		putative HTH-type transcriptional regulator YdjF	28	28	19	2	59.5745	6.66667	0.105263	0.00131364	1	0.0433953
group_3464	ydjF	putative HTH-type transcriptional regulator YdjF	19	3	28	27	40.4255	90	6.10714	0.00437082	1	0.0481068
mhqD		Putative hydrolase MhqD	13	22	34	8	27.6596	26.6667	0.139037	0.000137588	1	0.008734
ycaC		putative hydrolase YcaC	21	4	26	26	44.6809	86.6667	5.25	0.00563247	1	0.0481068
yxeP		putative hydrolase YxeP	26	26	21	4	55.3191	13.3333	0.190476	0.00563247	1	0.0481068
yxeP_1		putative hydrolase YxeP	21	4	26	26	44.6809	86.6667	5.25	0.00563247	1	0.0481068
group_6725	yicL_2	putative inner membrane transporter YicL	3	11	44	19	6.38298	63.3333	0.117769	0.00157943	1	0.0481068
group_2373	yicL_1	putative inner membrane transporter YicL	12	0	35	30	25.5319	100	inf	0.00237784	1	0.0481068
licR		putative licABCH operon regulator	2	10	45	20	4.25532	66.6667	0.0888889	0.000956009	1	0.0342792
ytlR		Putative lipid kinase YtlR	26	26	21	4	55.3191	13.3333	0.190476	0.00563247	1	0.0481068
group_10526	ytlR	Putative lipid kinase YtlR	21	4	26	26	44.6809	86.6667	5.25	0.00563247	1	0.0481068
group_3983		putative metallo-hydrolase	26	26	21	4	55.3191	13.3333	0.190476	0.00563247	1	0.0481068
group_10612		putative metallo-hydrolase	21	4	26	26	44.6809	86.6667	5.25	0.00563247	1	0.0481068
efpA		putative MFS-type transporter EfpA	22	25	25	5	46.8085	16.6667	0.176	0.00171484	1	0.0481068
group_8438	efpA	putative MFS-type transporter EfpA	21	4	26	26	44.6809	86.6667	5.25	0.00563247	1	0.0481068
yhjX		putative MFS-type transporter YhjX	22	4	25	26	46.8085	86.6667	5.72	0.00290247	1	0.0481068
ykuT		putative MscS family protein YkuT	26	26	21	4	55.3191	13.3333	0.190476	0.00563247	1	0.0481068
group_8848	ykuT	putative MscS family protein YkuT	21	4	26	26	44.6809	86.6667	5.25	0.00563247	1	0.0481068
group_5954	ybhF	putative multidrug ABC transporter ATP-binding protein YbhF	16	2	31	28	34.0426	93.3333	7.22581	0.00582849	1	0.0494337
yheH		putative multidrug resistance ABC transporter ATP-binding/permease protein YheH	26	26	21	4	55.3191	13.3333	0.190476	0.00563247	1	0.0481068
group_6995	yheH	putative multidrug resistance ABC transporter ATP-binding/permease protein YheH	21	4	26	26	44.6809	86.6667	5.25	0.00563247	1	0.0481068
yteP		putative multiple-sugar transport system permease YteP	28	30	19	0	59.5745	0	0	1.86407e-05	0.339913	0.00234423
nanE		Putative N-acetylmannosamine-6-phosphate 2-epimerase	26	26	21	4	55.3191	13.3333	0.190476	0.00563247	1	0.0481068
group_8378	nanE	Putative N-acetylmannosamine-6-phosphate 2-epimerase	21	4	26	26	44.6809	86.6667	5.25	0.00563247	1	0.0481068
yafP		putative N-acetyltransferase YafP	26	26	21	4	55.3191	13.3333	0.190476	0.00563247	1	0.0481068
group_6294	yjaB	putative N-acetyltransferase YjaB	0	7	47	23	0	76.6667	0	0.000846554	1	0.0313122
yycN		putative N-acetyltransferase YycN	21	4	26	26	44.6809	86.6667	5.25	0.00563247	1	0.0481068
yodC_2		Putative NAD(P)H nitroreductase YodC	21	4	26	26	44.6809	86.6667	5.25	0.00563247	1	0.0481068
nrdI		Putative NrdI-like protein	26	26	21	4	55.3191	13.3333	0.190476	0.00563247	1	0.0481068
yceM		Putative oxidoreductase YceM	26	26	21	4	55.3191	13.3333	0.190476	0.00563247	1	0.0481068
group_8432	yceM	Putative oxidoreductase YceM	21	4	26	26	44.6809	86.6667	5.25	0.00563247	1	0.0481068
yhhX		putative oxidoreductase YhhX	26	26	21	4	55.3191	13.3333	0.190476	0.00563247	1	0.0481068
group_10562	yhhX	putative oxidoreductase YhhX	21	4	26	26	44.6809	86.6667	5.25	0.00563247	1	0.0481068
ytbE		putative oxidoreductase YtbE	22	25	25	5	46.8085	16.6667	0.176	0.00171484	1	0.0481068
group_3212	ytbE	putative oxidoreductase/MSMEI_2347	21	4	26	26	44.6809	86.6667	5.25	0.00563247	1	0.0481068
group_3477	ftsW_2	putative peptidoglycan glycosyltransferase FtsW	6	17	41	13	12.766	43.3333	0.111908	7.76885e-05	1	0.00691048
group_8234		Putative phosphatase	26	26	21	4	55.3191	13.3333	0.190476	0.00563247	1	0.0481068
group_3026		Putative phosphatase	10	0	37	30	21.2766	100	inf	0.0053606	1	0.0481068
pspB		Putative phosphoserine phosphatase 2	26	26	21	4	55.3191	13.3333	0.190476	0.00563247	1	0.0481068
group_10510	pspB	Putative phosphoserine phosphatase 2	21	4	26	26	44.6809	86.6667	5.25	0.00563247	1	0.0481068
yacL		putative PIN and TRAM-domain containing protein YacL	26	26	21	4	55.3191	13.3333	0.190476	0.00563247	1	0.0481068
group_5719	yacL	putative PIN and TRAM-domain containing protein YacL	21	4	26	26	44.6809	86.6667	5.25	0.00563247	1	0.0481068
group_5390		putative protein	31	29	16	1	65.9574	3.33333	0.0668103	0.00146231	1	0.0468681
group_10887		putative protein	26	26	21	4	55.3191	13.3333	0.190476	0.00563247	1	0.0481068
group_9092		putative protein	26	26	21	4	55.3191	13.3333	0.190476	0.00563247	1	0.0481068
group_5470		putative protein	22	25	25	5	46.8085	16.6667	0.176	0.00171484	1	0.0481068
group_5471		putative protein	25	6	22	24	53.1915	80	4.54545	0.00447382	1	0.0481068
group_10269		putative protein	21	4	26	26	44.6809	86.6667	5.25	0.00563247	1	0.0481068
group_10559		putative protein	21	4	26	26	44.6809	86.6667	5.25	0.00563247	1	0.0481068
group_5391		putative protein	16	2	31	28	34.0426	93.3333	7.22581	0.00582849	1	0.0494337
ybdM_1		putative protein YbdM	26	26	21	4	55.3191	13.3333	0.190476	0.00563247	1	0.0481068
ybdM_2		putative protein YbdM	26	26	21	4	55.3191	13.3333	0.190476	0.00563247	1	0.0481068
group_6986	ybdM_1	putative protein YbdM	21	4	26	26	44.6809	86.6667	5.25	0.00563247	1	0.0481068
yedJ		putative protein YedJ	26	26	21	4	55.3191	13.3333	0.190476	0.00563247	1	0.0481068
yhaP		putative protein YhaP	26	26	21	4	55.3191	13.3333	0.190476	0.00563247	1	0.0481068
yjdJ		putative protein YjdJ	26	26	21	4	55.3191	13.3333	0.190476	0.00563247	1	0.0481068
group_8516	yjdJ	putative protein YjdJ	21	4	26	26	44.6809	86.6667	5.25	0.00563247	1	0.0481068
yloA		putative protein YloA	23	28	24	2	48.9362	6.66667	0.0684524	4.84845e-05	0.884115	0.00493919
group_4076	yloA	putative protein YloA	24	3	23	27	51.0638	90	9.3913	0.000208793	1	0.0124423
yqeN		putative protein YqeN	26	26	21	4	55.3191	13.3333	0.190476	0.00563247	1	0.0481068
group_10499	yqeN	putative protein YqeN	21	4	26	26	44.6809	86.6667	5.25	0.00563247	1	0.0481068
yybH		putative protein YybH	21	4	26	26	44.6809	86.6667	5.25	0.00563247	1	0.0481068
rclA		putative pyridine nucleotide-disulfide oxidoreductase RclA	47	24	0	6	100	20	inf	0.00250439	1	0.0481068
rclA_2		putative pyridine nucleotide-disulfide oxidoreductase RclA	22	1	25	29	46.8085	96.6667	25.52	2.48301e-05	0.452777	0.00281228
mhqA		Putative ring-cleaving dioxygenase MhqA	26	26	21	4	55.3191	13.3333	0.190476	0.00563247	1	0.0481068
group_6245		putative RNA methyltransferase	26	26	21	4	55.3191	13.3333	0.190476	0.00563247	1	0.0481068
group_10449		putative RNA methyltransferase	21	4	26	26	44.6809	86.6667	5.25	0.00563247	1	0.0481068
group_9904		putative RNA pseudouridine synthase	26	26	21	4	55.3191	13.3333	0.190476	0.00563247	1	0.0481068
group_10592		putative RNA pseudouridine synthase	21	4	26	26	44.6809	86.6667	5.25	0.00563247	1	0.0481068
yusV		putative siderophore transport system ATP-binding protein YusV	1	12	46	18	2.12766	60	0.0326087	2.27756e-05	0.415314	0.00264531
whiA		Putative sporulation transcription regulator WhiA	26	26	21	4	55.3191	13.3333	0.190476	0.00563247	1	0.0481068
group_10385	whiA	Putative sporulation transcription regulator WhiA	21	4	26	26	44.6809	86.6667	5.25	0.00563247	1	0.0481068
yhfK		putative sugar epimerase YhfK	26	26	21	4	55.3191	13.3333	0.190476	0.00563247	1	0.0481068
group_568	epsL	putative sugar transferase EpsL	4	12	43	18	8.51064	60	0.139535	0.00139255	1	0.045589
epsL		putative sugar transferase EpsL	20	3	27	27	42.5532	90	6.66667	0.0023073	1	0.0481068
hsrA		putative transport protein HsrA	17	25	30	5	36.1702	16.6667	0.113333	5.52522e-05	1	0.00550559
hsrA_1		putative transport protein HsrA	1	12	46	18	2.12766	60	0.0326087	2.27756e-05	0.415314	0.00264531
group_2510	hsrA	putative transport protein HsrA	20	2	27	28	42.5532	93.3333	10.3704	0.000629049	1	0.0267253
group_1157	bin3	Putative transposon Tn552 DNA-invertase bin3	10	0	37	30	21.2766	100	inf	0.0053606	1	0.0481068
group_10188		Putative TrmH family tRNA/rRNA methyltransferase	26	26	21	4	55.3191	13.3333	0.190476	0.00563247	1	0.0481068
group_10542		Putative TrmH family tRNA/rRNA methyltransferase	21	4	26	26	44.6809	86.6667	5.25	0.00563247	1	0.0481068
group_8550	rlmB	Putative TrmH family tRNA/rRNA methyltransferase	21	4	26	26	44.6809	86.6667	5.25	0.00563247	1	0.0481068
tagO		putative undecaprenyl-phosphate N-acetylglucosaminyl 1-phosphate transferase	26	26	21	4	55.3191	13.3333	0.190476	0.00563247	1	0.0481068
group_10525	tagO	putative undecaprenyl-phosphate N-acetylglucosaminyl 1-phosphate transferase	21	4	26	26	44.6809	86.6667	5.25	0.00563247	1	0.0481068
group_10183		Putative universal stress protein	26	26	21	4	55.3191	13.3333	0.190476	0.00563247	1	0.0481068
group_6709		Putative universal stress protein	0	7	47	23	0	76.6667	0	0.000846554	1	0.0313122
group_10538		Putative universal stress protein	21	4	26	26	44.6809	86.6667	5.25	0.00563247	1	0.0481068
group_7214		Putative universal stress protein	29	2	18	28	61.7021	93.3333	22.5556	8.57113e-07	0.0156295	0.000205651
rasP		Putative zinc metalloprotease	26	26	21	4	55.3191	13.3333	0.190476	0.00563247	1	0.0481068
patA_2		Putrescine aminotransferase	0	7	47	23	0	76.6667	0	0.000846554	1	0.0313122
ptcA		Putrescine carbamoyltransferase	29	29	18	1	61.7021	3.33333	0.0555556	0.000343066	1	0.0169612
yggS		Pyridoxal phosphate homeostasis protein	26	26	21	4	55.3191	13.3333	0.190476	0.00563247	1	0.0481068
group_10541	yggS	Pyridoxal phosphate homeostasis protein	21	4	26	26	44.6809	86.6667	5.25	0.00563247	1	0.0481068
pdxK		Pyridoxine kinase	26	26	21	4	55.3191	13.3333	0.190476	0.00563247	1	0.0481068
group_10603	pdxK	Pyridoxine kinase	21	4	26	26	44.6809	86.6667	5.25	0.00563247	1	0.0481068
proC		Pyrroline-5-carboxylate reductase	26	26	21	4	55.3191	13.3333	0.190476	0.00563247	1	0.0481068
proC_2		Pyrroline-5-carboxylate reductase	4	20	43	10	8.51064	33.3333	0.0465116	1.02259e-07	0.00186468	3.96741e-05
group_7079	proC	Pyrroline-5-carboxylate reductase	21	4	26	26	44.6809	86.6667	5.25	0.00563247	1	0.0481068
pdhA		Pyruvate dehydrogenase E1 component subunit alpha	30	30	17	0	63.8298	0	0	0.000107512	1	0.00748273
group_4561	pdhA	Pyruvate dehydrogenase E1 component subunit alpha	17	0	30	30	36.1702	100	inf	0.000107512	1	0.00748273
qacC		Quaternary ammonium compound-resistance protein QacC	2	16	45	14	4.25532	46.6667	0.0388889	9.96358e-07	0.0181686	0.000232931
queT		Queuosine precursor transporter QueT	29	28	18	2	61.7021	6.66667	0.115079	0.00273942	1	0.0481068
group_10666	queT	Queuosine precursor transporter QueT	18	2	29	28	38.2979	93.3333	8.68966	0.00273942	1	0.0481068
qorB		Quinone oxidoreductase 2	28	28	19	2	59.5745	6.66667	0.105263	0.00131364	1	0.0433953
group_4180	qorB	Quinone oxidoreductase 2	21	2	26	28	44.6809	93.3333	11.3077	0.000302123	1	0.0157857
dld		Quinone-dependent D-lactate dehydrogenase	17	1	30	29	36.1702	96.6667	16.4333	0.000705883	1	0.0273286
group_1201		Reducing end xylose-releasing exo-oligoxylanase	6	17	41	13	12.766	43.3333	0.111908	7.76885e-05	1	0.00691048
group_10322	rasP	Regulator of sigma-W protease RasP	21	4	26	26	44.6809	86.6667	5.25	0.00563247	1	0.0481068
spxA_6		Regulatory protein Spx	29	29	18	1	61.7021	3.33333	0.0555556	0.000343066	1	0.0169612
group_3527	spxA_7	Regulatory protein Spx	25	26	22	4	53.1915	13.3333	0.174825	0.00290247	1	0.0481068
spxA_5		Regulatory protein Spx	26	26	21	4	55.3191	13.3333	0.190476	0.00563247	1	0.0481068
spxA_4		Regulatory protein Spx	26	26	21	4	55.3191	13.3333	0.190476	0.00563247	1	0.0481068
group_10396	spxA_5	Regulatory protein Spx	21	4	26	26	44.6809	86.6667	5.25	0.00563247	1	0.0481068
spxA_7		Regulatory protein Spx	21	4	26	26	44.6809	86.6667	5.25	0.00563247	1	0.0481068
prmC		Release factor glutamine methyltransferase	26	26	21	4	55.3191	13.3333	0.190476	0.00563247	1	0.0481068
prmC_2		Release factor glutamine methyltransferase	21	4	26	26	44.6809	86.6667	5.25	0.00563247	1	0.0481068
prmC_1		Release factor glutamine methyltransferase	17	2	30	28	36.1702	93.3333	7.93333	0.00313083	1	0.0481068
repN		Replication initiation protein	17	0	30	30	36.1702	100	inf	0.000107512	1	0.00748273
arlR_3		Response regulator ArlR	5	15	42	15	10.6383	50	0.119048	0.000329293	1	0.0169612
mprA		Response regulator MprA	25	26	22	4	53.1915	13.3333	0.174825	0.00290247	1	0.0481068
group_7055	graR	Response regulator protein GraR	21	4	26	26	44.6809	86.6667	5.25	0.00563247	1	0.0481068
vraR		Response regulator protein VraR	0	6	47	24	0	80	0	0.00250439	1	0.0481068
ribBA		Riboflavin biosynthesis protein RibBA	8	20	39	10	17.0213	33.3333	0.102564	2.06603e-05	0.376741	0.00254555
ribF		Riboflavin biosynthesis protein RibF	26	26	21	4	55.3191	13.3333	0.190476	0.00563247	1	0.0481068
group_8356	ribF	Riboflavin biosynthesis protein RibF	21	4	26	26	44.6809	86.6667	5.25	0.00563247	1	0.0481068
ribE		Riboflavin synthase	26	26	21	4	55.3191	13.3333	0.190476	0.00563247	1	0.0481068
group_4240	ribE	Riboflavin synthase	21	4	26	26	44.6809	86.6667	5.25	0.00563247	1	0.0481068
group_2351	ribZ_1	Riboflavin transporter RibZ	16	2	31	28	34.0426	93.3333	7.22581	0.00582849	1	0.0494337
group_3205	rbsK	Ribokinase	19	3	28	27	40.4255	90	6.10714	0.00437082	1	0.0481068
rnhB		Ribonuclease HII	26	26	21	4	55.3191	13.3333	0.190476	0.00563247	1	0.0481068
group_8364	rnhB	Ribonuclease HII	21	4	26	26	44.6809	86.6667	5.25	0.00563247	1	0.0481068
rnhC		Ribonuclease HIII	25	26	22	4	53.1915	13.3333	0.174825	0.00290247	1	0.0481068
group_10757	rnhC	Ribonuclease HIII	21	4	26	26	44.6809	86.6667	5.25	0.00563247	1	0.0481068
rnmV		Ribonuclease M5	26	26	21	4	55.3191	13.3333	0.190476	0.00563247	1	0.0481068
group_7158	rnmV	Ribonuclease M5	21	4	26	26	44.6809	86.6667	5.25	0.00563247	1	0.0481068
rnr_2		Ribonuclease R	23	26	24	4	48.9362	13.3333	0.147436	0.000757132	1	0.0288835
rnr_1		Ribonuclease R	26	26	21	4	55.3191	13.3333	0.190476	0.00563247	1	0.0481068
group_15017	rnr_1	Ribonuclease R	21	4	26	26	44.6809	86.6667	5.25	0.00563247	1	0.0481068
group_8655	rnr_2	Ribonuclease R	21	4	26	26	44.6809	86.6667	5.25	0.00563247	1	0.0481068
rnz		Ribonuclease Z	26	26	21	4	55.3191	13.3333	0.190476	0.00563247	1	0.0481068
group_10751	rnz	Ribonuclease Z	21	4	26	26	44.6809	86.6667	5.25	0.00563247	1	0.0481068
group_4299	rbsC	Ribose import permease protein RbsC	2	9	45	21	4.25532	70	0.103704	0.00253421	1	0.0481068
group_10496	rbsR	Ribose operon repressor	21	4	26	26	44.6809	86.6667	5.25	0.00563247	1	0.0481068
rpiA		Ribose-5-phosphate isomerase A	26	26	21	4	55.3191	13.3333	0.190476	0.00563247	1	0.0481068
group_10271	rpiA	Ribose-5-phosphate isomerase A	21	4	26	26	44.6809	86.6667	5.25	0.00563247	1	0.0481068
rpiB		Ribose-5-phosphate isomerase B	20	2	27	28	42.5532	93.3333	10.3704	0.000629049	1	0.0267253
rluC		Ribosomal large subunit pseudouridine synthase C	26	26	21	4	55.3191	13.3333	0.190476	0.00563247	1	0.0481068
group_6903	rluC	Ribosomal large subunit pseudouridine synthase C	21	4	26	26	44.6809	86.6667	5.25	0.00563247	1	0.0481068
rluD		Ribosomal large subunit pseudouridine synthase D	26	26	21	4	55.3191	13.3333	0.190476	0.00563247	1	0.0481068
group_10391	rluD	Ribosomal large subunit pseudouridine synthase D	21	4	26	26	44.6809	86.6667	5.25	0.00563247	1	0.0481068
group_10458	rluE	Ribosomal large subunit pseudouridine synthase E	21	3	26	27	44.6809	90	7.26923	0.00204963	1	0.0481068
rlmI		Ribosomal RNA large subunit methyltransferase I	26	26	21	4	55.3191	13.3333	0.190476	0.00563247	1	0.0481068
group_10558	rlmI	Ribosomal RNA large subunit methyltransferase I	21	4	26	26	44.6809	86.6667	5.25	0.00563247	1	0.0481068
group_4646	rsmA	Ribosomal RNA small subunit methyltransferase A	3	15	44	15	6.38298	50	0.0681818	1.63788e-05	0.298668	0.00211821
rsmA		Ribosomal RNA small subunit methyltransferase A	44	15	3	15	93.617	50	14.6667	1.63788e-05	0.298668	0.00211821
rsmB		Ribosomal RNA small subunit methyltransferase B	26	26	21	4	55.3191	13.3333	0.190476	0.00563247	1	0.0481068
group_8440	rsmB	Ribosomal RNA small subunit methyltransferase B	21	4	26	26	44.6809	86.6667	5.25	0.00563247	1	0.0481068
rsmC		Ribosomal RNA small subunit methyltransferase C	26	26	21	4	55.3191	13.3333	0.190476	0.00563247	1	0.0481068
group_7189	rsmC	Ribosomal RNA small subunit methyltransferase C	21	4	26	26	44.6809	86.6667	5.25	0.00563247	1	0.0481068
rsmE		Ribosomal RNA small subunit methyltransferase E	26	26	21	4	55.3191	13.3333	0.190476	0.00563247	1	0.0481068
group_10631	rsmE	Ribosomal RNA small subunit methyltransferase E	21	4	26	26	44.6809	86.6667	5.25	0.00563247	1	0.0481068
rsmI		Ribosomal RNA small subunit methyltransferase I	26	26	21	4	55.3191	13.3333	0.190476	0.00563247	1	0.0481068
group_10600	rsmI	Ribosomal RNA small subunit methyltransferase I	21	4	26	26	44.6809	86.6667	5.25	0.00563247	1	0.0481068
rsuA		Ribosomal small subunit pseudouridine synthase A	26	26	21	4	55.3191	13.3333	0.190476	0.00563247	1	0.0481068
group_11010	rsuA	Ribosomal small subunit pseudouridine synthase A	21	4	26	26	44.6809	86.6667	5.25	0.00563247	1	0.0481068
rimM		Ribosome maturation factor RimM	26	26	21	4	55.3191	13.3333	0.190476	0.00563247	1	0.0481068
group_10486	rimM	Ribosome maturation factor RimM	21	4	26	26	44.6809	86.6667	5.25	0.00563247	1	0.0481068
araB		Ribulokinase	2	10	45	20	4.25532	66.6667	0.0888889	0.000956009	1	0.0342792
rpe		Ribulose-phosphate 3-epimerase	26	26	21	4	55.3191	13.3333	0.190476	0.00563247	1	0.0481068
rpe_2		Ribulose-phosphate 3-epimerase	21	4	26	26	44.6809	86.6667	5.25	0.00563247	1	0.0481068
rpe_1		Ribulose-phosphate 3-epimerase	20	2	27	28	42.5532	93.3333	10.3704	0.000629049	1	0.0267253
ylaC		RNA polymerase sigma factor YlaC	44	19	3	11	93.617	36.6667	8.49123	0.00157943	1	0.0481068
rppH_2		RNA pyrophosphohydrolase	26	26	21	4	55.3191	13.3333	0.190476	0.00563247	1	0.0481068
group_9073	rppH_1	RNA pyrophosphohydrolase	2	13	45	17	4.25532	56.6667	0.0581197	3.86772e-05	0.705278	0.00398462
group_4830	rppH_2	RNA pyrophosphohydrolase	2	12	45	18	4.25532	60	0.0666667	0.000118185	1	0.00783354
rppH		RNA pyrophosphohydrolase	21	4	26	26	44.6809	86.6667	5.25	0.00563247	1	0.0481068
pchA		Salicylate biosynthesis isochorismate synthase	21	4	26	26	44.6809	86.6667	5.25	0.00563247	1	0.0481068
group_2201	iolU_1	scyllo-inositol 2-dehydrogenase (NADP(+)) IolU	11	27	36	3	23.4043	10	0.0339506	5.93308e-09	0.00010819	4.00703e-06
iolU_2		scyllo-inositol 2-dehydrogenase (NADP(+)) IolU	26	26	21	4	55.3191	13.3333	0.190476	0.00563247	1	0.0481068
group_4643	iolU_2	scyllo-inositol 2-dehydrogenase (NADP(+)) IolU	1	13	46	17	2.12766	56.6667	0.0284281	6.87411e-06	0.125349	0.00104458
iolU_1		scyllo-inositol 2-dehydrogenase (NADP(+)) IolU	36	5	11	25	76.5957	83.3333	16.3636	3.49665e-07	0.00637614	0.00010807
group_4303	iolU_2	scyllo-inositol 2-dehydrogenase (NADP(+)) IolU	19	3	28	27	40.4255	90	6.10714	0.00437082	1	0.0481068
scpA		Segregation and condensation protein A	26	26	21	4	55.3191	13.3333	0.190476	0.00563247	1	0.0481068
group_8365	scpA	Segregation and condensation protein A	21	4	26	26	44.6809	86.6667	5.25	0.00563247	1	0.0481068
scpB		Segregation and condensation protein B	26	26	21	4	55.3191	13.3333	0.190476	0.00563247	1	0.0481068
group_10433	scpB	Segregation and condensation protein B	21	4	26	26	44.6809	86.6667	5.25	0.00563247	1	0.0481068
graS		Sensor histidine kinase GraS	21	4	26	26	44.6809	86.6667	5.25	0.00563247	1	0.0481068
rcsC		Sensor histidine kinase RcsC	26	26	21	4	55.3191	13.3333	0.190476	0.00563247	1	0.0481068
walK		Sensor histidine kinase WalK	26	26	21	4	55.3191	13.3333	0.190476	0.00563247	1	0.0481068
kdpD		Sensor protein KdpD	4	16	43	14	8.51064	46.6667	0.0813953	2.56295e-05	0.467354	0.0028849
cysE		Serine acetyltransferase	22	26	25	4	46.8085	13.3333	0.135385	0.000597736	1	0.0267253
group_8435	cysE	Serine acetyltransferase	21	4	26	26	44.6809	86.6667	5.25	0.00563247	1	0.0481068
serP1		Serine permease SerP1	26	26	21	4	55.3191	13.3333	0.190476	0.00563247	1	0.0481068
[truncated: 151 more rows]

## Sheet: Plant_10_09_2020_0940.results
Gene	Non-unique Gene name	Annotation	Number_pos_present_in	Number_neg_present_in	Number_pos_not_present_in	Number_neg_not_present_in	Sensitivity	Specificity	Odds_ratio	Naive_p	Bonferroni_p	Benjamini_H_p
group_8138		hypothetical protein	26	4	4	43	86.6667	91.4894	69.875	2.34101e-12	4.26882e-08	2.54799e-08
group_2427		hypothetical protein	24	2	6	45	80	95.7447	90	2.79462e-12	5.09598e-08	2.54799e-08
group_3069		hypothetical protein	26	5	4	42	86.6667	89.3617	54.6	1.33292e-11	2.43057e-07	7.132e-08
group_2989		hypothetical protein	25	4	5	43	83.3333	91.4894	53.75	1.95558e-11	3.566e-07	7.132e-08
group_6765		hypothetical protein	25	4	5	43	83.3333	91.4894	53.75	1.95558e-11	3.566e-07	7.132e-08
pspA		Phosphoserine phosphatase 1	27	9	3	38	90	80.8511	38	6.21936e-10	1.1341e-05	1.34477e-06
group_2711		hypothetical protein	27	9	3	38	90	80.8511	38	6.21936e-10	1.1341e-05	1.34477e-06
gmuE_1		Putative fructokinase	23	4	7	43	76.6667	91.4894	35.3214	8.50614e-10	1.5511e-05	1.34477e-06
degA_2		HTH-type transcriptional regulator DegA	23	4	7	43	76.6667	91.4894	35.3214	8.50614e-10	1.5511e-05	1.34477e-06
scrB		Sucrose-6-phosphate hydrolase	23	4	7	43	76.6667	91.4894	35.3214	8.50614e-10	1.5511e-05	1.34477e-06
group_9938		hypothetical protein	23	4	7	43	76.6667	91.4894	35.3214	8.50614e-10	1.5511e-05	1.34477e-06
maa_2		Maltose O-acetyltransferase	25	6	5	41	83.3333	87.234	34.1667	9.58707e-10	1.7482e-05	1.34477e-06
group_4775		hypothetical protein	25	6	5	41	83.3333	87.234	34.1667	9.58707e-10	1.7482e-05	1.34477e-06
liaR		Transcriptional regulatory protein LiaR	4	39	26	8	13.3333	17.0213	0.0315582	1.10797e-09	2.02038e-05	1.44313e-06
xerC_2		Tyrosine recombinase XerC	25	7	5	40	83.3333	85.1064	28.5714	2.17121e-09	3.9592e-05	2.63946e-06
mntH_3		Divalent metal cation transporter MntH	2	35	28	12	6.66667	25.5319	0.0244898	3.47169e-09	6.33062e-05	3.38671e-06
group_18739	liaR	Transcriptional regulatory protein LiaR	26	9	4	38	86.6667	80.8511	27.4444	4.29198e-09	7.82643e-05	3.38671e-06
ybiR		Inner membrane protein YbiR	24	6	6	41	80	87.234	27.3333	4.41346e-09	8.04794e-05	3.38671e-06
ybjI_2		5-amino-6-(5-phospho-D-ribitylamino)uracil phosphatase YbjI	24	6	6	41	80	87.234	27.3333	4.41346e-09	8.04794e-05	3.38671e-06
group_4485		hypothetical protein	24	6	6	41	80	87.234	27.3333	4.41346e-09	8.04794e-05	3.38671e-06
ybjI_1		5-amino-6-(5-phospho-D-ribitylamino)uracil phosphatase YbjI	24	6	6	41	80	87.234	27.3333	4.41346e-09	8.04794e-05	3.38671e-06
group_10148		hypothetical protein	22	4	8	43	73.3333	91.4894	29.5625	4.64314e-09	8.46677e-05	3.38671e-06
tauB		Taurine import ATP-binding protein TauB	22	4	8	43	73.3333	91.4894	29.5625	4.64314e-09	8.46677e-05	3.38671e-06
yagU		Inner membrane protein YagU	22	4	8	43	73.3333	91.4894	29.5625	4.64314e-09	8.46677e-05	3.38671e-06
lytR_3		Transcriptional regulator LytR	22	4	8	43	73.3333	91.4894	29.5625	4.64314e-09	8.46677e-05	3.38671e-06
group_705	gutB	Sorbitol dehydrogenase	3	36	27	11	10	23.4043	0.0339506	5.93308e-09	0.00010819	4.00703e-06
group_2201	iolU_1	scyllo-inositol 2-dehydrogenase (NADP(+)) IolU	27	11	3	36	90	76.5957	29.4545	5.93308e-09	0.00010819	4.00703e-06
lacD		Tagatose 1,6-diphosphate aldolase	6	40	24	7	20	14.8936	0.04375	1.2597e-08	0.000229706	6.38073e-06
lacC_2		Tagatose-6-phosphate kinase	6	40	24	7	20	14.8936	0.04375	1.2597e-08	0.000229706	6.38073e-06
lacA_3		Galactose-6-phosphate isomerase subunit LacA	6	40	24	7	20	14.8936	0.04375	1.2597e-08	0.000229706	6.38073e-06
lacR		Lactose phosphotransferase system repressor	6	40	24	7	20	14.8936	0.04375	1.2597e-08	0.000229706	6.38073e-06
lacF		PTS system lactose-specific EIIA component	6	40	24	7	20	14.8936	0.04375	1.2597e-08	0.000229706	6.38073e-06
lacE		PTS system lactose-specific EIICB component	6	40	24	7	20	14.8936	0.04375	1.2597e-08	0.000229706	6.38073e-06
lacB		Galactose-6-phosphate isomerase subunit LacB	6	40	24	7	20	14.8936	0.04375	1.2597e-08	0.000229706	6.38073e-06
group_2407		hypothetical protein	24	7	6	40	80	85.1064	22.8571	1.2597e-08	0.000229706	6.38073e-06
metI		Cystathionine gamma-synthase/O-acetylhomoserine (thiol)-lyase	24	7	6	40	80	85.1064	22.8571	1.2597e-08	0.000229706	6.38073e-06
brpA		Biofilm regulatory protein A	26	10	4	37	86.6667	78.7234	24.05	1.80302e-08	0.000328781	8.88599e-06
group_2380		hypothetical protein	21	4	9	43	70	91.4894	25.0833	2.28278e-08	0.000416266	1.09544e-05
lacX_3		Protein LacX, plasmid	6	39	24	8	20	17.0213	0.0512821	5.24294e-08	0.000956051	2.45141e-05
group_4751		hypothetical protein	18	2	12	45	60	95.7447	33.75	6.5262e-08	0.00119005	2.97513e-05
group_1760		hypothetical protein	20	4	10	43	66.6667	91.4894	21.5	1.02259e-07	0.00186468	3.96741e-05
group_4132		hypothetical protein	20	4	10	43	66.6667	91.4894	21.5	1.02259e-07	0.00186468	3.96741e-05
proC_2		Pyrroline-5-carboxylate reductase	20	4	10	43	66.6667	91.4894	21.5	1.02259e-07	0.00186468	3.96741e-05
group_5638	uxaC	Uronate isomerase	20	4	10	43	66.6667	91.4894	21.5	1.02259e-07	0.00186468	3.96741e-05
group_5649		hypothetical protein	20	4	10	43	66.6667	91.4894	21.5	1.02259e-07	0.00186468	3.96741e-05
group_6310		hypothetical protein	20	4	10	43	66.6667	91.4894	21.5	1.02259e-07	0.00186468	3.96741e-05
group_9105	rhaR	HTH-type transcriptional activator RhaR	20	4	10	43	66.6667	91.4894	21.5	1.02259e-07	0.00186468	3.96741e-05
group_1972	mleA	Malolactic enzyme	2	31	28	16	6.66667	34.0426	0.0368664	1.15009e-07	0.0020972	4.27999e-05
group_3969	benM	HTH-type transcriptional regulator CysL	2	31	28	16	6.66667	34.0426	0.0368664	1.15009e-07	0.0020972	4.27999e-05
licC_1		Lichenan permease IIC component	27	14	3	33	90	70.2128	21.2143	1.36921e-07	0.00249675	4.89559e-05
cysL_1		HTH-type transcriptional regulator CysL	27	14	3	33	90	70.2128	21.2143	1.36921e-07	0.00249675	4.89559e-05
gntT		High-affinity gluconate transporter	30	22	0	25	100	53.1915	inf	1.50658e-07	0.00274725	5.28317e-05
group_3386		hypothetical protein	23	8	7	39	76.6667	82.9787	16.0179	2.3774e-07	0.00433519	8.1796e-05
phoP		Alkaline phosphatase synthesis transcriptional regulatory protein PhoP	24	9	6	38	80	80.8511	16.8889	2.43649e-07	0.00444294	8.22767e-05
group_2823	araQ_1	L-arabinose transport system permease protein AraQ	17	2	13	45	56.6667	95.7447	29.4231	2.63083e-07	0.00479731	8.41634e-05
group_4078		hypothetical protein	17	2	13	45	56.6667	95.7447	29.4231	2.63083e-07	0.00479731	8.41634e-05
group_5585	gmuD_1	6-phospho-beta-glucosidase GmuD	17	2	13	45	56.6667	95.7447	29.4231	2.63083e-07	0.00479731	8.41634e-05
iolU_1		scyllo-inositol 2-dehydrogenase (NADP(+)) IolU	5	36	25	11	16.6667	23.4043	0.0611111	3.49665e-07	0.00637614	0.00010807
group_5570		hypothetical protein	25	11	5	36	83.3333	76.5957	16.3636	3.49665e-07	0.00637614	0.00010807
group_2205	hemH	Ferrochelatase	21	6	9	41	70	87.234	15.9444	3.94029e-07	0.00718512	0.000114858
ceo_2		N(5)-(carboxyethyl)ornithine synthase	21	6	9	41	70	87.234	15.9444	3.94029e-07	0.00718512	0.000114858
group_6011		hypothetical protein	0	24	30	23	0	48.9362	0	3.96824e-07	0.00723608	0.000114858
group_8528		hypothetical protein	0	24	30	23	0	48.9362	0	3.96824e-07	0.00723608	0.000114858
group_2357		hypothetical protein	26	13	4	34	86.6667	72.3404	17	4.10043e-07	0.00747714	0.00011683
lacG		6-phospho-beta-galactosidase	6	37	24	10	20	21.2766	0.0675676	4.44125e-07	0.00809862	0.000124415
group_1107		hypothetical protein	22	7	8	40	73.3333	85.1064	15.7143	4.57133e-07	0.00833583	0.000124415
group_2411		hypothetical protein	22	7	8	40	73.3333	85.1064	15.7143	4.57133e-07	0.00833583	0.000124415
group_1397		GTP cyclohydrolase 1 type 2	15	1	15	46	50	97.8723	46	5.43932e-07	0.0099186	0.000141694
group_6558		hypothetical protein	15	1	15	46	50	97.8723	46	5.43932e-07	0.0099186	0.000141694
group_6559		hypothetical protein	15	1	15	46	50	97.8723	46	5.43932e-07	0.0099186	0.000141694
group_6682		hypothetical protein	13	0	17	47	43.3333	100	inf	6.51767e-07	0.011885	0.000160599
group_8063		hypothetical protein	13	0	17	47	43.3333	100	inf	6.51767e-07	0.011885	0.000160599
group_10766		hypothetical protein	5	35	25	12	16.6667	25.5319	0.0685714	6.60538e-07	0.0120449	0.000160599
group_8564		hypothetical protein	5	35	25	12	16.6667	25.5319	0.0685714	6.60538e-07	0.0120449	0.000160599
group_2208		hypothetical protein	25	12	5	35	83.3333	74.4681	14.5833	6.60538e-07	0.0120449	0.000160599
group_7214		Putative universal stress protein	2	29	28	18	6.66667	38.2979	0.044335	8.57113e-07	0.0156295	0.000205651
qacC		Quaternary ammonium compound-resistance protein QacC	16	2	14	45	53.3333	95.7447	25.7143	9.96358e-07	0.0181686	0.000232931
group_4783	cah	Cephalosporin-C deacetylase	16	2	14	45	53.3333	95.7447	25.7143	9.96358e-07	0.0181686	0.000232931
group_10870		hypothetical protein	0	23	30	24	0	51.0638	0	1.08396e-06	0.0197659	0.000244024
group_10871		hypothetical protein	0	23	30	24	0	51.0638	0	1.08396e-06	0.0197659	0.000244024
group_1485		hypothetical protein	0	23	30	24	0	51.0638	0	1.08396e-06	0.0197659	0.000244024
mscL_2		Large-conductance mechanosensitive channel	3	31	27	16	10	34.0426	0.0573477	1.19393e-06	0.0217713	0.000265503
group_2746		hypothetical protein	17	3	13	44	56.6667	93.617	19.1795	1.38407e-06	0.0252385	0.000293616
group_4102	xynB	Beta-xylosidase	17	3	13	44	56.6667	93.617	19.1795	1.38407e-06	0.0252385	0.000293616
xylT_1		D-xylose transporter	17	3	13	44	56.6667	93.617	19.1795	1.38407e-06	0.0252385	0.000293616
group_3442	licC_1	Lichenan permease IIC component	4	33	26	14	13.3333	29.7872	0.0652681	1.38476e-06	0.025251	0.000293616
group_3024	pyrC	Dihydroorotase	20	6	10	41	66.6667	87.234	13.6667	1.54332e-06	0.0281425	0.000303608
group_10839		hypothetical protein	0	22	30	25	0	53.1915	0	1.54842e-06	0.0282355	0.000303608
group_10868		hypothetical protein	0	22	30	25	0	53.1915	0	1.54842e-06	0.0282355	0.000303608
group_10874		hypothetical protein	0	22	30	25	0	53.1915	0	1.54842e-06	0.0282355	0.000303608
group_2848		hypothetical protein	0	22	30	25	0	53.1915	0	1.54842e-06	0.0282355	0.000303608
group_6079		hypothetical protein	0	22	30	25	0	53.1915	0	1.54842e-06	0.0282355	0.000303608
group_7183		hypothetical protein	0	22	30	25	0	53.1915	0	1.54842e-06	0.0282355	0.000303608
glpF_2		Glycerol uptake facilitator protein	23	10	7	37	76.6667	78.7234	12.1571	1.91964e-06	0.0350046	0.000368668
group_4116	ytpA	Phospholipase YtpA	19	5	11	42	63.3333	89.3617	14.5091	1.92767e-06	0.0351511	0.000368668
group_4519		hypothetical protein	14	1	16	46	46.6667	97.8723	40.25	1.98133e-06	0.0361295	0.000368668
group_5543		hypothetical protein	14	1	16	46	46.6667	97.8723	40.25	1.98133e-06	0.0361295	0.000368668
group_8153	ybhL	Inner membrane protein YbhL	14	1	16	46	46.6667	97.8723	40.25	1.98133e-06	0.0361295	0.000368668
group_2588		hypothetical protein	26	15	4	32	86.6667	68.0851	13.8667	2.11519e-06	0.0385705	0.000389601
group_4018		hypothetical protein	12	0	18	47	40	100	inf	2.3536e-06	0.042918	0.00042918
xylB_2		Xylulose kinase	28	19	2	28	93.3333	59.5745	20.6316	2.43261e-06	0.0443587	0.000439195
group_4916		hypothetical protein	12	43	18	4	40	8.51064	0.0620155	3.06486e-06	0.0558877	0.000537381
araR_2		Arabinose metabolism transcriptional repressor	18	4	12	43	60	91.4894	16.125	3.06486e-06	0.0558877	0.000537381
araD		L-ribulose-5-phosphate 4-epimerase AraD	18	4	12	43	60	91.4894	16.125	3.06486e-06	0.0558877	0.000537381
group_10853		hypothetical protein	0	21	30	26	0	55.3191	0	3.50656e-06	0.0639421	0.000592057
group_5106		hypothetical protein	0	21	30	26	0	55.3191	0	3.50656e-06	0.0639421	0.000592057
group_6013		hypothetical protein	0	21	30	26	0	55.3191	0	3.50656e-06	0.0639421	0.000592057
group_8526		hypothetical protein	0	21	30	26	0	55.3191	0	3.50656e-06	0.0639421	0.000592057
group_10738		hypothetical protein	1	24	29	23	3.33333	48.9362	0.033046	4.71619e-06	0.0859997	0.000774772
group_6020		hypothetical protein	1	24	29	23	3.33333	48.9362	0.033046	4.71619e-06	0.0859997	0.000774772
group_8616		hypothetical protein	1	24	29	23	3.33333	48.9362	0.033046	4.71619e-06	0.0859997	0.000774772
group_4761		hypothetical protein	25	14	5	33	83.3333	70.2128	11.7857	5.46082e-06	0.0995781	0.00088909
group_5446		hypothetical protein	23	11	7	36	76.6667	76.5957	10.7532	5.55012e-06	0.101206	0.000895632
group_2449		hypothetical protein	18	5	12	42	60	89.3617	12.6	6.5376e-06	0.119213	0.00104458
group_3499		hypothetical protein	13	1	17	46	43.3333	97.8723	35.1765	6.87411e-06	0.125349	0.00104458
group_4643	iolU_2	scyllo-inositol 2-dehydrogenase (NADP(+)) IolU	13	1	17	46	43.3333	97.8723	35.1765	6.87411e-06	0.125349	0.00104458
group_4683		hypothetical protein	13	1	17	46	43.3333	97.8723	35.1765	6.87411e-06	0.125349	0.00104458
besA		Ferri-bacillibactin esterase BesA	13	1	17	46	43.3333	97.8723	35.1765	6.87411e-06	0.125349	0.00104458
feuC_1		Iron-uptake system permease protein FeuC	13	1	17	46	43.3333	97.8723	35.1765	6.87411e-06	0.125349	0.00104458
feuB		Iron-uptake system permease protein FeuB	13	1	17	46	43.3333	97.8723	35.1765	6.87411e-06	0.125349	0.00104458
mleA		Malolactic enzyme	24	13	6	34	80	72.3404	10.4615	7.84591e-06	0.14307	0.0011824
group_10724		hypothetical protein	0	20	30	27	0	57.4468	0	8.01405e-06	0.146136	0.00119784
entS		Enterobactin exporter EntS	11	0	19	47	36.6667	100	inf	8.17567e-06	0.149083	0.00121206
group_4658		Zinc-type alcohol dehydrogenase-like protein	17	4	13	43	56.6667	91.4894	14.0577	8.85119e-06	0.161401	0.00130162
group_2100		hypothetical protein	1	23	29	24	3.33333	51.0638	0.035982	1.07646e-05	0.196293	0.00154561
group_3795		hypothetical protein	1	23	29	24	3.33333	51.0638	0.035982	1.07646e-05	0.196293	0.00154561
group_6098		hypothetical protein	1	23	29	24	3.33333	51.0638	0.035982	1.07646e-05	0.196293	0.00154561
group_2378		hypothetical protein	8	37	22	10	26.6667	21.2766	0.0982801	1.15045e-05	0.209784	0.00163894
group_10091		hypothetical protein	14	2	16	45	46.6667	95.7447	19.6875	1.20431e-05	0.219606	0.00165117
xylT_2		D-xylose transporter	14	2	16	45	46.6667	95.7447	19.6875	1.20431e-05	0.219606	0.00165117
ssaA2		hypothetical protein	14	2	16	45	46.6667	95.7447	19.6875	1.20431e-05	0.219606	0.00165117
group_4684	catE	Catechol-2,3-dioxygenase	14	2	16	45	46.6667	95.7447	19.6875	1.20431e-05	0.219606	0.00165117
group_4834	yumC	Ferredoxin--NADP reductase 2	14	2	16	45	46.6667	95.7447	19.6875	1.20431e-05	0.219606	0.00165117
prsA_2		Foldase protein PrsA	3	28	27	19	10	40.4255	0.0753968	1.21661e-05	0.221848	0.00165558
kdpC		Potassium-transporting ATPase KdpC subunit	25	15	5	32	83.3333	68.0851	10.6667	1.6131e-05	0.294148	0.00211821
ilvA		L-threonine dehydratase biosynthetic IlvA	25	15	5	32	83.3333	68.0851	10.6667	1.6131e-05	0.294148	0.00211821
kdpE		Transcriptional regulatory protein KdpE	25	15	5	32	83.3333	68.0851	10.6667	1.6131e-05	0.294148	0.00211821
dprA		DNA processing protein DprA	23	12	7	35	76.6667	74.4681	9.58333	1.6189e-05	0.295207	0.00211821
rsmA		Ribosomal RNA small subunit methyltransferase A	15	44	15	3	50	6.38298	0.0681818	1.63788e-05	0.298668	0.00211821
group_4646	rsmA	Ribosomal RNA small subunit methyltransferase A	15	3	15	44	50	93.617	14.6667	1.63788e-05	0.298668	0.00211821
group_4721	ettA_1	Energy-dependent translational throttle protein EttA	15	3	15	44	50	93.617	14.6667	1.63788e-05	0.298668	0.00211821
araQ_2		L-arabinose transport system permease protein AraQ	30	28	0	19	100	40.4255	inf	1.86407e-05	0.339913	0.00234423
group_6733		hypothetical protein	30	28	0	19	100	40.4255	inf	1.86407e-05	0.339913	0.00234423
yteP		putative multiple-sugar transport system permease YteP	30	28	0	19	100	40.4255	inf	1.86407e-05	0.339913	0.00234423
group_10851		hypothetical protein	0	19	30	28	0	59.5745	0	1.86407e-05	0.339913	0.00234423
group_2435	metI	Cystathionine gamma-synthase/O-acetylhomoserine (thiol)-lyase	2	25	28	22	6.66667	46.8085	0.0628571	2.02825e-05	0.369852	0.00253323
ribBA		Riboflavin biosynthesis protein RibBA	20	8	10	39	66.6667	82.9787	9.75	2.06603e-05	0.376741	0.00254555
group_6822		hypothetical protein	20	8	10	39	66.6667	82.9787	9.75	2.06603e-05	0.376741	0.00254555
group_4770		hypothetical protein	17	5	13	42	56.6667	89.3617	10.9846	2.11221e-05	0.385161	0.00258497
group_1416		hypothetical protein	18	46	12	1	60	2.12766	0.0326087	2.27756e-05	0.415314	0.00264531
rbsK/rbiA		Bifunctional ribokinase/ribose-5-phosphate isomerase A	12	1	18	46	40	97.8723	30.6667	2.27756e-05	0.415314	0.00264531
hsrA_1		putative transport protein HsrA	12	1	18	46	40	97.8723	30.6667	2.27756e-05	0.415314	0.00264531
group_6706		hypothetical protein	12	1	18	46	40	97.8723	30.6667	2.27756e-05	0.415314	0.00264531
group_7959	ybbH_2	putative HTH-type transcriptional regulator YbbH	12	1	18	46	40	97.8723	30.6667	2.27756e-05	0.415314	0.00264531
group_7960		hypothetical protein	12	1	18	46	40	97.8723	30.6667	2.27756e-05	0.415314	0.00264531
group_8082	fecE_2	Fe(3+) dicitrate transport ATP-binding protein FecE	12	1	18	46	40	97.8723	30.6667	2.27756e-05	0.415314	0.00264531
yusV		putative siderophore transport system ATP-binding protein YusV	12	1	18	46	40	97.8723	30.6667	2.27756e-05	0.415314	0.00264531
group_5125		hypothetical protein	1	22	29	25	3.33333	53.1915	0.039185	2.48301e-05	0.452777	0.00281228
group_7196		hypothetical protein	1	22	29	25	3.33333	53.1915	0.039185	2.48301e-05	0.452777	0.00281228
rutB_2		hypothetical protein	1	22	29	25	3.33333	53.1915	0.039185	2.48301e-05	0.452777	0.00281228
rclA_2		putative pyridine nucleotide-disulfide oxidoreductase RclA	1	22	29	25	3.33333	53.1915	0.039185	2.48301e-05	0.452777	0.00281228
kdpD		Sensor protein KdpD	16	4	14	43	53.3333	91.4894	12.2857	2.56295e-05	0.467354	0.0028849
group_2445	hprA	Glycerate dehydrogenase	10	0	20	47	33.3333	100	inf	2.73885e-05	0.499429	0.00293782
group_3011		hypothetical protein	10	0	20	47	33.3333	100	inf	2.73885e-05	0.499429	0.00293782
group_4687		hypothetical protein	10	0	20	47	33.3333	100	inf	2.73885e-05	0.499429	0.00293782
group_4688		hypothetical protein	10	0	20	47	33.3333	100	inf	2.73885e-05	0.499429	0.00293782
group_5513		hypothetical protein	10	0	20	47	33.3333	100	inf	2.73885e-05	0.499429	0.00293782
group_7641		hypothetical protein	10	0	20	47	33.3333	100	inf	2.73885e-05	0.499429	0.00293782
group_8011	tagG	Teichoic acid translocation permease protein TagG	10	0	20	47	33.3333	100	inf	2.73885e-05	0.499429	0.00293782
group_9983	btuD_2	Vitamin B12 import ATP-binding protein BtuD	10	0	20	47	33.3333	100	inf	2.73885e-05	0.499429	0.00293782
licC_2		Lichenan permease IIC component	27	20	3	27	90	57.4468	12.15	3.03728e-05	0.553848	0.00322004
group_6932	natA	ABC transporter ATP-binding protein NatA	3	27	27	20	10	42.5532	0.0823045	3.03728e-05	0.553848	0.00322004
leuB		3-isopropylmalate dehydrogenase	21	10	9	37	70	78.7234	8.63333	3.52546e-05	0.642868	0.003716
yumC		Ferredoxin--NADP reductase 2	17	45	13	2	56.6667	4.25532	0.0581197	3.86772e-05	0.705278	0.00398462
group_10038		hypothetical protein	13	2	17	45	43.3333	95.7447	17.2059	3.86772e-05	0.705278	0.00398462
araA		L-arabinose isomerase	13	2	17	45	43.3333	95.7447	17.2059	3.86772e-05	0.705278	0.00398462
group_9073	rppH_1	RNA pyrophosphohydrolase	13	2	17	45	43.3333	95.7447	17.2059	3.86772e-05	0.705278	0.00398462
group_6527	pyrG	CTP synthase	0	18	30	29	0	61.7021	0	4.43195e-05	0.808166	0.00454026
yloA		putative protein YloA	28	23	2	24	93.3333	51.0638	14.6087	4.84845e-05	0.884115	0.00493919
group_2741		hypothetical protein	22	12	8	35	73.3333	74.4681	8.02083	5.23515e-05	0.954629	0.0053035
group_2430		hypothetical protein	25	17	5	30	83.3333	63.8298	8.82353	5.52522e-05	1	0.00550559
hsrA		putative transport protein HsrA	25	17	5	30	83.3333	63.8298	8.82353	5.52522e-05	1	0.00550559
gutB		Sorbitol dehydrogenase	25	17	5	30	83.3333	63.8298	8.82353	5.52522e-05	1	0.00550559
group_3514	dprA	DNA processing protein DprA	1	21	29	26	3.33333	55.3191	0.0426929	5.81353e-05	1	0.00563882
group_5094		hypothetical protein	1	21	29	26	3.33333	55.3191	0.0426929	5.81353e-05	1	0.00563882
group_5120		hypothetical protein	1	21	29	26	3.33333	55.3191	0.0426929	5.81353e-05	1	0.00563882
group_6894		hypothetical protein	1	21	29	26	3.33333	55.3191	0.0426929	5.81353e-05	1	0.00563882
group_8275	ligA_1	hypothetical protein	1	21	29	26	3.33333	55.3191	0.0426929	5.81353e-05	1	0.00563882
group_1750		hypothetical protein	19	8	11	39	63.3333	82.9787	8.42045	5.94669e-05	1	0.00573746
group_3479	rpsN2	Alternate 30S ribosomal protein S14	16	5	14	42	53.3333	89.3617	9.6	6.46644e-05	1	0.00620608
group_10265		hypothetical protein	11	1	19	46	36.6667	97.8723	26.6316	7.22185e-05	1	0.00663456
cspL		Cold shock protein 2	11	1	19	46	36.6667	97.8723	26.6316	7.22185e-05	1	0.00663456
group_2330		hypothetical protein	11	1	19	46	36.6667	97.8723	26.6316	7.22185e-05	1	0.00663456
group_3994		hypothetical protein	11	1	19	46	36.6667	97.8723	26.6316	7.22185e-05	1	0.00663456
bcsA		Cellulose synthase catalytic subunit [UDP-forming]	11	1	19	46	36.6667	97.8723	26.6316	7.22185e-05	1	0.00663456
group_5331	xerD_2	Tyrosine recombinase XerD	11	1	19	46	36.6667	97.8723	26.6316	7.22185e-05	1	0.00663456
yxlF_2		putative ABC transporter ATP-binding protein YxlF	15	4	15	43	50	91.4894	10.75	7.31312e-05	1	0.00663456
sasA_3		Adaptive-response sensory-kinase SasA	15	4	15	43	50	91.4894	10.75	7.31312e-05	1	0.00663456
pgaC_2		Poly-beta-1,6-N-acetyl-D-glucosamine synthase	15	4	15	43	50	91.4894	10.75	7.31312e-05	1	0.00663456
group_8066		hypothetical protein	15	4	15	43	50	91.4894	10.75	7.31312e-05	1	0.00663456
group_8067		hypothetical protein	15	4	15	43	50	91.4894	10.75	7.31312e-05	1	0.00663456
group_6787		hypothetical protein	3	26	27	21	10	44.6809	0.0897436	7.65477e-05	1	0.00691013
group_1201		Reducing end xylose-releasing exo-oligoxylanase	17	6	13	41	56.6667	87.234	8.9359	7.76885e-05	1	0.00691048
group_3477	ftsW_2	putative peptidoglycan glycosyltransferase FtsW	17	6	13	41	56.6667	87.234	8.9359	7.76885e-05	1	0.00691048
group_3942	menH_1	2-succinyl-6-hydroxy-2,4-cyclohexadiene-1-carboxylate synthase	17	6	13	41	56.6667	87.234	8.9359	7.76885e-05	1	0.00691048
paiA		Spermidine/spermine N(1)-acetyltransferase	9	0	21	47	30	100	inf	8.86866e-05	1	0.00731765
group_11093		hypothetical protein	9	0	21	47	30	100	inf	8.86866e-05	1	0.00731765
dapA_1		4-hydroxy-tetrahydrodipicolinate synthase	9	0	21	47	30	100	inf	8.86866e-05	1	0.00731765
group_4023		hypothetical protein	9	0	21	47	30	100	inf	8.86866e-05	1	0.00731765
group_4641	bcsA	hypothetical protein	9	0	21	47	30	100	inf	8.86866e-05	1	0.00731765
group_5701		hypothetical protein	9	0	21	47	30	100	inf	8.86866e-05	1	0.00731765
group_6487		hypothetical protein	9	0	21	47	30	100	inf	8.86866e-05	1	0.00731765
group_6610		hypothetical protein	9	0	21	47	30	100	inf	8.86866e-05	1	0.00731765
group_6819		hypothetical protein	9	0	21	47	30	100	inf	8.86866e-05	1	0.00731765
group_7889		Endoglucanase	9	0	21	47	30	100	inf	8.86866e-05	1	0.00731765
group_9047		hypothetical protein	9	0	21	47	30	100	inf	8.86866e-05	1	0.00731765
mnaA_1		UDP-N-acetylglucosamine 2-epimerase	9	0	21	47	30	100	inf	8.86866e-05	1	0.00731765
group_9876		hypothetical protein	9	0	21	47	30	100	inf	8.86866e-05	1	0.00731765
group_9877		hypothetical protein	9	0	21	47	30	100	inf	8.86866e-05	1	0.00731765
group_9897		hypothetical protein	9	0	21	47	30	100	inf	8.86866e-05	1	0.00731765
group_9898		hypothetical protein	9	0	21	47	30	100	inf	8.86866e-05	1	0.00731765
tsaB		tRNA threonylcarbamoyladenosine biosynthesis protein TsaB	21	11	9	36	70	76.5957	7.63636	0.000106961	1	0.00748273
pdhA		Pyruvate dehydrogenase E1 component subunit alpha	30	30	0	17	100	36.1702	inf	0.000107512	1	0.00748273
group_6478		hypothetical protein	30	30	0	17	100	36.1702	inf	0.000107512	1	0.00748273
pyrG		CTP synthase	30	30	0	17	100	36.1702	inf	0.000107512	1	0.00748273
gyrA		DNA gyrase subunit A	30	30	0	17	100	36.1702	inf	0.000107512	1	0.00748273
group_10270		hypothetical protein	0	17	30	30	0	63.8298	0	0.000107512	1	0.00748273
group_10358		hypothetical protein	0	17	30	30	0	63.8298	0	0.000107512	1	0.00748273
group_10359		hypothetical protein	0	17	30	30	0	63.8298	0	0.000107512	1	0.00748273
group_10407		hypothetical protein	0	17	30	30	0	63.8298	0	0.000107512	1	0.00748273
group_10443		hypothetical protein	0	17	30	30	0	63.8298	0	0.000107512	1	0.00748273
group_10447		hypothetical protein	0	17	30	30	0	63.8298	0	0.000107512	1	0.00748273
pbuE		Purine efflux pump PbuE	0	17	30	30	0	63.8298	0	0.000107512	1	0.00748273
group_10494		hypothetical protein	0	17	30	30	0	63.8298	0	0.000107512	1	0.00748273
group_10528		hypothetical protein	0	17	30	30	0	63.8298	0	0.000107512	1	0.00748273
group_10566		hypothetical protein	0	17	30	30	0	63.8298	0	0.000107512	1	0.00748273
group_10569		hypothetical protein	0	17	30	30	0	63.8298	0	0.000107512	1	0.00748273
group_10573		hypothetical protein	0	17	30	30	0	63.8298	0	0.000107512	1	0.00748273
group_10669	glpE_1	Thiosulfate sulfurtransferase GlpE	0	17	30	30	0	63.8298	0	0.000107512	1	0.00748273
group_10737		hypothetical protein	0	17	30	30	0	63.8298	0	0.000107512	1	0.00748273
repN		Replication initiation protein	0	17	30	30	0	63.8298	0	0.000107512	1	0.00748273
group_10740		hypothetical protein	0	17	30	30	0	63.8298	0	0.000107512	1	0.00748273
group_13		IS982 family transposase ISLla2	0	17	30	30	0	63.8298	0	0.000107512	1	0.00748273
group_2471		hypothetical protein	0	17	30	30	0	63.8298	0	0.000107512	1	0.00748273
group_4214		hypothetical protein	0	17	30	30	0	63.8298	0	0.000107512	1	0.00748273
group_4561	pdhA	Pyruvate dehydrogenase E1 component subunit alpha	0	17	30	30	0	63.8298	0	0.000107512	1	0.00748273
group_5001		hypothetical protein	0	17	30	30	0	63.8298	0	0.000107512	1	0.00748273
ltrA		Group II intron-encoded protein LtrA	0	17	30	30	0	63.8298	0	0.000107512	1	0.00748273
group_5804	comGA	ComG operon protein 1	0	17	30	30	0	63.8298	0	0.000107512	1	0.00748273
csbB_2		Putative glycosyltransferase CsbB	0	17	30	30	0	63.8298	0	0.000107512	1	0.00748273
group_7091	tsaB	tRNA threonylcarbamoyladenosine biosynthesis protein TsaB	0	17	30	30	0	63.8298	0	0.000107512	1	0.00748273
group_7235		hypothetical protein	0	17	30	30	0	63.8298	0	0.000107512	1	0.00748273
group_8307		hypothetical protein	0	17	30	30	0	63.8298	0	0.000107512	1	0.00748273
group_8331		hypothetical protein	0	17	30	30	0	63.8298	0	0.000107512	1	0.00748273
group_8332		hypothetical protein	0	17	30	30	0	63.8298	0	0.000107512	1	0.00748273
group_8333		hypothetical protein	0	17	30	30	0	63.8298	0	0.000107512	1	0.00748273
group_8335		hypothetical protein	0	17	30	30	0	63.8298	0	0.000107512	1	0.00748273
group_8346		hypothetical protein	0	17	30	30	0	63.8298	0	0.000107512	1	0.00748273
group_8374		hypothetical protein	0	17	30	30	0	63.8298	0	0.000107512	1	0.00748273
group_8455		hypothetical protein	0	17	30	30	0	63.8298	0	0.000107512	1	0.00748273
group_8467		hypothetical protein	0	17	30	30	0	63.8298	0	0.000107512	1	0.00748273
group_8612		hypothetical protein	0	17	30	30	0	63.8298	0	0.000107512	1	0.00748273
group_10883		hypothetical protein	2	23	28	24	6.66667	51.0638	0.0745342	0.000117088	1	0.00783354
pnuC_2		Nicotinamide riboside transporter PnuC	12	2	18	45	40	95.7447	15	0.000118185	1	0.00783354
group_4830	rppH_2	RNA pyrophosphohydrolase	12	2	18	45	40	95.7447	15	0.000118185	1	0.00783354
group_6505		hypothetical protein	12	2	18	45	40	95.7447	15	0.000118185	1	0.00783354
group_954		Stress response regulator gls24	12	2	18	45	40	95.7447	15	0.000118185	1	0.00783354
group_1		IS982 family transposase IS982B	0	16	30	31	0	65.9574	0	0.000122003	1	0.00783354
group_10461		hypothetical protein	0	16	30	31	0	65.9574	0	0.000122003	1	0.00783354
group_1298		hypothetical protein	0	16	30	31	0	65.9574	0	0.000122003	1	0.00783354
comEC_2		ComE operon protein 3	0	16	30	31	0	65.9574	0	0.000122003	1	0.00783354
group_2070		hypothetical protein	0	16	30	31	0	65.9574	0	0.000122003	1	0.00783354
dnaI_2		Primosomal protein DnaI	0	16	30	31	0	65.9574	0	0.000122003	1	0.00783354
group_3249		hypothetical protein	0	16	30	31	0	65.9574	0	0.000122003	1	0.00783354
group_352		hypothetical protein	0	16	30	31	0	65.9574	0	0.000122003	1	0.00783354
secA_2		Protein translocase subunit SecA	0	16	30	31	0	65.9574	0	0.000122003	1	0.00783354
group_3727		hypothetical protein	0	16	30	31	0	65.9574	0	0.000122003	1	0.00783354
group_5054		hypothetical protein	0	16	30	31	0	65.9574	0	0.000122003	1	0.00783354
group_5934		hypothetical protein	0	16	30	31	0	65.9574	0	0.000122003	1	0.00783354
xerC_3		Tyrosine recombinase XerC	0	16	30	31	0	65.9574	0	0.000122003	1	0.00783354
group_6909		hypothetical protein	0	16	30	31	0	65.9574	0	0.000122003	1	0.00783354
hcaB		3-phenylpropionate-dihydrodiol/cinnamic acid-dihydrodiol dehydrogenase	0	16	30	31	0	65.9574	0	0.000122003	1	0.00783354
group_7780		hypothetical protein	0	16	30	31	0	65.9574	0	0.000122003	1	0.00783354
group_8575		hypothetical protein	0	16	30	31	0	65.9574	0	0.000122003	1	0.00783354
mhqD		Putative hydrolase MhqD	22	13	8	34	73.3333	72.3404	7.19231	0.000137588	1	0.008734
araR		Arabinose metabolism transcriptional repressor	29	27	1	20	96.6667	42.5532	21.4815	0.000137943	1	0.008734
group_2209		hypothetical protein	1	20	29	27	3.33333	57.4468	0.0465517	0.000137943	1	0.008734
group_6952		hypothetical protein	1	20	29	27	3.33333	57.4468	0.0465517	0.000137943	1	0.008734
group_1203		hypothetical protein	24	16	6	31	80	65.9574	7.75	0.000138972	1	0.00873847
purH		Bifunctional purine biosynthesis protein PurH	24	16	6	31	80	65.9574	7.75	0.000138972	1	0.00873847
gltC		HTH-type transcriptional regulator GltC	2	22	28	25	6.66667	53.1915	0.0811688	0.000145616	1	0.00906251
group_4699	glcR_1	HTH-type transcriptional repressor GlcR	2	22	28	25	6.66667	53.1915	0.0811688	0.000145616	1	0.00906251
argJ		Arginine biosynthesis bifunctional protein ArgJ	28	25	2	22	93.3333	46.8085	12.32	0.000145616	1	0.00906251
yecD_2		Isochorismatase family protein YecD	21	12	9	35	70	74.4681	6.80556	0.000158658	1	0.0098406
group_6677		hypothetical protein	23	15	7	32	76.6667	68.0851	7.00952	0.000165603	1	0.0101259
ctpE_1		putative cation-transporting ATPase E	18	8	12	39	60	82.9787	7.3125	0.000165675	1	0.0101259
group_10865		hypothetical protein	1	19	29	28	3.33333	59.5745	0.0508167	0.000167701	1	0.0101259
group_3311		hypothetical protein	1	19	29	28	3.33333	59.5745	0.0508167	0.000167701	1	0.0101259
group_4619		hypothetical protein	1	19	29	28	3.33333	59.5745	0.0508167	0.000167701	1	0.0101259
group_5219		hypothetical protein	1	19	29	28	3.33333	59.5745	0.0508167	0.000167701	1	0.0101259
group_6145	cmk	Cytidylate kinase	1	19	29	28	3.33333	59.5745	0.0508167	0.000167701	1	0.0101259
group_7282		hypothetical protein	1	19	29	28	3.33333	59.5745	0.0508167	0.000167701	1	0.0101259
group_2233		hypothetical protein	24	17	6	30	80	63.8298	7.05882	0.000187195	1	0.0112657
glxR		2-hydroxy-3-oxopropionate reductase	11	38	19	9	36.6667	19.1489	0.137119	0.000192681	1	0.0115577
group_11152		hypothetical protein	3	24	27	23	10	48.9362	0.106481	0.000208793	1	0.0124423
group_4076	yloA	putative protein YloA	3	24	27	23	10	48.9362	0.106481	0.000208793	1	0.0124423
group_4767	araQ_1	L-arabinose transport system permease protein AraQ	16	6	14	41	53.3333	87.234	7.80952	0.000211622	1	0.0125698
lysS_3		Lysine--tRNA ligase	10	1	20	46	33.3333	97.8723	23	0.000219517	1	0.012871
group_2106		hypothetical protein	10	1	20	46	33.3333	97.8723	23	0.000219517	1	0.012871
group_5368		hypothetical protein	10	1	20	46	33.3333	97.8723	23	0.000219517	1	0.012871
group_9143		hypothetical protein	10	1	20	46	33.3333	97.8723	23	0.000219517	1	0.012871
group_10441		hypothetical protein	0	15	30	32	0	68.0851	0	0.000251725	1	0.0140804
group_10460		hypothetical protein	0	15	30	32	0	68.0851	0	0.000251725	1	0.0140804
group_10780		hypothetical protein	0	15	30	32	0	68.0851	0	0.000251725	1	0.0140804
group_10782		hypothetical protein	0	15	30	32	0	68.0851	0	0.000251725	1	0.0140804
group_10812		hypothetical protein	0	15	30	32	0	68.0851	0	0.000251725	1	0.0140804
group_10815		hypothetical protein	0	15	30	32	0	68.0851	0	0.000251725	1	0.0140804
group_2152	brpA	Biofilm regulatory protein A	0	15	30	32	0	68.0851	0	0.000251725	1	0.0140804
group_2271		hypothetical protein	0	15	30	32	0	68.0851	0	0.000251725	1	0.0140804
group_2286		hypothetical protein	0	15	30	32	0	68.0851	0	0.000251725	1	0.0140804
group_2788		hypothetical protein	0	15	30	32	0	68.0851	0	0.000251725	1	0.0140804
group_3181		hypothetical protein	0	15	30	32	0	68.0851	0	0.000251725	1	0.0140804
group_3252		hypothetical protein	0	15	30	32	0	68.0851	0	0.000251725	1	0.0140804
group_5904		hypothetical protein	0	15	30	32	0	68.0851	0	0.000251725	1	0.0140804
group_6941		hypothetical protein	0	15	30	32	0	68.0851	0	0.000251725	1	0.0140804
group_6991		hypothetical protein	0	15	30	32	0	68.0851	0	0.000251725	1	0.0140804
group_8236		hypothetical protein	17	44	13	3	56.6667	6.38298	0.0891608	0.000264051	1	0.0146352
group_3110		hypothetical protein	13	3	17	44	43.3333	93.617	11.2157	0.000264051	1	0.0146352
group_977		hypothetical protein	13	3	17	44	43.3333	93.617	11.2157	0.000264051	1	0.0146352
group_2382		hypothetical protein	26	21	4	26	86.6667	55.3191	8.04762	0.000266418	1	0.0146772
group_3615	gbpA	GlcNAc-binding protein A	4	26	26	21	13.3333	44.6809	0.12426	0.000266418	1	0.0146772
bglA_3		6-phospho-beta-glucosidase BglA	8	0	22	47	26.6667	100	inf	0.000278153	1	0.0150508
group_3904		hypothetical protein	8	0	22	47	26.6667	100	inf	0.000278153	1	0.0150508
group_4025		hypothetical protein	8	0	22	47	26.6667	100	inf	0.000278153	1	0.0150508
group_6486		hypothetical protein	8	0	22	47	26.6667	100	inf	0.000278153	1	0.0150508
group_7334		hypothetical protein	8	0	22	47	26.6667	100	inf	0.000278153	1	0.0150508
group_8010		hypothetical protein	8	0	22	47	26.6667	100	inf	0.000278153	1	0.0150508
bmr3		Multidrug resistance protein 3	10	36	20	11	33.3333	23.4043	0.152778	0.000281724	1	0.0151095
hisK		Histidinol-phosphatase	20	11	10	36	66.6667	76.5957	6.54545	0.000281724	1	0.0151095
nagZ		Beta-hexosaminidase	20	11	10	36	66.6667	76.5957	6.54545	0.000281724	1	0.0151095
group_3418	argH	Argininosuccinate lyase	17	7	13	40	56.6667	85.1064	7.47253	0.000283216	1	0.015145
oppC_3		Oligopeptide transport system permease protein OppC	11	37	19	10	36.6667	21.2766	0.156472	0.000290398	1	0.0154836
argD		Acetylornithine aminotransferase	28	26	2	21	93.3333	44.6809	11.3077	0.000302123	1	0.0157857
glcR_1		HTH-type transcriptional repressor GlcR	28	26	2	21	93.3333	44.6809	11.3077	0.000302123	1	0.0157857
group_10873		hypothetical protein	2	21	28	26	6.66667	55.3191	0.0884354	0.000302123	1	0.0157857
group_3269		hypothetical protein	2	21	28	26	6.66667	55.3191	0.0884354	0.000302123	1	0.0157857
group_4180	qorB	Quinone oxidoreductase 2	2	21	28	26	6.66667	55.3191	0.0884354	0.000302123	1	0.0157857
araQ_1		L-arabinose transport system permease protein AraQ	2	21	28	26	6.66667	55.3191	0.0884354	0.000302123	1	0.0157857
group_979		hypothetical protein	2	21	28	26	6.66667	55.3191	0.0884354	0.000302123	1	0.0157857
arlR_3		Response regulator ArlR	15	5	15	42	50	89.3617	8.4	0.000329293	1	0.0169612
group_18369		tRNA-Arg(acg)	29	29	1	18	96.6667	38.2979	18	0.000343066	1	0.0169612
aguA		Putative agmatine deiminase	29	29	1	18	96.6667	38.2979	18	0.000343066	1	0.0169612
ptcA		Putrescine carbamoyltransferase	29	29	1	18	96.6667	38.2979	18	0.000343066	1	0.0169612
spxA_6		Regulatory protein Spx	29	29	1	18	96.6667	38.2979	18	0.000343066	1	0.0169612
group_10471		hypothetical protein	1	18	29	29	3.33333	61.7021	0.0555556	0.000343066	1	0.0169612
group_1149		hypothetical protein	1	18	29	29	3.33333	61.7021	0.0555556	0.000343066	1	0.0169612
group_1219	gntT	High-affinity gluconate transporter	1	18	29	29	3.33333	61.7021	0.0555556	0.000343066	1	0.0169612
mdtG_2		Multidrug resistance protein MdtG	1	18	29	29	3.33333	61.7021	0.0555556	0.000343066	1	0.0169612
kcsA		hypothetical protein	1	18	29	29	3.33333	61.7021	0.0555556	0.000343066	1	0.0169612
group_5770		hypothetical protein	1	18	29	29	3.33333	61.7021	0.0555556	0.000343066	1	0.0169612
yokD		SPBc2 prophage-derived aminoglycoside N(3')-acetyltransferase-like protein YokD	1	18	29	29	3.33333	61.7021	0.0555556	0.000343066	1	0.0169612
group_7018		hypothetical protein	1	18	29	29	3.33333	61.7021	0.0555556	0.000343066	1	0.0169612
group_7025		hypothetical protein	1	18	29	29	3.33333	61.7021	0.0555556	0.000343066	1	0.0169612
group_7029		hypothetical protein	1	18	29	29	3.33333	61.7021	0.0555556	0.000343066	1	0.0169612
group_7145		hypothetical protein	1	18	29	29	3.33333	61.7021	0.0555556	0.000343066	1	0.0169612
group_8592		hypothetical protein	1	18	29	29	3.33333	61.7021	0.0555556	0.000343066	1	0.0169612
group_1024	aguA_1	Xylan alpha-(1->2)-glucuronosidase	11	2	19	45	36.6667	95.7447	13.0263	0.000344154	1	0.0169612
group_4601	btuD_5	Vitamin B12 import ATP-binding protein BtuD	11	2	19	45	36.6667	95.7447	13.0263	0.000344154	1	0.0169612
group_5514	lytR_1	Transcriptional regulator LytR	11	2	19	45	36.6667	95.7447	13.0263	0.000344154	1	0.0169612
group_7494		hypothetical protein	11	2	19	45	36.6667	95.7447	13.0263	0.000344154	1	0.0169612
group_4896	rsgA	Small ribosomal subunit biogenesis GTPase RsgA	22	14	8	33	73.3333	70.2128	6.48214	0.000358588	1	0.0176249
appA		hypothetical protein	9	34	21	13	30	27.6596	0.163866	0.000379608	1	0.018558
glpK		Glycerol kinase	21	13	9	34	70	72.3404	6.10256	0.000379608	1	0.018558
lldD		Lactate 2-monooxygenase	23	16	7	31	76.6667	65.9574	6.36607	0.000390483	1	0.0188871
group_6247		hypothetical protein	23	16	7	31	76.6667	65.9574	6.36607	0.000390483	1	0.0188871
amyS		Alpha-amylase	23	16	7	31	76.6667	65.9574	6.36607	0.000390483	1	0.0188871
group_696		hypothetical protein	23	16	7	31	76.6667	65.9574	6.36607	0.000390483	1	0.0188871
group_1074	bmr3	Multidrug resistance protein 3	24	18	6	29	80	61.7021	6.44444	0.00040886	1	0.0196717
group_6021		hypothetical protein	6	29	24	18	20	38.2979	0.155172	0.00040886	1	0.0196717
group_1842		hypothetical protein	3	23	27	24	10	51.0638	0.115942	0.000447735	1	0.0213729
group_3333		hypothetical protein	3	23	27	24	10	51.0638	0.115942	0.000447735	1	0.0213729
group_6078		hypothetical protein	3	23	27	24	10	51.0638	0.115942	0.000447735	1	0.0213729
oppF_2		Oligopeptide transport ATP-binding protein OppF	12	38	18	9	40	19.1489	0.157895	0.000477641	1	0.022741
bglK		Beta-glucoside kinase	30	33	0	14	100	29.7872	inf	0.000524912	1	0.0238697
group_10731		hypothetical protein	0	14	30	33	0	70.2128	0	0.000524912	1	0.0238697
group_10814		hypothetical protein	0	14	30	33	0	70.2128	0	0.000524912	1	0.0238697
group_18344		hypothetical protein	0	14	30	33	0	70.2128	0	0.000524912	1	0.0238697
group_18545		IS3 family transposase IS981	0	14	30	33	0	70.2128	0	0.000524912	1	0.0238697
group_2148	lytR_2	Transcriptional regulator LytR	0	14	30	33	0	70.2128	0	0.000524912	1	0.0238697
group_2468		hypothetical protein	0	14	30	33	0	70.2128	0	0.000524912	1	0.0238697
group_2470		hypothetical protein	0	14	30	33	0	70.2128	0	0.000524912	1	0.0238697
group_2842		hypothetical protein	0	14	30	33	0	70.2128	0	0.000524912	1	0.0238697
group_2845		hypothetical protein	0	14	30	33	0	70.2128	0	0.000524912	1	0.0238697
group_4987		hypothetical protein	0	14	30	33	0	70.2128	0	0.000524912	1	0.0238697
lexA_2		LexA repressor	0	14	30	33	0	70.2128	0	0.000524912	1	0.0238697
group_5092		hypothetical protein	0	14	30	33	0	70.2128	0	0.000524912	1	0.0238697
group_6022		hypothetical protein	0	14	30	33	0	70.2128	0	0.000524912	1	0.0238697
group_7242		hypothetical protein	0	14	30	33	0	70.2128	0	0.000524912	1	0.0238697
group_8334		hypothetical protein	0	14	30	33	0	70.2128	0	0.000524912	1	0.0238697
group_8354		hypothetical protein	0	14	30	33	0	70.2128	0	0.000524912	1	0.0238697
group_8481		hypothetical protein	0	14	30	33	0	70.2128	0	0.000524912	1	0.0238697
ybhL		Inner membrane protein YbhL	15	41	15	6	50	12.766	0.146341	0.000554682	1	0.0250362
group_1078		hypothetical protein	15	6	15	41	50	87.234	6.83333	0.000554682	1	0.0250362
group_4151		hypothetical protein	15	6	15	41	50	87.234	6.83333	0.000554682	1	0.0250362
cysE		Serine acetyltransferase	26	22	4	25	86.6667	53.1915	7.38636	0.000597736	1	0.0267253
group_7231		hypothetical protein	4	25	26	22	13.3333	46.8085	0.135385	0.000597736	1	0.0267253
group_10813		hypothetical protein	2	20	28	27	6.66667	57.4468	0.0964286	0.000629049	1	0.0267253
group_14982	degA	HTH-type transcriptional regulator DegA	2	20	28	27	6.66667	57.4468	0.0964286	0.000629049	1	0.0267253
group_2510	hsrA	putative transport protein HsrA	2	20	28	27	6.66667	57.4468	0.0964286	0.000629049	1	0.0267253
group_2794		hypothetical protein	2	20	28	27	6.66667	57.4468	0.0964286	0.000629049	1	0.0267253
group_4249	cbh	hypothetical protein	2	20	28	27	6.66667	57.4468	0.0964286	0.000629049	1	0.0267253
group_4337		hypothetical protein	2	20	28	27	6.66667	57.4468	0.0964286	0.000629049	1	0.0267253
nfnB		hypothetical protein	2	20	28	27	6.66667	57.4468	0.0964286	0.000629049	1	0.0267253
group_5831		hypothetical protein	2	20	28	27	6.66667	57.4468	0.0964286	0.000629049	1	0.0267253
rpiB		Ribose-5-phosphate isomerase B	2	20	28	27	6.66667	57.4468	0.0964286	0.000629049	1	0.0267253
rpe_1		Ribulose-phosphate 3-epimerase	2	20	28	27	6.66667	57.4468	0.0964286	0.000629049	1	0.0267253
group_742	hin_1	DNA-invertase hin	2	20	28	27	6.66667	57.4468	0.0964286	0.000629049	1	0.0267253
group_8337		hypothetical protein	2	20	28	27	6.66667	57.4468	0.0964286	0.000629049	1	0.0267253
group_10114	gtf1_2	Glycosyltransferase Gtf1	9	1	21	46	30	97.8723	19.7143	0.000640369	1	0.0267253
group_12555		hypothetical protein	9	1	21	46	30	97.8723	19.7143	0.000640369	1	0.0267253
arsC_2		Arsenate reductase	9	1	21	46	30	97.8723	19.7143	0.000640369	1	0.0267253
group_4525		IS3 family transposase ISSag5	9	1	21	46	30	97.8723	19.7143	0.000640369	1	0.0267253
group_4548	maa_2	Maltose O-acetyltransferase	9	1	21	46	30	97.8723	19.7143	0.000640369	1	0.0267253
group_4789		hypothetical protein	9	1	21	46	30	97.8723	19.7143	0.000640369	1	0.0267253
group_5325		hypothetical protein	9	1	21	46	30	97.8723	19.7143	0.000640369	1	0.0267253
secA_1		Protein translocase subunit SecA	9	1	21	46	30	97.8723	19.7143	0.000640369	1	0.0267253
group_6328		hypothetical protein	9	1	21	46	30	97.8723	19.7143	0.000640369	1	0.0267253
secY_1		Protein translocase subunit SecY	9	1	21	46	30	97.8723	19.7143	0.000640369	1	0.0267253
group_6453		hypothetical protein	9	1	21	46	30	97.8723	19.7143	0.000640369	1	0.0267253
group_6816		hypothetical protein	9	1	21	46	30	97.8723	19.7143	0.000640369	1	0.0267253
group_9159		hypothetical protein	9	1	21	46	30	97.8723	19.7143	0.000640369	1	0.0267253
group_9232		hypothetical protein	9	1	21	46	30	97.8723	19.7143	0.000640369	1	0.0267253
group_9233		hypothetical protein	9	1	21	46	30	97.8723	19.7143	0.000640369	1	0.0267253
asp2		Accessory Sec system protein Asp2	9	1	21	46	30	97.8723	19.7143	0.000640369	1	0.0267253
group_9235		hypothetical protein	9	1	21	46	30	97.8723	19.7143	0.000640369	1	0.0267253
group_9830		hypothetical protein	9	1	21	46	30	97.8723	19.7143	0.000640369	1	0.0267253
msbA		Lipid A export ATP-binding/permease protein MsbA	12	3	18	44	40	93.617	9.77778	0.000649263	1	0.0267253
nisB		Nisin biosynthesis protein NisB	12	3	18	44	40	93.617	9.77778	0.000649263	1	0.0267253
nisZ		Lantibiotic nisin-Z	12	3	18	44	40	93.617	9.77778	0.000649263	1	0.0267253
group_1324	pgdA	Peptidoglycan-N-acetylglucosamine deacetylase	12	3	18	44	40	93.617	9.77778	0.000649263	1	0.0267253
group_1540		hypothetical protein	12	3	18	44	40	93.617	9.77778	0.000649263	1	0.0267253
group_4546		hypothetical protein	12	3	18	44	40	93.617	9.77778	0.000649263	1	0.0267253
group_9156		hypothetical protein	12	3	18	44	40	93.617	9.77778	0.000649263	1	0.0267253
group_3572		hypothetical protein	29	30	1	17	96.6667	36.1702	16.4333	0.000705883	1	0.0273286
group_4144		hypothetical protein	29	30	1	17	96.6667	36.1702	16.4333	0.000705883	1	0.0273286
group_5629		hypothetical protein	29	30	1	17	96.6667	36.1702	16.4333	0.000705883	1	0.0273286
group_807		hypothetical protein	29	30	1	17	96.6667	36.1702	16.4333	0.000705883	1	0.0273286
group_10282		hypothetical protein	1	17	29	30	3.33333	63.8298	0.0608519	0.000705883	1	0.0273286
group_10501		hypothetical protein	1	17	29	30	3.33333	63.8298	0.0608519	0.000705883	1	0.0273286
group_10529		hypothetical protein	1	17	29	30	3.33333	63.8298	0.0608519	0.000705883	1	0.0273286
group_10536		hypothetical protein	1	17	29	30	3.33333	63.8298	0.0608519	0.000705883	1	0.0273286
group_1260		hypothetical protein	1	17	29	30	3.33333	63.8298	0.0608519	0.000705883	1	0.0273286
group_1735		hypothetical protein	1	17	29	30	3.33333	63.8298	0.0608519	0.000705883	1	0.0273286
licC		Lichenan permease IIC component	1	17	29	30	3.33333	63.8298	0.0608519	0.000705883	1	0.0273286
group_2263		hypothetical protein	1	17	29	30	3.33333	63.8298	0.0608519	0.000705883	1	0.0273286
group_2527		hypothetical protein	1	17	29	30	3.33333	63.8298	0.0608519	0.000705883	1	0.0273286
group_3689		hypothetical protein	1	17	29	30	3.33333	63.8298	0.0608519	0.000705883	1	0.0273286
group_4110		hypothetical protein	1	17	29	30	3.33333	63.8298	0.0608519	0.000705883	1	0.0273286
group_4263	hisZ	ATP phosphoribosyltransferase regulatory subunit	1	17	29	30	3.33333	63.8298	0.0608519	0.000705883	1	0.0273286
group_6652	gyrA	DNA gyrase subunit A	1	17	29	30	3.33333	63.8298	0.0608519	0.000705883	1	0.0273286
group_6988		hypothetical protein	1	17	29	30	3.33333	63.8298	0.0608519	0.000705883	1	0.0273286
group_7052		hypothetical protein	1	17	29	30	3.33333	63.8298	0.0608519	0.000705883	1	0.0273286
group_7108		hypothetical protein	1	17	29	30	3.33333	63.8298	0.0608519	0.000705883	1	0.0273286
group_7203		hypothetical protein	1	17	29	30	3.33333	63.8298	0.0608519	0.000705883	1	0.0273286
group_8271		hypothetical protein	1	17	29	30	3.33333	63.8298	0.0608519	0.000705883	1	0.0273286
dld		Quinone-dependent D-lactate dehydrogenase	1	17	29	30	3.33333	63.8298	0.0608519	0.000705883	1	0.0273286
group_8373	leuB	3-isopropylmalate dehydrogenase	1	17	29	30	3.33333	63.8298	0.0608519	0.000705883	1	0.0273286
group_8466		hypothetical protein	1	17	29	30	3.33333	63.8298	0.0608519	0.000705883	1	0.0273286
group_8468		hypothetical protein	1	17	29	30	3.33333	63.8298	0.0608519	0.000705883	1	0.0273286
group_8484		hypothetical protein	1	17	29	30	3.33333	63.8298	0.0608519	0.000705883	1	0.0273286
group_8554		hypothetical protein	1	17	29	30	3.33333	63.8298	0.0608519	0.000705883	1	0.0273286
group_3064		hypothetical protein	26	23	4	24	86.6667	51.0638	6.78261	0.000757132	1	0.0288835
group_3444		hypothetical protein	26	23	4	24	86.6667	51.0638	6.78261	0.000757132	1	0.0288835
group_4878	yfnB_1	Putative HAD-hydrolase YfnB	26	23	4	24	86.6667	51.0638	6.78261	0.000757132	1	0.0288835
rnr_2		Ribonuclease R	26	23	4	24	86.6667	51.0638	6.78261	0.000757132	1	0.0288835
group_6499		Protein SprT-like protein	26	23	4	24	86.6667	51.0638	6.78261	0.000757132	1	0.0288835
group_6831		hypothetical protein	26	23	4	24	86.6667	51.0638	6.78261	0.000757132	1	0.0288835
group_601		hypothetical protein	4	24	26	23	13.3333	48.9362	0.147436	0.000757132	1	0.0288835
group_2558		hypothetical protein	14	5	16	42	46.6667	89.3617	7.35	0.000782396	1	0.0297849
group_4384		hypothetical protein	5	26	25	21	16.6667	44.6809	0.161538	0.000839184	1	0.0313122
ilvC		Ketol-acid reductoisomerase (NADP(+))	25	21	5	26	83.3333	55.3191	6.19048	0.000839184	1	0.0313122
group_4033		hypothetical protein	25	21	5	26	83.3333	55.3191	6.19048	0.000839184	1	0.0313122
patA_2		Putrescine aminotransferase	7	0	23	47	23.3333	100	inf	0.000846554	1	0.0313122
group_11092		hypothetical protein	7	0	23	47	23.3333	100	inf	0.000846554	1	0.0313122
group_12768		hypothetical protein	7	0	23	47	23.3333	100	inf	0.000846554	1	0.0313122
group_13065		hypothetical protein	7	0	23	47	23.3333	100	inf	0.000846554	1	0.0313122
group_13988		hypothetical protein	7	0	23	47	23.3333	100	inf	0.000846554	1	0.0313122
group_2001		hypothetical protein	7	0	23	47	23.3333	100	inf	0.000846554	1	0.0313122
group_4460		hypothetical protein	7	0	23	47	23.3333	100	inf	0.000846554	1	0.0313122
group_5411		hypothetical protein	7	0	23	47	23.3333	100	inf	0.000846554	1	0.0313122
group_6294	yjaB	putative N-acetyltransferase YjaB	7	0	23	47	23.3333	100	inf	0.000846554	1	0.0313122
group_6617	tarK	Teichoic acid ribitol-phosphate primase	7	0	23	47	23.3333	100	inf	0.000846554	1	0.0313122
group_6709		Putative universal stress protein	7	0	23	47	23.3333	100	inf	0.000846554	1	0.0313122
acuR		hypothetical protein	6	28	24	19	20	40.4255	0.169643	0.000888293	1	0.0327895
mgtA		Magnesium-transporting ATPase, P-type 1	23	17	7	30	76.6667	63.8298	5.79832	0.000910909	1	0.0335564
dxs_1		1-deoxy-D-xylulose-5-phosphate synthase	20	45	10	2	66.6667	4.25532	0.0888889	0.000956009	1	0.0342792
group_1214	mdtH	Multidrug resistance protein MdtH	10	2	20	45	33.3333	95.7447	11.25	0.000956009	1	0.0342792
group_12726		hypothetical protein	10	2	20	45	33.3333	95.7447	11.25	0.000956009	1	0.0342792
group_2312	dinB_2	DNA polymerase IV	10	2	20	45	33.3333	95.7447	11.25	0.000956009	1	0.0342792
group_3542		hypothetical protein	10	2	20	45	33.3333	95.7447	11.25	0.000956009	1	0.0342792
group_3868		hypothetical protein	10	2	20	45	33.3333	95.7447	11.25	0.000956009	1	0.0342792
group_5465		hypothetical protein	10	2	20	45	33.3333	95.7447	11.25	0.000956009	1	0.0342792
group_5588		hypothetical protein	10	2	20	45	33.3333	95.7447	11.25	0.000956009	1	0.0342792
araB		Ribulokinase	10	2	20	45	33.3333	95.7447	11.25	0.000956009	1	0.0342792
group_5707		hypothetical protein	10	2	20	45	33.3333	95.7447	11.25	0.000956009	1	0.0342792
licR		putative licABCH operon regulator	10	2	20	45	33.3333	95.7447	11.25	0.000956009	1	0.0342792
group_9070		hypothetical protein	10	2	20	45	33.3333	95.7447	11.25	0.000956009	1	0.0342792
xylA		Xylose isomerase	27	25	3	22	90	46.8085	7.92	0.000960606	1	0.0342792
ykoD		Putative HMP/thiamine import ATP-binding protein YkoD	27	25	3	22	90	46.8085	7.92	0.000960606	1	0.0342792
group_6077		hypothetical protein	3	22	27	25	10	53.1915	0.126263	0.000960606	1	0.0342792
pinR		Serine recombinase PinR	3	22	27	25	10	53.1915	0.126263	0.000960606	1	0.0342792
kdpB		Potassium-transporting ATPase ATP-binding subunit	20	13	10	34	66.6667	72.3404	5.23077	0.000988642	1	0.0352107
group_10657		hypothetical protein	0	13	30	34	0	72.3404	0	0.00110976	1	0.03811
group_10723		hypothetical protein	0	13	30	34	0	72.3404	0	0.00110976	1	0.03811
group_10882		hypothetical protein	0	13	30	34	0	72.3404	0	0.00110976	1	0.03811
group_1608		hypothetical protein	0	13	30	34	0	72.3404	0	0.00110976	1	0.03811
group_2092		hypothetical protein	0	13	30	34	0	72.3404	0	0.00110976	1	0.03811
group_220	dut_2	Deoxyuridine 5'-triphosphate nucleotidohydrolase	0	13	30	34	0	72.3404	0	0.00110976	1	0.03811
group_2496		hypothetical protein	0	13	30	34	0	72.3404	0	0.00110976	1	0.03811
group_2804	leuC	3-isopropylmalate dehydratase large subunit	0	13	30	34	0	72.3404	0	0.00110976	1	0.03811
group_3815		hypothetical protein	0	13	30	34	0	72.3404	0	0.00110976	1	0.03811
group_4038		hypothetical protein	0	13	30	34	0	72.3404	0	0.00110976	1	0.03811
dauA_1		C4-dicarboxylic acid transporter DauA	0	13	30	34	0	72.3404	0	0.00110976	1	0.03811
group_4404	btuD_3	Vitamin B12 import ATP-binding protein BtuD	0	13	30	34	0	72.3404	0	0.00110976	1	0.03811
group_4626		L-2-hydroxyisocaproate dehydrogenase	0	13	30	34	0	72.3404	0	0.00110976	1	0.03811
group_5854	thiM	Hydroxyethylthiazole kinase	0	13	30	34	0	72.3404	0	0.00110976	1	0.03811
group_6091		hypothetical protein	0	13	30	34	0	72.3404	0	0.00110976	1	0.03811
group_7211		hypothetical protein	0	13	30	34	0	72.3404	0	0.00110976	1	0.03811
group_8498		hypothetical protein	0	13	30	34	0	72.3404	0	0.00110976	1	0.03811
group_8588		hypothetical protein	0	13	30	34	0	72.3404	0	0.00110976	1	0.03811
group_8755		hypothetical protein	0	13	30	34	0	72.3404	0	0.00110976	1	0.03811
ulaA		Ascorbate-specific PTS system EIIC component	23	18	7	29	76.6667	61.7021	5.29365	0.00115579	1	0.0395421
hldD		hypothetical protein	23	18	7	29	76.6667	61.7021	5.29365	0.00115579	1	0.0395421
group_10123		hypothetical protein	2	19	28	28	6.66667	59.5745	0.105263	0.00131364	1	0.0433953
group_10777		hypothetical protein	2	19	28	28	6.66667	59.5745	0.105263	0.00131364	1	0.0433953
group_10778		hypothetical protein	2	19	28	28	6.66667	59.5745	0.105263	0.00131364	1	0.0433953
group_11128	cytR	HTH-type transcriptional repressor CytR	2	19	28	28	6.66667	59.5745	0.105263	0.00131364	1	0.0433953
group_1167		hypothetical protein	2	19	28	28	6.66667	59.5745	0.105263	0.00131364	1	0.0433953
group_1593		hypothetical protein	2	19	28	28	6.66667	59.5745	0.105263	0.00131364	1	0.0433953
group_1815		hypothetical protein	2	19	28	28	6.66667	59.5745	0.105263	0.00131364	1	0.0433953
group_2473		hypothetical protein	2	19	28	28	6.66667	59.5745	0.105263	0.00131364	1	0.0433953
group_4278	bglH_2	Aryl-phospho-beta-D-glucosidase BglH	2	19	28	28	6.66667	59.5745	0.105263	0.00131364	1	0.0433953
group_4379		hypothetical protein	2	19	28	28	6.66667	59.5745	0.105263	0.00131364	1	0.0433953
group_5623		hypothetical protein	2	19	28	28	6.66667	59.5745	0.105263	0.00131364	1	0.0433953
ligA_2		DNA ligase	2	19	28	28	6.66667	59.5745	0.105263	0.00131364	1	0.0433953
group_7254		hypothetical protein	2	19	28	28	6.66667	59.5745	0.105263	0.00131364	1	0.0433953
licT		Transcription antiterminator LicT	28	28	2	19	93.3333	40.4255	9.5	0.00131364	1	0.0433953
ydjF		putative HTH-type transcriptional regulator YdjF	28	28	2	19	93.3333	40.4255	9.5	0.00131364	1	0.0433953
glpE_1		Thiosulfate sulfurtransferase GlpE	28	28	2	19	93.3333	40.4255	9.5	0.00131364	1	0.0433953
qorB		Quinone oxidoreductase 2	28	28	2	19	93.3333	40.4255	9.5	0.00131364	1	0.0433953
group_8145		hypothetical protein	28	28	2	19	93.3333	40.4255	9.5	0.00131364	1	0.0433953
group_9970		NADH dehydrogenase-like protein	28	28	2	19	93.3333	40.4255	9.5	0.00131364	1	0.0433953
rpsB		30S ribosomal protein S2	16	41	14	6	53.3333	12.766	0.167247	0.00138974	1	0.045589
group_801		hypothetical protein	14	6	16	41	46.6667	87.234	5.97917	0.00138974	1	0.045589
pqqE_1		Coenzyme PQQ synthesis protein E	18	43	12	4	60	8.51064	0.139535	0.00139255	1	0.045589
group_6886		hypothetical protein	18	43	12	4	60	8.51064	0.139535	0.00139255	1	0.045589
group_568	epsL	putative sugar transferase EpsL	12	4	18	43	40	91.4894	7.16667	0.00139255	1	0.045589
oppD_1		Oligopeptide transport ATP-binding protein OppD	29	31	1	16	96.6667	34.0426	14.9677	0.00146231	1	0.0468681
group_5390		putative protein	29	31	1	16	96.6667	34.0426	14.9677	0.00146231	1	0.0468681
group_10775		hypothetical protein	1	16	29	31	3.33333	65.9574	0.0668103	0.00146231	1	0.0468681
group_2065		hypothetical protein	1	16	29	31	3.33333	65.9574	0.0668103	0.00146231	1	0.0468681
group_2874		hypothetical protein	1	16	29	31	3.33333	65.9574	0.0668103	0.00146231	1	0.0468681
group_4187		hypothetical protein	1	16	29	31	3.33333	65.9574	0.0668103	0.00146231	1	0.0468681
group_5031		hypothetical protein	1	16	29	31	3.33333	65.9574	0.0668103	0.00146231	1	0.0468681
hsdR		Type-1 restriction enzyme R protein	1	16	29	31	3.33333	65.9574	0.0668103	0.00146231	1	0.0468681
group_6070		hypothetical protein	1	16	29	31	3.33333	65.9574	0.0668103	0.00146231	1	0.0468681
group_6902		hypothetical protein	1	16	29	31	3.33333	65.9574	0.0668103	0.00146231	1	0.0468681
group_2395		hypothetical protein	26	24	4	23	86.6667	48.9362	6.22917	0.00148559	1	0.0468681
mfd_2		hypothetical protein	26	24	4	23	86.6667	48.9362	6.22917	0.00148559	1	0.0468681
group_3065		hypothetical protein	26	24	4	23	86.6667	48.9362	6.22917	0.00148559	1	0.0468681
mnmC		tRNA 5-methylaminomethyl-2-thiouridine biosynthesis bifunctional protein MnmC	26	24	4	23	86.6667	48.9362	6.22917	0.00148559	1	0.0468681
group_3985		hypothetical protein	26	24	4	23	86.6667	48.9362	6.22917	0.00148559	1	0.0468681
group_4121		hypothetical protein	26	24	4	23	86.6667	48.9362	6.22917	0.00148559	1	0.0468681
fpgS		Folylpolyglutamate synthase	26	24	4	23	86.6667	48.9362	6.22917	0.00148559	1	0.0468681
ifcA		Fumarate reductase flavoprotein subunit	4	23	26	24	13.3333	51.0638	0.160535	0.00148559	1	0.0468681
group_6080		hypothetical protein	4	23	26	24	13.3333	51.0638	0.160535	0.00148559	1	0.0468681
group_6935		hypothetical protein	4	23	26	24	13.3333	51.0638	0.160535	0.00148559	1	0.0468681
group_8005		hypothetical protein	4	23	26	24	13.3333	51.0638	0.160535	0.00148559	1	0.0468681
ylaC		RNA polymerase sigma factor YlaC	19	44	11	3	63.3333	6.38298	0.117769	0.00157943	1	0.0481068
group_4547		hypothetical protein	11	3	19	44	36.6667	93.617	8.49123	0.00157943	1	0.0481068
group_6725	yicL_2	putative inner membrane transporter YicL	11	3	19	44	36.6667	93.617	8.49123	0.00157943	1	0.0481068
group_7582		hypothetical protein	11	3	19	44	36.6667	93.617	8.49123	0.00157943	1	0.0481068
group_9106		hypothetical protein	11	3	19	44	36.6667	93.617	8.49123	0.00157943	1	0.0481068
ytbE		putative oxidoreductase YtbE	25	22	5	25	83.3333	53.1915	5.68182	0.00171484	1	0.0481068
efpA		putative MFS-type transporter EfpA	25	22	5	25	83.3333	53.1915	5.68182	0.00171484	1	0.0481068
group_5470		putative protein	25	22	5	25	83.3333	53.1915	5.68182	0.00171484	1	0.0481068
group_6722		hypothetical protein	25	22	5	25	83.3333	53.1915	5.68182	0.00171484	1	0.0481068
group_7546		hypothetical protein	25	22	5	25	83.3333	53.1915	5.68182	0.00171484	1	0.0481068
nox		NADH oxidase	18	11	12	36	60	76.5957	4.90909	0.00173665	1	0.0481068
group_10263		hypothetical protein	8	1	22	46	26.6667	97.8723	16.7273	0.00179389	1	0.0481068
group_10264	fixK	Nitrogen fixation regulation protein FixK	8	1	22	46	26.6667	97.8723	16.7273	0.00179389	1	0.0481068
group_1925	icaA	Poly-beta-1,6-N-acetyl-D-glucosamine synthase	8	1	22	46	26.6667	97.8723	16.7273	0.00179389	1	0.0481068
group_2934		hypothetical protein	8	1	22	46	26.6667	97.8723	16.7273	0.00179389	1	0.0481068
group_2960	pepDA_1	Dipeptidase A	8	1	22	46	26.6667	97.8723	16.7273	0.00179389	1	0.0481068
group_3405		hypothetical protein	8	1	22	46	26.6667	97.8723	16.7273	0.00179389	1	0.0481068
feuA		Iron-uptake system-binding protein	8	1	22	46	26.6667	97.8723	16.7273	0.00179389	1	0.0481068
lacY		Lactose permease	8	1	22	46	26.6667	97.8723	16.7273	0.00179389	1	0.0481068
group_5330		hypothetical protein	8	1	22	46	26.6667	97.8723	16.7273	0.00179389	1	0.0481068
group_5616		Extracellular exo-alpha-(1->5)-L-arabinofuranosidase	8	1	22	46	26.6667	97.8723	16.7273	0.00179389	1	0.0481068
group_6355		hypothetical protein	8	1	22	46	26.6667	97.8723	16.7273	0.00179389	1	0.0481068
group_6696	lacF	Lactose transport system permease protein LacF	8	1	22	46	26.6667	97.8723	16.7273	0.00179389	1	0.0481068
group_7605		hypothetical protein	8	1	22	46	26.6667	97.8723	16.7273	0.00179389	1	0.0481068
group_7995		hypothetical protein	8	1	22	46	26.6667	97.8723	16.7273	0.00179389	1	0.0481068
bltD		Spermine/spermidine acetyltransferase	8	1	22	46	26.6667	97.8723	16.7273	0.00179389	1	0.0481068
group_9214		hypothetical protein	8	1	22	46	26.6667	97.8723	16.7273	0.00179389	1	0.0481068
group_9403		hypothetical protein	8	1	22	46	26.6667	97.8723	16.7273	0.00179389	1	0.0481068
ytrE_2		putative ABC transporter ATP-binding protein	13	5	17	42	43.3333	89.3617	6.42353	0.00182937	1	0.0481068
lacZ		Beta-galactosidase	24	20	6	27	80	57.4468	5.4	0.00191026	1	0.0481068
group_982		hypothetical protein	24	20	6	27	80	57.4468	5.4	0.00191026	1	0.0481068
purC		Phosphoribosylaminoimidazole-succinocarboxamide synthase	27	26	3	21	90	44.6809	7.26923	0.00204963	1	0.0481068
gadC_2		hypothetical protein	27	26	3	21	90	44.6809	7.26923	0.00204963	1	0.0481068
pabA_2		Aminodeoxychorismate/anthranilate synthase component 2	27	26	3	21	90	44.6809	7.26923	0.00204963	1	0.0481068
accC		Biotin carboxylase	27	26	3	21	90	44.6809	7.26923	0.00204963	1	0.0481068
malP		Maltose phosphorylase	27	26	3	21	90	44.6809	7.26923	0.00204963	1	0.0481068
purS		Phosphoribosylformylglycinamidine synthase subunit PurS	27	26	3	21	90	44.6809	7.26923	0.00204963	1	0.0481068
group_10458	rluE	Ribosomal large subunit pseudouridine synthase E	3	21	27	26	10	55.3191	0.137566	0.00204963	1	0.0481068
group_10475	purS	Phosphoribosylformylglycinamidine synthase subunit PurS	3	21	27	26	10	55.3191	0.137566	0.00204963	1	0.0481068
group_10476	purC	Phosphoribosylaminoimidazole-succinocarboxamide synthase	3	21	27	26	10	55.3191	0.137566	0.00204963	1	0.0481068
group_10477		hypothetical protein	3	21	27	26	10	55.3191	0.137566	0.00204963	1	0.0481068
group_10584		hypothetical protein	3	21	27	26	10	55.3191	0.137566	0.00204963	1	0.0481068
group_1699		hypothetical protein	3	21	27	26	10	55.3191	0.137566	0.00204963	1	0.0481068
group_2011		hypothetical protein	3	21	27	26	10	55.3191	0.137566	0.00204963	1	0.0481068
group_2229		hypothetical protein	3	21	27	26	10	55.3191	0.137566	0.00204963	1	0.0481068
group_2549		hypothetical protein	3	21	27	26	10	55.3191	0.137566	0.00204963	1	0.0481068
group_2773	metAA	Homoserine O-acetyltransferase	3	21	27	26	10	55.3191	0.137566	0.00204963	1	0.0481068
group_3688		hypothetical protein	3	21	27	26	10	55.3191	0.137566	0.00204963	1	0.0481068
group_4309		hypothetical protein	3	21	27	26	10	55.3191	0.137566	0.00204963	1	0.0481068
oppD_2		Oligopeptide transport ATP-binding protein OppD	3	21	27	26	10	55.3191	0.137566	0.00204963	1	0.0481068
group_4674	ytrE	ABC transporter ATP-binding protein YtrE	3	21	27	26	10	55.3191	0.137566	0.00204963	1	0.0481068
group_4959		hypothetical protein	3	21	27	26	10	55.3191	0.137566	0.00204963	1	0.0481068
group_4995	vanYB	D-alanyl-D-alanine carboxypeptidase	3	21	27	26	10	55.3191	0.137566	0.00204963	1	0.0481068
group_5772		hypothetical protein	3	21	27	26	10	55.3191	0.137566	0.00204963	1	0.0481068
group_6004		hypothetical protein	3	21	27	26	10	55.3191	0.137566	0.00204963	1	0.0481068
catM		hypothetical protein	3	21	27	26	10	55.3191	0.137566	0.00204963	1	0.0481068
yecD		Isochorismatase family protein YecD	3	21	27	26	10	55.3191	0.137566	0.00204963	1	0.0481068
group_6946		hypothetical protein	3	21	27	26	10	55.3191	0.137566	0.00204963	1	0.0481068
group_7002		hypothetical protein	3	21	27	26	10	55.3191	0.137566	0.00204963	1	0.0481068
dnaX		hypothetical protein	3	21	27	26	10	55.3191	0.137566	0.00204963	1	0.0481068
group_7110		hypothetical protein	3	21	27	26	10	55.3191	0.137566	0.00204963	1	0.0481068
group_7117		hypothetical protein	3	21	27	26	10	55.3191	0.137566	0.00204963	1	0.0481068
group_7194		hypothetical protein	3	21	27	26	10	55.3191	0.137566	0.00204963	1	0.0481068
group_7204		hypothetical protein	3	21	27	26	10	55.3191	0.137566	0.00204963	1	0.0481068
group_7207		hypothetical protein	3	21	27	26	10	55.3191	0.137566	0.00204963	1	0.0481068
group_8140		hypothetical protein	3	21	27	26	10	55.3191	0.137566	0.00204963	1	0.0481068
group_8269	yfkJ	Low molecular weight protein-tyrosine-phosphatase YfkJ	3	21	27	26	10	55.3191	0.137566	0.00204963	1	0.0481068
group_8321	rutB	Peroxyureidoacrylate/ureidoacrylate amidohydrolase RutB	3	21	27	26	10	55.3191	0.137566	0.00204963	1	0.0481068
group_8328		hypothetical protein	3	21	27	26	10	55.3191	0.137566	0.00204963	1	0.0481068
group_8330		hypothetical protein	3	21	27	26	10	55.3191	0.137566	0.00204963	1	0.0481068
group_8431		hypothetical protein	3	21	27	26	10	55.3191	0.137566	0.00204963	1	0.0481068
group_2978		hypothetical protein	21	15	9	32	70	68.0851	4.97778	0.00207751	1	0.0481068
group_2010		hypothetical protein	27	27	3	20	90	42.5532	6.66667	0.0023073	1	0.0481068
aroF_1		Phospho-2-dehydro-3-deoxyheptonate aldolase, Tyr-sensitive	27	27	3	20	90	42.5532	6.66667	0.0023073	1	0.0481068
group_10442	ilvH	Acetolactate synthase small subunit	3	20	27	27	10	57.4468	0.15	0.0023073	1	0.0481068
emrB_3		Multidrug export protein EmrB	3	20	27	27	10	57.4468	0.15	0.0023073	1	0.0481068
group_2600		hypothetical protein	3	20	27	27	10	57.4468	0.15	0.0023073	1	0.0481068
comFA_1		ComF operon protein 1	3	20	27	27	10	57.4468	0.15	0.0023073	1	0.0481068
group_3208		hypothetical protein	3	20	27	27	10	57.4468	0.15	0.0023073	1	0.0481068
group_3224		hypothetical protein	3	20	27	27	10	57.4468	0.15	0.0023073	1	0.0481068
group_3235		hypothetical protein	3	20	27	27	10	57.4468	0.15	0.0023073	1	0.0481068
rhaR		HTH-type transcriptional activator RhaR	3	20	27	27	10	57.4468	0.15	0.0023073	1	0.0481068
group_3657	puuD	Gamma-glutamyl-gamma-aminobutyrate hydrolase PuuD	3	20	27	27	10	57.4468	0.15	0.0023073	1	0.0481068
group_4247		hypothetical protein	3	20	27	27	10	57.4468	0.15	0.0023073	1	0.0481068
group_4286		hypothetical protein	3	20	27	27	10	57.4468	0.15	0.0023073	1	0.0481068
glvR_2		hypothetical protein	3	20	27	27	10	57.4468	0.15	0.0023073	1	0.0481068
group_5037	aroE	Shikimate dehydrogenase (NADP(+))	3	20	27	27	10	57.4468	0.15	0.0023073	1	0.0481068
group_5065		Serine-pyruvate aminotransferase	3	20	27	27	10	57.4468	0.15	0.0023073	1	0.0481068
group_5212		hypothetical protein	3	20	27	27	10	57.4468	0.15	0.0023073	1	0.0481068
epsL		putative sugar transferase EpsL	3	20	27	27	10	57.4468	0.15	0.0023073	1	0.0481068
group_5848		hypothetical protein	3	20	27	27	10	57.4468	0.15	0.0023073	1	0.0481068
group_5906	rbsD	D-ribose pyranase	3	20	27	27	10	57.4468	0.15	0.0023073	1	0.0481068
xerD_2		Tyrosine recombinase XerD	3	20	27	27	10	57.4468	0.15	0.0023073	1	0.0481068
group_7000	ylmA	putative ABC transporter ATP-binding protein YlmA	3	20	27	27	10	57.4468	0.15	0.0023073	1	0.0481068
group_7032		Monoacylglycerol lipase	3	20	27	27	10	57.4468	0.15	0.0023073	1	0.0481068
group_7046		hypothetical protein	3	20	27	27	10	57.4468	0.15	0.0023073	1	0.0481068
group_7048		hypothetical protein	3	20	27	27	10	57.4468	0.15	0.0023073	1	0.0481068
group_7109		hypothetical protein	3	20	27	27	10	57.4468	0.15	0.0023073	1	0.0481068
group_7122		hypothetical protein	3	20	27	27	10	57.4468	0.15	0.0023073	1	0.0481068
group_8342	tarF	hypothetical protein	3	20	27	27	10	57.4468	0.15	0.0023073	1	0.0481068
group_8372	leuD	3-isopropylmalate dehydratase small subunit	3	20	27	27	10	57.4468	0.15	0.0023073	1	0.0481068
group_8479		hypothetical protein	3	20	27	27	10	57.4468	0.15	0.0023073	1	0.0481068
group_10444		hypothetical protein	0	12	30	35	0	74.4681	0	0.00237784	1	0.0481068
group_10575		hypothetical protein	0	12	30	35	0	74.4681	0	0.00237784	1	0.0481068
group_10654		hypothetical protein	0	12	30	35	0	74.4681	0	0.00237784	1	0.0481068
group_10823		hypothetical protein	0	12	30	35	0	74.4681	0	0.00237784	1	0.0481068
group_10825		hypothetical protein	0	12	30	35	0	74.4681	0	0.00237784	1	0.0481068
group_11389		hypothetical protein	0	12	30	35	0	74.4681	0	0.00237784	1	0.0481068
group_1708	gtf1_2	hypothetical protein	0	12	30	35	0	74.4681	0	0.00237784	1	0.0481068
group_2055		hypothetical protein	0	12	30	35	0	74.4681	0	0.00237784	1	0.0481068
group_2091		hypothetical protein	0	12	30	35	0	74.4681	0	0.00237784	1	0.0481068
group_2121		hypothetical protein	0	12	30	35	0	74.4681	0	0.00237784	1	0.0481068
group_2346		hypothetical protein	0	12	30	35	0	74.4681	0	0.00237784	1	0.0481068
group_2373	yicL_1	putative inner membrane transporter YicL	0	12	30	35	0	74.4681	0	0.00237784	1	0.0481068
group_3649	patB	Cystathionine beta-lyase PatB	0	12	30	35	0	74.4681	0	0.00237784	1	0.0481068
group_4469		hypothetical protein	0	12	30	35	0	74.4681	0	0.00237784	1	0.0481068
group_4707	xerD_2	Tyrosine recombinase XerD	0	12	30	35	0	74.4681	0	0.00237784	1	0.0481068
group_4870		hypothetical protein	0	12	30	35	0	74.4681	0	0.00237784	1	0.0481068
emrB_4		Multidrug export protein EmrB	0	12	30	35	0	74.4681	0	0.00237784	1	0.0481068
group_5965		hypothetical protein	0	12	30	35	0	74.4681	0	0.00237784	1	0.0481068
group_5967		hypothetical protein	0	12	30	35	0	74.4681	0	0.00237784	1	0.0481068
group_7092		hypothetical protein	0	12	30	35	0	74.4681	0	0.00237784	1	0.0481068
group_7766		hypothetical protein	0	12	30	35	0	74.4681	0	0.00237784	1	0.0481068
group_7767		hypothetical protein	0	12	30	35	0	74.4681	0	0.00237784	1	0.0481068
group_7781		hypothetical protein	0	12	30	35	0	74.4681	0	0.00237784	1	0.0481068
group_828		hypothetical protein	0	12	30	35	0	74.4681	0	0.00237784	1	0.0481068
group_8456	xerC_2	Tyrosine recombinase XerC	0	12	30	35	0	74.4681	0	0.00237784	1	0.0481068
group_8539		hypothetical protein	0	12	30	35	0	74.4681	0	0.00237784	1	0.0481068
group_8591		hypothetical protein	0	12	30	35	0	74.4681	0	0.00237784	1	0.0481068
group_2000		hypothetical protein	24	47	6	0	80	0	0	0.00250439	1	0.0481068
rclA		putative pyridine nucleotide-disulfide oxidoreductase RclA	24	47	6	0	80	0	0	0.00250439	1	0.0481068
group_10041		hypothetical protein	6	0	24	47	20	100	inf	0.00250439	1	0.0481068
group_10042		hypothetical protein	6	0	24	47	20	100	inf	0.00250439	1	0.0481068
vraR		Response regulator protein VraR	6	0	24	47	20	100	inf	0.00250439	1	0.0481068
dltA_1		D-alanine--poly(phosphoribitol) ligase subunit 1	6	0	24	47	20	100	inf	0.00250439	1	0.0481068
fenF		Malonyl CoA-acyl carrier protein transacylase	6	0	24	47	20	100	inf	0.00250439	1	0.0481068
pksN_2		Polyketide synthase PksN	6	0	24	47	20	100	inf	0.00250439	1	0.0481068
pksN_1		Polyketide synthase PksN	6	0	24	47	20	100	inf	0.00250439	1	0.0481068
group_10048	btuD_10	Vitamin B12 import ATP-binding protein BtuD	6	0	24	47	20	100	inf	0.00250439	1	0.0481068
group_10049		hypothetical protein	6	0	24	47	20	100	inf	0.00250439	1	0.0481068
group_10050		hypothetical protein	6	0	24	47	20	100	inf	0.00250439	1	0.0481068
dltA_2		D-alanine--poly(phosphoribitol) ligase subunit 1	6	0	24	47	20	100	inf	0.00250439	1	0.0481068
srfAD		Surfactin synthase thioesterase subunit	6	0	24	47	20	100	inf	0.00250439	1	0.0481068
sfp		4'-phosphopantetheinyl transferase Sfp	6	0	24	47	20	100	inf	0.00250439	1	0.0481068
group_10054		hypothetical protein	6	0	24	47	20	100	inf	0.00250439	1	0.0481068
crtI		Phytoene desaturase (neurosporene-forming)	6	0	24	47	20	100	inf	0.00250439	1	0.0481068
group_10056		hypothetical protein	6	0	24	47	20	100	inf	0.00250439	1	0.0481068
group_10057		hypothetical protein	6	0	24	47	20	100	inf	0.00250439	1	0.0481068
group_12766		hypothetical protein	6	0	24	47	20	100	inf	0.00250439	1	0.0481068
group_2156		hypothetical protein	6	0	24	47	20	100	inf	0.00250439	1	0.0481068
group_3132		hypothetical protein	6	0	24	47	20	100	inf	0.00250439	1	0.0481068
group_376		IS3 family transposase IS-LL6	6	0	24	47	20	100	inf	0.00250439	1	0.0481068
group_4166	gltX	Glutamate--tRNA ligase	6	0	24	47	20	100	inf	0.00250439	1	0.0481068
group_4173		hypothetical protein	6	0	24	47	20	100	inf	0.00250439	1	0.0481068
group_4682	feuA	Iron-uptake system-binding protein	6	0	24	47	20	100	inf	0.00250439	1	0.0481068
group_6488		hypothetical protein	6	0	24	47	20	100	inf	0.00250439	1	0.0481068
group_6599		hypothetical protein	6	0	24	47	20	100	inf	0.00250439	1	0.0481068
group_6675		hypothetical protein	6	0	24	47	20	100	inf	0.00250439	1	0.0481068
group_7507		hypothetical protein	6	0	24	47	20	100	inf	0.00250439	1	0.0481068
group_7567		hypothetical protein	6	0	24	47	20	100	inf	0.00250439	1	0.0481068
group_7683		hypothetical protein	6	0	24	47	20	100	inf	0.00250439	1	0.0481068
group_7758		putative HTH-type transcriptional regulator	6	0	24	47	20	100	inf	0.00250439	1	0.0481068
group_7759		Putative acetyltransferase	6	0	24	47	20	100	inf	0.00250439	1	0.0481068
group_7886		hypothetical protein	6	0	24	47	20	100	inf	0.00250439	1	0.0481068
group_8057		hypothetical protein	6	0	24	47	20	100	inf	0.00250439	1	0.0481068
group_8242		hypothetical protein	6	0	24	47	20	100	inf	0.00250439	1	0.0481068
group_9055		hypothetical protein	6	0	24	47	20	100	inf	0.00250439	1	0.0481068
group_9059		hypothetical protein	6	0	24	47	20	100	inf	0.00250439	1	0.0481068
group_9136		hypothetical protein	6	0	24	47	20	100	inf	0.00250439	1	0.0481068
group_9261		hypothetical protein	6	0	24	47	20	100	inf	0.00250439	1	0.0481068
group_9879		hypothetical protein	6	0	24	47	20	100	inf	0.00250439	1	0.0481068
rspR		HTH-type transcriptional repressor RspR	21	45	9	2	70	4.25532	0.103704	0.00253421	1	0.0481068
group_10127		hypothetical protein	9	2	21	45	30	95.7447	9.64286	0.00253421	1	0.0481068
mngB_2		Mannosylglycerate hydrolase	9	2	21	45	30	95.7447	9.64286	0.00253421	1	0.0481068
group_3401		hypothetical protein	9	2	21	45	30	95.7447	9.64286	0.00253421	1	0.0481068
group_4299	rbsC	Ribose import permease protein RbsC	9	2	21	45	30	95.7447	9.64286	0.00253421	1	0.0481068
group_7530		hypothetical protein	9	2	21	45	30	95.7447	9.64286	0.00253421	1	0.0481068
group_7601		hypothetical protein	9	2	21	45	30	95.7447	9.64286	0.00253421	1	0.0481068
group_7618		hypothetical protein	9	2	21	45	30	95.7447	9.64286	0.00253421	1	0.0481068
manP		PTS system mannose-specific EIIBCA component	9	2	21	45	30	95.7447	9.64286	0.00253421	1	0.0481068
fruA_2		PTS system fructose-specific EIIB'BC component	9	2	21	45	30	95.7447	9.64286	0.00253421	1	0.0481068
group_8139		hypothetical protein	9	2	21	45	30	95.7447	9.64286	0.00253421	1	0.0481068
group_9117		hypothetical protein	9	2	21	45	30	95.7447	9.64286	0.00253421	1	0.0481068
group_9167		hypothetical protein	9	2	21	45	30	95.7447	9.64286	0.00253421	1	0.0481068
group_9899		hypothetical protein	9	2	21	45	30	95.7447	9.64286	0.00253421	1	0.0481068
group_4752		hypothetical protein	9	31	21	16	30	34.0426	0.221198	0.0025745	1	0.0481068
group_2636		hypothetical protein	28	29	2	18	93.3333	38.2979	8.68966	0.00273942	1	0.0481068
ftsY		Signal recognition particle receptor FtsY	28	29	2	18	93.3333	38.2979	8.68966	0.00273942	1	0.0481068
group_4665		hypothetical protein	28	29	2	18	93.3333	38.2979	8.68966	0.00273942	1	0.0481068
glpE_2		Thiosulfate sulfurtransferase GlpE	28	29	2	18	93.3333	38.2979	8.68966	0.00273942	1	0.0481068
group_5497		hypothetical protein	28	29	2	18	93.3333	38.2979	8.68966	0.00273942	1	0.0481068
group_5503		hypothetical protein	28	29	2	18	93.3333	38.2979	8.68966	0.00273942	1	0.0481068
accB		Biotin carboxyl carrier protein of acetyl-CoA carboxylase	28	29	2	18	93.3333	38.2979	8.68966	0.00273942	1	0.0481068
accA		Acetyl-coenzyme A carboxylase carboxyl transferase subunit alpha	28	29	2	18	93.3333	38.2979	8.68966	0.00273942	1	0.0481068
bacC		Dihydroanticapsin 7-dehydrogenase	28	29	2	18	93.3333	38.2979	8.68966	0.00273942	1	0.0481068
metC		Cystathionine beta-lyase	28	29	2	18	93.3333	38.2979	8.68966	0.00273942	1	0.0481068
cysK_2		Cysteine synthase	28	29	2	18	93.3333	38.2979	8.68966	0.00273942	1	0.0481068
group_7986		hypothetical protein	28	29	2	18	93.3333	38.2979	8.68966	0.00273942	1	0.0481068
group_7987		hypothetical protein	28	29	2	18	93.3333	38.2979	8.68966	0.00273942	1	0.0481068
bglA_2		Aryl-phospho-beta-D-glucosidase BglA	28	29	2	18	93.3333	38.2979	8.68966	0.00273942	1	0.0481068
queT		Queuosine precursor transporter QueT	28	29	2	18	93.3333	38.2979	8.68966	0.00273942	1	0.0481068
group_9967		hypothetical protein	28	29	2	18	93.3333	38.2979	8.68966	0.00273942	1	0.0481068
yidA		Sugar phosphatase YidA	28	29	2	18	93.3333	38.2979	8.68966	0.00273942	1	0.0481068
ydjP		AB hydrolase superfamily protein YdjP	28	29	2	18	93.3333	38.2979	8.68966	0.00273942	1	0.0481068
group_10440		hypothetical protein	2	18	28	29	6.66667	61.7021	0.115079	0.00273942	1	0.0481068
group_10468	ftsY	Signal recognition particle receptor FtsY	2	18	28	29	6.66667	61.7021	0.115079	0.00273942	1	0.0481068
group_10469		hypothetical protein	2	18	28	29	6.66667	61.7021	0.115079	0.00273942	1	0.0481068
group_10470	yidA	Sugar phosphatase YidA	2	18	28	29	6.66667	61.7021	0.115079	0.00273942	1	0.0481068
group_10472		hypothetical protein	2	18	28	29	6.66667	61.7021	0.115079	0.00273942	1	0.0481068
smc		Chromosome partition protein Smc	2	18	28	29	6.66667	61.7021	0.115079	0.00273942	1	0.0481068
group_10474	argJ	Arginine biosynthesis bifunctional protein ArgJ	2	18	28	29	6.66667	61.7021	0.115079	0.00273942	1	0.0481068
group_10666	queT	Queuosine precursor transporter QueT	2	18	28	29	6.66667	61.7021	0.115079	0.00273942	1	0.0481068
group_10667		hypothetical protein	2	18	28	29	6.66667	61.7021	0.115079	0.00273942	1	0.0481068
group_10668	cdr	Coenzyme A disulfide reductase	2	18	28	29	6.66667	61.7021	0.115079	0.00273942	1	0.0481068
group_10670	cysK_2	Cysteine synthase	2	18	28	29	6.66667	61.7021	0.115079	0.00273942	1	0.0481068
group_10671	metC	Cystathionine beta-lyase	2	18	28	29	6.66667	61.7021	0.115079	0.00273942	1	0.0481068
group_10672	accA	Acetyl-coenzyme A carboxylase carboxyl transferase subunit alpha	2	18	28	29	6.66667	61.7021	0.115079	0.00273942	1	0.0481068
group_10673	accB	Biotin carboxyl carrier protein of acetyl-CoA carboxylase	2	18	28	29	6.66667	61.7021	0.115079	0.00273942	1	0.0481068
group_10677		hypothetical protein	2	18	28	29	6.66667	61.7021	0.115079	0.00273942	1	0.0481068
group_10688		hypothetical protein	2	18	28	29	6.66667	61.7021	0.115079	0.00273942	1	0.0481068
group_10776		hypothetical protein	2	18	28	29	6.66667	61.7021	0.115079	0.00273942	1	0.0481068
group_1332		hypothetical protein	2	18	28	29	6.66667	61.7021	0.115079	0.00273942	1	0.0481068
group_2239		hypothetical protein	2	18	28	29	6.66667	61.7021	0.115079	0.00273942	1	0.0481068
group_2276		hypothetical protein	2	18	28	29	6.66667	61.7021	0.115079	0.00273942	1	0.0481068
gadB_2		Glutamate decarboxylase	2	18	28	29	6.66667	61.7021	0.115079	0.00273942	1	0.0481068
gmuD_1		6-phospho-beta-glucosidase GmuD	2	18	28	29	6.66667	61.7021	0.115079	0.00273942	1	0.0481068
group_3610		hypothetical protein	2	18	28	29	6.66667	61.7021	0.115079	0.00273942	1	0.0481068
group_3804		hypothetical protein	2	18	28	29	6.66667	61.7021	0.115079	0.00273942	1	0.0481068
group_4082		hypothetical protein	2	18	28	29	6.66667	61.7021	0.115079	0.00273942	1	0.0481068
group_5004		hypothetical protein	2	18	28	29	6.66667	61.7021	0.115079	0.00273942	1	0.0481068
group_5779		hypothetical protein	2	18	28	29	6.66667	61.7021	0.115079	0.00273942	1	0.0481068
group_5896	bglA_2	Aryl-phospho-beta-D-glucosidase BglA	2	18	28	29	6.66667	61.7021	0.115079	0.00273942	1	0.0481068
group_6001		hypothetical protein	2	18	28	29	6.66667	61.7021	0.115079	0.00273942	1	0.0481068
group_6033		hypothetical protein	2	18	28	29	6.66667	61.7021	0.115079	0.00273942	1	0.0481068
group_6880		hypothetical protein	2	18	28	29	6.66667	61.7021	0.115079	0.00273942	1	0.0481068
group_6980		hypothetical protein	2	18	28	29	6.66667	61.7021	0.115079	0.00273942	1	0.0481068
group_7017		hypothetical protein	2	18	28	29	6.66667	61.7021	0.115079	0.00273942	1	0.0481068
group_7024	ydjP	AB hydrolase superfamily protein YdjP	2	18	28	29	6.66667	61.7021	0.115079	0.00273942	1	0.0481068
group_7027		hypothetical protein	2	18	28	29	6.66667	61.7021	0.115079	0.00273942	1	0.0481068
group_7081		hypothetical protein	2	18	28	29	6.66667	61.7021	0.115079	0.00273942	1	0.0481068
group_7140		hypothetical protein	2	18	28	29	6.66667	61.7021	0.115079	0.00273942	1	0.0481068
group_7142		hypothetical protein	2	18	28	29	6.66667	61.7021	0.115079	0.00273942	1	0.0481068
group_7157		hypothetical protein	2	18	28	29	6.66667	61.7021	0.115079	0.00273942	1	0.0481068
group_7230		hypothetical protein	2	18	28	29	6.66667	61.7021	0.115079	0.00273942	1	0.0481068
group_8266		hypothetical protein	2	18	28	29	6.66667	61.7021	0.115079	0.00273942	1	0.0481068
group_8383	fabG_2	3-oxoacyl-[acyl-carrier-protein] reductase FabG	2	18	28	29	6.66667	61.7021	0.115079	0.00273942	1	0.0481068
group_8388		NADH dehydrogenase-like protein	2	18	28	29	6.66667	61.7021	0.115079	0.00273942	1	0.0481068
group_8389		hypothetical protein	2	18	28	29	6.66667	61.7021	0.115079	0.00273942	1	0.0481068
group_8390	argD	Acetylornithine aminotransferase	2	18	28	29	6.66667	61.7021	0.115079	0.00273942	1	0.0481068
group_8506	bacC	Dihydroanticapsin 7-dehydrogenase	2	18	28	29	6.66667	61.7021	0.115079	0.00273942	1	0.0481068
group_8573		hypothetical protein	2	18	28	29	6.66667	61.7021	0.115079	0.00273942	1	0.0481068
clpP_2		ATP-dependent Clp protease proteolytic subunit	2	18	28	29	6.66667	61.7021	0.115079	0.00273942	1	0.0481068
gsiC_2		Glutathione transport system permease protein GsiC	13	37	17	10	43.3333	21.2766	0.206677	0.00290015	1	0.0481068
hisI		Histidine biosynthesis bifunctional protein HisIE	26	25	4	22	86.6667	46.8085	5.72	0.00290247	1	0.0481068
group_10250		tRNA-His(gtg)	26	25	4	22	86.6667	46.8085	5.72	0.00290247	1	0.0481068
hrtA_2		Putative hemin import ATP-binding protein HrtA	26	25	4	22	86.6667	46.8085	5.72	0.00290247	1	0.0481068
rnhC		Ribonuclease HIII	26	25	4	22	86.6667	46.8085	5.72	0.00290247	1	0.0481068
sipT		Signal peptidase I T	26	25	4	22	86.6667	46.8085	5.72	0.00290247	1	0.0481068
glyQ		Glycine--tRNA ligase alpha subunit	26	25	4	22	86.6667	46.8085	5.72	0.00290247	1	0.0481068
group_2153		hypothetical protein	26	25	4	22	86.6667	46.8085	5.72	0.00290247	1	0.0481068
group_2892		putative ABC transporter permease	26	25	4	22	86.6667	46.8085	5.72	0.00290247	1	0.0481068
acr1		Fatty acyl-CoA reductase	26	25	4	22	86.6667	46.8085	5.72	0.00290247	1	0.0481068
group_3005		Putative bifunctional phosphatase/peptidyl-prolyl cis-trans isomerase	26	25	4	22	86.6667	46.8085	5.72	0.00290247	1	0.0481068
group_3152		hypothetical protein	26	25	4	22	86.6667	46.8085	5.72	0.00290247	1	0.0481068
group_3527	spxA_7	Regulatory protein Spx	26	25	4	22	86.6667	46.8085	5.72	0.00290247	1	0.0481068
adhR_3		putative HTH-type transcriptional regulator	26	25	4	22	86.6667	46.8085	5.72	0.00290247	1	0.0481068
thiM		Hydroxyethylthiazole kinase	26	25	4	22	86.6667	46.8085	5.72	0.00290247	1	0.0481068
group_4080		hypothetical protein	26	25	4	22	86.6667	46.8085	5.72	0.00290247	1	0.0481068
puuD		Putative glutamine amidotransferase	26	25	4	22	86.6667	46.8085	5.72	0.00290247	1	0.0481068
group_4624		L-2-hydroxyisocaproate dehydrogenase	26	25	4	22	86.6667	46.8085	5.72	0.00290247	1	0.0481068
group_4877		hypothetical protein	26	25	4	22	86.6667	46.8085	5.72	0.00290247	1	0.0481068
group_4907		hypothetical protein	26	25	4	22	86.6667	46.8085	5.72	0.00290247	1	0.0481068
mprA		Response regulator MprA	26	25	4	22	86.6667	46.8085	5.72	0.00290247	1	0.0481068
agaA		N-acetylgalactosamine-6-phosphate deacetylase	26	25	4	22	86.6667	46.8085	5.72	0.00290247	1	0.0481068
dagK_2		Diacylglycerol kinase	26	25	4	22	86.6667	46.8085	5.72	0.00290247	1	0.0481068
group_5673		hypothetical protein	26	25	4	22	86.6667	46.8085	5.72	0.00290247	1	0.0481068
group_5761		hypothetical protein	26	25	4	22	86.6667	46.8085	5.72	0.00290247	1	0.0481068
metQ_3		D-methionine-binding lipoprotein MetQ	26	25	4	22	86.6667	46.8085	5.72	0.00290247	1	0.0481068
group_6863		hypothetical protein	26	25	4	22	86.6667	46.8085	5.72	0.00290247	1	0.0481068
group_8006		hypothetical protein	26	25	4	22	86.6667	46.8085	5.72	0.00290247	1	0.0481068
ilvH		Acetolactate synthase small subunit	26	25	4	22	86.6667	46.8085	5.72	0.00290247	1	0.0481068
thiD		Hydroxymethylpyrimidine/phosphomethylpyrimidine kinase	26	25	4	22	86.6667	46.8085	5.72	0.00290247	1	0.0481068
teaD		TRAP-T-associated universal stress protein TeaD	26	25	4	22	86.6667	46.8085	5.72	0.00290247	1	0.0481068
cysA		Sulfate/thiosulfate import ATP-binding protein CysA	26	25	4	22	86.6667	46.8085	5.72	0.00290247	1	0.0481068
group_10272		hypothetical protein	4	22	26	25	13.3333	53.1915	0.174825	0.00290247	1	0.0481068
group_1432	oppC_1	Oligopeptide transport system permease protein OppC	4	22	26	25	13.3333	53.1915	0.174825	0.00290247	1	0.0481068
group_18497	glyQ	Glycine--tRNA ligase alpha subunit	4	22	26	25	13.3333	53.1915	0.174825	0.00290247	1	0.0481068
group_2879		hypothetical protein	4	22	26	25	13.3333	53.1915	0.174825	0.00290247	1	0.0481068
group_2967	ykoD	Putative HMP/thiamine import ATP-binding protein YkoD	4	22	26	25	13.3333	53.1915	0.174825	0.00290247	1	0.0481068
cof_2		IS982 family transposase IS982B	4	22	26	25	13.3333	53.1915	0.174825	0.00290247	1	0.0481068
yhjX		putative MFS-type transporter YhjX	4	22	26	25	13.3333	53.1915	0.174825	0.00290247	1	0.0481068
group_5097	araQ_2	L-arabinose transport system permease protein AraQ	4	22	26	25	13.3333	53.1915	0.174825	0.00290247	1	0.0481068
group_6645		hypothetical protein	4	22	26	25	13.3333	53.1915	0.174825	0.00290247	1	0.0481068
group_10418		hypothetical protein	1	15	29	32	3.33333	68.0851	0.0735632	0.00304195	1	0.0481068
group_10652		hypothetical protein	1	15	29	32	3.33333	68.0851	0.0735632	0.00304195	1	0.0481068
group_10877		hypothetical protein	1	15	29	32	3.33333	68.0851	0.0735632	0.00304195	1	0.0481068
group_11127		hypothetical protein	1	15	29	32	3.33333	68.0851	0.0735632	0.00304195	1	0.0481068
group_4226	arcD1	Arginine/ornithine antiporter ArcD1	1	15	29	32	3.33333	68.0851	0.0735632	0.00304195	1	0.0481068
group_4235	tarK	Teichoic acid ribitol-phosphate primase	1	15	29	32	3.33333	68.0851	0.0735632	0.00304195	1	0.0481068
group_4339		hypothetical protein	1	15	29	32	3.33333	68.0851	0.0735632	0.00304195	1	0.0481068
group_4356		hypothetical protein	1	15	29	32	3.33333	68.0851	0.0735632	0.00304195	1	0.0481068
group_5924	bceB	Bacitracin export permease protein BceB	1	15	29	32	3.33333	68.0851	0.0735632	0.00304195	1	0.0481068
group_6922	hit_1	Protein hit	1	15	29	32	3.33333	68.0851	0.0735632	0.00304195	1	0.0481068
group_7064	recQ	ATP-dependent DNA helicase RecQ	1	15	29	32	3.33333	68.0851	0.0735632	0.00304195	1	0.0481068
group_7278		hypothetical protein	1	15	29	32	3.33333	68.0851	0.0735632	0.00304195	1	0.0481068
group_7348		hypothetical protein	1	15	29	32	3.33333	68.0851	0.0735632	0.00304195	1	0.0481068
group_8425		hypothetical protein	1	15	29	32	3.33333	68.0851	0.0735632	0.00304195	1	0.0481068
group_8752		hypothetical protein	1	15	29	32	3.33333	68.0851	0.0735632	0.00304195	1	0.0481068
metQ_2		putative D-methionine-binding lipoprotein MetQ	28	30	2	17	93.3333	36.1702	7.93333	0.00313083	1	0.0481068
group_10637		hypothetical protein	2	17	28	30	6.66667	63.8298	0.12605	0.00313083	1	0.0481068
group_18368		tRNA-Arg(acg)	2	17	28	30	6.66667	63.8298	0.12605	0.00313083	1	0.0481068
group_2146	licC_1	Lichenan permease IIC component	2	17	28	30	6.66667	63.8298	0.12605	0.00313083	1	0.0481068
group_2900		hypothetical protein	2	17	28	30	6.66667	63.8298	0.12605	0.00313083	1	0.0481068
cah		hypothetical protein	2	17	28	30	6.66667	63.8298	0.12605	0.00313083	1	0.0481068
group_3760		hypothetical protein	2	17	28	30	6.66667	63.8298	0.12605	0.00313083	1	0.0481068
group_496		hypothetical protein	2	17	28	30	6.66667	63.8298	0.12605	0.00313083	1	0.0481068
group_5148		hypothetical protein	2	17	28	30	6.66667	63.8298	0.12605	0.00313083	1	0.0481068
prmC_1		Release factor glutamine methyltransferase	2	17	28	30	6.66667	63.8298	0.12605	0.00313083	1	0.0481068
group_6997		hypothetical protein	2	17	28	30	6.66667	63.8298	0.12605	0.00313083	1	0.0481068
nhaK		hypothetical protein	2	17	28	30	6.66667	63.8298	0.12605	0.00313083	1	0.0481068
group_8353		hypothetical protein	2	17	28	30	6.66667	63.8298	0.12605	0.00313083	1	0.0481068
group_8370		hypothetical protein	2	17	28	30	6.66667	63.8298	0.12605	0.00313083	1	0.0481068
group_8482		hypothetical protein	2	17	28	30	6.66667	63.8298	0.12605	0.00313083	1	0.0481068
group_8483		hypothetical protein	2	17	28	30	6.66667	63.8298	0.12605	0.00313083	1	0.0481068
group_3919		hypothetical protein	11	4	19	43	36.6667	91.4894	6.22368	0.00341111	1	0.0481068
group_846	xerS_2	Tyrosine recombinase XerS	11	4	19	43	36.6667	91.4894	6.22368	0.00341111	1	0.0481068
group_1726	ilvC	Ketol-acid reductoisomerase (NADP(+))	5	24	25	23	16.6667	48.9362	0.191667	0.00347378	1	0.0481068
mro_2		Maltose epimerase	25	23	5	24	83.3333	51.0638	5.21739	0.00347378	1	0.0481068
hdfR_1		HTH-type transcriptional regulator HdfR	25	23	5	24	83.3333	51.0638	5.21739	0.00347378	1	0.0481068
group_3428		hypothetical protein	25	23	5	24	83.3333	51.0638	5.21739	0.00347378	1	0.0481068
gbpA		GlcNAc-binding protein A	25	23	5	24	83.3333	51.0638	5.21739	0.00347378	1	0.0481068
group_4650		hypothetical protein	25	23	5	24	83.3333	51.0638	5.21739	0.00347378	1	0.0481068
group_5573		hypothetical protein	25	23	5	24	83.3333	51.0638	5.21739	0.00347378	1	0.0481068
ipdC		Indole-3-pyruvate decarboxylase	25	23	5	24	83.3333	51.0638	5.21739	0.00347378	1	0.0481068
group_5658		hypothetical protein	25	23	5	24	83.3333	51.0638	5.21739	0.00347378	1	0.0481068
fbp		Fructose-1,6-bisphosphatase class 3	25	23	5	24	83.3333	51.0638	5.21739	0.00347378	1	0.0481068
group_8079		hypothetical protein	25	23	5	24	83.3333	51.0638	5.21739	0.00347378	1	0.0481068
mdtH		Multidrug resistance protein MdtH	16	40	14	7	53.3333	14.8936	0.2	0.00360198	1	0.0481068
tmrB		Tunicamycin resistance protein	14	7	16	40	46.6667	85.1064	5	0.00360198	1	0.0481068
nisC		Nisin biosynthesis protein NisC	14	7	16	40	46.6667	85.1064	5	0.00360198	1	0.0481068
group_6264		hypothetical protein	14	7	16	40	46.6667	85.1064	5	0.00360198	1	0.0481068
nisI		Nisin immunity protein	14	7	16	40	46.6667	85.1064	5	0.00360198	1	0.0481068
group_4411	bceB	Bacitracin export permease protein BceB	10	3	20	44	33.3333	93.617	7.33333	0.00376113	1	0.0481068
group_722		hypothetical protein	10	3	20	44	33.3333	93.617	7.33333	0.00376113	1	0.0481068
group_7663		hypothetical protein	10	3	20	44	33.3333	93.617	7.33333	0.00376113	1	0.0481068
group_8003		hypothetical protein	10	3	20	44	33.3333	93.617	7.33333	0.00376113	1	0.0481068
uvrA_2		UvrABC system protein A	10	3	20	44	33.3333	93.617	7.33333	0.00376113	1	0.0481068
oppD_3		Oligopeptide transport ATP-binding protein OppD	12	35	18	12	40	25.5319	0.228571	0.0038503	1	0.0481068
ydhF		Oxidoreductase YdhF	12	35	18	12	40	25.5319	0.228571	0.0038503	1	0.0481068
mngB		Mannosylglycerate hydrolase	18	12	12	35	60	74.4681	4.375	0.0038503	1	0.0481068
sbcC		hypothetical protein	17	11	13	36	56.6667	76.5957	4.27972	0.00399375	1	0.0481068
group_4069		hypothetical protein	17	11	13	36	56.6667	76.5957	4.27972	0.00399375	1	0.0481068
kdpA		Potassium-transporting ATPase potassium-binding subunit	17	11	13	36	56.6667	76.5957	4.27972	0.00399375	1	0.0481068
group_3635		hypothetical protein	18	42	12	5	60	10.6383	0.178571	0.004167	1	0.0481068
pqqE_2		hypothetical protein	12	5	18	42	40	89.3617	5.6	0.004167	1	0.0481068
group_3102	nagB_2	Glucosamine-6-phosphate deaminase 1	12	5	18	42	40	89.3617	5.6	0.004167	1	0.0481068
group_1564		hypothetical protein	15	39	15	8	50	17.0213	0.205128	0.00431232	1	0.0481068
group_1693		hypothetical protein	3	19	27	28	10	59.5745	0.163743	0.00437082	1	0.0481068
group_2472		hypothetical protein	3	19	27	28	10	59.5745	0.163743	0.00437082	1	0.0481068
group_3205	rbsK	Ribokinase	3	19	27	28	10	59.5745	0.163743	0.00437082	1	0.0481068
group_3464	ydjF	putative HTH-type transcriptional regulator YdjF	3	19	27	28	10	59.5745	0.163743	0.00437082	1	0.0481068
group_4227	xerD_1	Tyrosine recombinase XerD	3	19	27	28	10	59.5745	0.163743	0.00437082	1	0.0481068
group_4303	iolU_2	scyllo-inositol 2-dehydrogenase (NADP(+)) IolU	3	19	27	28	10	59.5745	0.163743	0.00437082	1	0.0481068
group_4393		hypothetical protein	3	19	27	28	10	59.5745	0.163743	0.00437082	1	0.0481068
group_4982		hypothetical protein	3	19	27	28	10	59.5745	0.163743	0.00437082	1	0.0481068
group_5066		hypothetical protein	3	19	27	28	10	59.5745	0.163743	0.00437082	1	0.0481068
group_5893		hypothetical protein	3	19	27	28	10	59.5745	0.163743	0.00437082	1	0.0481068
group_5931	polC_2	DNA polymerase III PolC-type	3	19	27	28	10	59.5745	0.163743	0.00437082	1	0.0481068
group_6742		hypothetical protein	3	19	27	28	10	59.5745	0.163743	0.00437082	1	0.0481068
group_8338		hypothetical protein	3	19	27	28	10	59.5745	0.163743	0.00437082	1	0.0481068
smc_2		Chromosome partition protein Smc	27	28	3	19	90	40.4255	6.10714	0.00437082	1	0.0481068
group_3512		hypothetical protein	24	22	6	25	80	53.1915	4.54545	0.00447382	1	0.0481068
xpkA		Xylulose-5-phosphate phosphoketolase	24	22	6	25	80	53.1915	4.54545	0.00447382	1	0.0481068
group_6818		hypothetical protein	24	22	6	25	80	53.1915	4.54545	0.00447382	1	0.0481068
group_5471		putative protein	6	25	24	22	20	46.8085	0.22	0.00447382	1	0.0481068
hisG		ATP phosphoribosyltransferase	23	20	7	27	76.6667	57.4468	4.43571	0.00459106	1	0.0481068
group_2460		hypothetical protein	7	27	23	20	23.3333	42.5532	0.225443	0.00459106	1	0.0481068
group_1412		hypothetical protein	7	1	23	46	23.3333	97.8723	14	0.00482536	1	0.0481068
group_1550	xerC_2	hypothetical protein	7	1	23	46	23.3333	97.8723	14	0.00482536	1	0.0481068
group_2337		hypothetical protein	7	1	23	46	23.3333	97.8723	14	0.00482536	1	0.0481068
group_3625		hypothetical protein	7	1	23	46	23.3333	97.8723	14	0.00482536	1	0.0481068
group_5303		hypothetical protein	7	1	23	46	23.3333	97.8723	14	0.00482536	1	0.0481068
group_5315		hypothetical protein	7	1	23	46	23.3333	97.8723	14	0.00482536	1	0.0481068
group_5328		hypothetical protein	7	1	23	46	23.3333	97.8723	14	0.00482536	1	0.0481068
group_5334		hypothetical protein	7	1	23	46	23.3333	97.8723	14	0.00482536	1	0.0481068
group_5410		hypothetical protein	7	1	23	46	23.3333	97.8723	14	0.00482536	1	0.0481068
group_5664		hypothetical protein	7	1	23	46	23.3333	97.8723	14	0.00482536	1	0.0481068
group_6318		hypothetical protein	7	1	23	46	23.3333	97.8723	14	0.00482536	1	0.0481068
group_6334		hypothetical protein	7	1	23	46	23.3333	97.8723	14	0.00482536	1	0.0481068
group_6479		hypothetical protein	7	1	23	46	23.3333	97.8723	14	0.00482536	1	0.0481068
hin_2		DNA-invertase hin	7	1	23	46	23.3333	97.8723	14	0.00482536	1	0.0481068
group_7509		hypothetical protein	7	1	23	46	23.3333	97.8723	14	0.00482536	1	0.0481068
group_7564		hypothetical protein	7	1	23	46	23.3333	97.8723	14	0.00482536	1	0.0481068
group_7616		hypothetical protein	7	1	23	46	23.3333	97.8723	14	0.00482536	1	0.0481068
group_7624		hypothetical protein	7	1	23	46	23.3333	97.8723	14	0.00482536	1	0.0481068
group_8265		Oleate hydratase	7	1	23	46	23.3333	97.8723	14	0.00482536	1	0.0481068
group_9069		hypothetical protein	7	1	23	46	23.3333	97.8723	14	0.00482536	1	0.0481068
group_4753		hypothetical protein	21	17	9	30	70	63.8298	4.11765	0.0050979	1	0.0481068
group_4762		hypothetical protein	30	36	0	11	100	23.4043	inf	0.0051409	1	0.0481068
dexB_1		Glucan 1,6-alpha-glucosidase	30	36	0	11	100	23.4043	inf	0.0051409	1	0.0481068
group_10313		hypothetical protein	0	11	30	36	0	76.5957	0	0.0051409	1	0.0481068
group_1041		hypothetical protein	0	11	30	36	0	76.5957	0	0.0051409	1	0.0481068
group_1052		hypothetical protein	0	11	30	36	0	76.5957	0	0.0051409	1	0.0481068
group_10583		hypothetical protein	0	11	30	36	0	76.5957	0	0.0051409	1	0.0481068
group_10605	yvdD	LOG family protein YvdD	0	11	30	36	0	76.5957	0	0.0051409	1	0.0481068
group_10682		hypothetical protein	0	11	30	36	0	76.5957	0	0.0051409	1	0.0481068
group_10722		hypothetical protein	0	11	30	36	0	76.5957	0	0.0051409	1	0.0481068
group_10791	xerD_2	Tyrosine recombinase XerD	0	11	30	36	0	76.5957	0	0.0051409	1	0.0481068
group_10824		hypothetical protein	0	11	30	36	0	76.5957	0	0.0051409	1	0.0481068
group_10861		hypothetical protein	0	11	30	36	0	76.5957	0	0.0051409	1	0.0481068
group_10863		hypothetical protein	0	11	30	36	0	76.5957	0	0.0051409	1	0.0481068
group_10876		hypothetical protein	0	11	30	36	0	76.5957	0	0.0051409	1	0.0481068
group_11130		hypothetical protein	0	11	30	36	0	76.5957	0	0.0051409	1	0.0481068
group_1181		IS3 family transposase ISSag5	0	11	30	36	0	76.5957	0	0.0051409	1	0.0481068
group_14841		hypothetical protein	0	11	30	36	0	76.5957	0	0.0051409	1	0.0481068
group_168		hypothetical protein	0	11	30	36	0	76.5957	0	0.0051409	1	0.0481068
group_18395		IS3 family transposase IS1069	0	11	30	36	0	76.5957	0	0.0051409	1	0.0481068
group_18643		IS3 family transposase IS1076	0	11	30	36	0	76.5957	0	0.0051409	1	0.0481068
group_2171	mgtA	Magnesium-transporting ATPase, P-type 1	0	11	30	36	0	76.5957	0	0.0051409	1	0.0481068
group_2242	xerC_4	Tyrosine recombinase XerD	0	11	30	36	0	76.5957	0	0.0051409	1	0.0481068
group_2530		hypothetical protein	0	11	30	36	0	76.5957	0	0.0051409	1	0.0481068
group_2959	pepDA_1	Dipeptidase A	0	11	30	36	0	76.5957	0	0.0051409	1	0.0481068
group_3174		hypothetical protein	0	11	30	36	0	76.5957	0	0.0051409	1	0.0481068
group_3255		hypothetical protein	0	11	30	36	0	76.5957	0	0.0051409	1	0.0481068
group_3332		hypothetical protein	0	11	30	36	0	76.5957	0	0.0051409	1	0.0481068
group_353		IS3 family transposase IS-LL6	0	11	30	36	0	76.5957	0	0.0051409	1	0.0481068
group_3687		hypothetical protein	0	11	30	36	0	76.5957	0	0.0051409	1	0.0481068
group_392	dinB_1	DNA polymerase IV	0	11	30	36	0	76.5957	0	0.0051409	1	0.0481068
group_5076	nagZ	Beta-hexosaminidase	0	11	30	36	0	76.5957	0	0.0051409	1	0.0481068
group_5154		hypothetical protein	0	11	30	36	0	76.5957	0	0.0051409	1	0.0481068
group_5155		hypothetical protein	0	11	30	36	0	76.5957	0	0.0051409	1	0.0481068
group_5856	thiD	Hydroxymethylpyrimidine/phosphomethylpyrimidine kinase	0	11	30	36	0	76.5957	0	0.0051409	1	0.0481068
group_5969		hypothetical protein	0	11	30	36	0	76.5957	0	0.0051409	1	0.0481068
group_6015		hypothetical protein	0	11	30	36	0	76.5957	0	0.0051409	1	0.0481068
group_6066		hypothetical protein	0	11	30	36	0	76.5957	0	0.0051409	1	0.0481068
group_6957		hypothetical protein	0	11	30	36	0	76.5957	0	0.0051409	1	0.0481068
group_835		hypothetical protein	0	11	30	36	0	76.5957	0	0.0051409	1	0.0481068
group_94		hypothetical protein	0	11	30	36	0	76.5957	0	0.0051409	1	0.0481068
group_1009	lexA_1	hypothetical protein	0	10	30	37	0	78.7234	0	0.0053606	1	0.0481068
group_10401		hypothetical protein	0	10	30	37	0	78.7234	0	0.0053606	1	0.0481068
group_10446		hypothetical protein	0	10	30	37	0	78.7234	0	0.0053606	1	0.0481068
group_10759	xerC_2	Tyrosine recombinase XerC	0	10	30	37	0	78.7234	0	0.0053606	1	0.0481068
group_10760		hypothetical protein	0	10	30	37	0	78.7234	0	0.0053606	1	0.0481068
group_10761		hypothetical protein	0	10	30	37	0	78.7234	0	0.0053606	1	0.0481068
group_10784		hypothetical protein	0	10	30	37	0	78.7234	0	0.0053606	1	0.0481068
group_10795		hypothetical protein	0	10	30	37	0	78.7234	0	0.0053606	1	0.0481068
group_10847		hypothetical protein	0	10	30	37	0	78.7234	0	0.0053606	1	0.0481068
group_10848		hypothetical protein	0	10	30	37	0	78.7234	0	0.0053606	1	0.0481068
group_1157	bin3	Putative transposon Tn552 DNA-invertase bin3	0	10	30	37	0	78.7234	0	0.0053606	1	0.0481068
group_11587		hypothetical protein	0	10	30	37	0	78.7234	0	0.0053606	1	0.0481068
group_11588	epsH	Putative glycosyltransferase EpsH	0	10	30	37	0	78.7234	0	0.0053606	1	0.0481068
group_11589		hypothetical protein	0	10	30	37	0	78.7234	0	0.0053606	1	0.0481068
group_11590		hypothetical protein	0	10	30	37	0	78.7234	0	0.0053606	1	0.0481068
group_11591	tarD	Glycerol-3-phosphate cytidylyltransferase	0	10	30	37	0	78.7234	0	0.0053606	1	0.0481068
group_137		IS3 family transposase IS981	0	10	30	37	0	78.7234	0	0.0053606	1	0.0481068
group_1524		hypothetical protein	0	10	30	37	0	78.7234	0	0.0053606	1	0.0481068
group_15429		hypothetical protein	0	10	30	37	0	78.7234	0	0.0053606	1	0.0481068
group_1688		hypothetical protein	0	10	30	37	0	78.7234	0	0.0053606	1	0.0481068
group_1751		hypothetical protein	0	10	30	37	0	78.7234	0	0.0053606	1	0.0481068
group_1795		hypothetical protein	0	10	30	37	0	78.7234	0	0.0053606	1	0.0481068
group_18335		hypothetical protein	0	10	30	37	0	78.7234	0	0.0053606	1	0.0481068
group_18421		IS3 family transposase ISLla3	0	10	30	37	0	78.7234	0	0.0053606	1	0.0481068
group_18465		IS30 family transposase IS1239	0	10	30	37	0	78.7234	0	0.0053606	1	0.0481068
group_2074		hypothetical protein	0	10	30	37	0	78.7234	0	0.0053606	1	0.0481068
uxaC_1		Uronate isomerase	0	10	30	37	0	78.7234	0	0.0053606	1	0.0481068
group_247		hypothetical protein	0	10	30	37	0	78.7234	0	0.0053606	1	0.0481068
group_2481		hypothetical protein	0	10	30	37	0	78.7234	0	0.0053606	1	0.0481068
group_2484	gmuD_2	6-phospho-beta-glucosidase GmuD	0	10	30	37	0	78.7234	0	0.0053606	1	0.0481068
group_25		IS982 family transposase ISLla2	0	10	30	37	0	78.7234	0	0.0053606	1	0.0481068
hsrA_2		hypothetical protein	0	10	30	37	0	78.7234	0	0.0053606	1	0.0481068
group_27		IS982 family transposase IS982B	0	10	30	37	0	78.7234	0	0.0053606	1	0.0481068
yjeM_2		Inner membrane transporter YjeM	0	10	30	37	0	78.7234	0	0.0053606	1	0.0481068
group_2884	tagF	Teichoic acid poly(glycerol phosphate) polymerase	0	10	30	37	0	78.7234	0	0.0053606	1	0.0481068
group_3026		Putative phosphatase	0	10	30	37	0	78.7234	0	0.0053606	1	0.0481068
group_318		hypothetical protein	0	10	30	37	0	78.7234	0	0.0053606	1	0.0481068
group_321		hypothetical protein	0	10	30	37	0	78.7234	0	0.0053606	1	0.0481068
group_323		hypothetical protein	0	10	30	37	0	78.7234	0	0.0053606	1	0.0481068
lmrA_1		Multidrug resistance ABC transporter ATP-binding and permease protein	0	10	30	37	0	78.7234	0	0.0053606	1	0.0481068
group_4047		hypothetical protein	0	10	30	37	0	78.7234	0	0.0053606	1	0.0481068
group_4244		hypothetical protein	0	10	30	37	0	78.7234	0	0.0053606	1	0.0481068
group_4257		hypothetical protein	0	10	30	37	0	78.7234	0	0.0053606	1	0.0481068
group_4282		hypothetical protein	0	10	30	37	0	78.7234	0	0.0053606	1	0.0481068
bglF		PTS system beta-glucoside-specific EIIBCA component	0	10	30	37	0	78.7234	0	0.0053606	1	0.0481068
group_4362		hypothetical protein	0	10	30	37	0	78.7234	0	0.0053606	1	0.0481068
group_488		hypothetical protein	0	10	30	37	0	78.7234	0	0.0053606	1	0.0481068
group_4997		hypothetical protein	0	10	30	37	0	78.7234	0	0.0053606	1	0.0481068
group_5114	icd	Isocitrate dehydrogenase [NADP]	0	10	30	37	0	78.7234	0	0.0053606	1	0.0481068
group_5135		hypothetical protein	0	10	30	37	0	78.7234	0	0.0053606	1	0.0481068
group_517		hypothetical protein	0	10	30	37	0	78.7234	0	0.0053606	1	0.0481068
group_5861		hypothetical protein	0	10	30	37	0	78.7234	0	0.0053606	1	0.0481068
group_6248		hypothetical protein	0	10	30	37	0	78.7234	0	0.0053606	1	0.0481068
group_6887		hypothetical protein	0	10	30	37	0	78.7234	0	0.0053606	1	0.0481068
group_6936		hypothetical protein	0	10	30	37	0	78.7234	0	0.0053606	1	0.0481068
group_7209		hypothetical protein	0	10	30	37	0	78.7234	0	0.0053606	1	0.0481068
group_7284		hypothetical protein	0	10	30	37	0	78.7234	0	0.0053606	1	0.0481068
group_731		hypothetical protein	0	10	30	37	0	78.7234	0	0.0053606	1	0.0481068
group_7360		hypothetical protein	0	10	30	37	0	78.7234	0	0.0053606	1	0.0481068
group_7461		hypothetical protein	0	10	30	37	0	78.7234	0	0.0053606	1	0.0481068
group_8576		hypothetical protein	0	10	30	37	0	78.7234	0	0.0053606	1	0.0481068
group_8586		hypothetical protein	0	10	30	37	0	78.7234	0	0.0053606	1	0.0481068
group_8673		hypothetical protein	0	10	30	37	0	78.7234	0	0.0053606	1	0.0481068
group_8927	tuaB	Teichuronic acid biosynthesis protein TuaB	0	10	30	37	0	78.7234	0	0.0053606	1	0.0481068
group_988		IS3 family transposase ISLla3	0	10	30	37	0	78.7234	0	0.0053606	1	0.0481068
group_10024		PhoH-like protein	26	26	4	21	86.6667	44.6809	5.25	0.00563247	1	0.0481068
aldC_1		Alpha-acetolactate decarboxylase	26	26	4	21	86.6667	44.6809	5.25	0.00563247	1	0.0481068
ldh		L-lactate dehydrogenase	26	26	4	21	86.6667	44.6809	5.25	0.00563247	1	0.0481068
group_10031		hypothetical protein	26	26	4	21	86.6667	44.6809	5.25	0.00563247	1	0.0481068
dhfR		Dihydrofolate reductase	26	26	4	21	86.6667	44.6809	5.25	0.00563247	1	0.0481068
folB		Dihydroneopterin aldolase	26	26	4	21	86.6667	44.6809	5.25	0.00563247	1	0.0481068
hom		Homoserine dehydrogenase	26	26	4	21	86.6667	44.6809	5.25	0.00563247	1	0.0481068
thrB		Homoserine kinase	26	26	4	21	86.6667	44.6809	5.25	0.00563247	1	0.0481068
murB		UDP-N-acetylenolpyruvoylglucosamine reductase	26	26	4	21	86.6667	44.6809	5.25	0.00563247	1	0.0481068
clsA_2		Major cardiolipin synthase ClsA	26	26	4	21	86.6667	44.6809	5.25	0.00563247	1	0.0481068
dltA		D-alanine--D-alanyl carrier protein ligase	26	26	4	21	86.6667	44.6809	5.25	0.00563247	1	0.0481068
scpB		Segregation and condensation protein B	26	26	4	21	86.6667	44.6809	5.25	0.00563247	1	0.0481068
rdgB		dITP/XTP pyrophosphatase	26	26	4	21	86.6667	44.6809	5.25	0.00563247	1	0.0481068
group_10092		hypothetical protein	26	26	4	21	86.6667	44.6809	5.25	0.00563247	1	0.0481068
tmpC		Membrane lipoprotein TmpC	26	26	4	21	86.6667	44.6809	5.25	0.00563247	1	0.0481068
cdd		Cytidine deaminase	26	26	4	21	86.6667	44.6809	5.25	0.00563247	1	0.0481068
purE		N5-carboxyaminoimidazole ribonucleotide mutase	26	26	4	21	86.6667	44.6809	5.25	0.00563247	1	0.0481068
ettA_2		Energy-dependent translational throttle protein EttA	26	26	4	21	86.6667	44.6809	5.25	0.00563247	1	0.0481068
trmD		tRNA (guanine-N(1)-)-methyltransferase	26	26	4	21	86.6667	44.6809	5.25	0.00563247	1	0.0481068
rimM		Ribosome maturation factor RimM	26	26	4	21	86.6667	44.6809	5.25	0.00563247	1	0.0481068
divIB		Cell division protein DivIB	26	26	4	21	86.6667	44.6809	5.25	0.00563247	1	0.0481068
murG		UDP-N-acetylglucosamine--N-acetylmuramyl-(pentapeptide) pyrophosphoryl-undecaprenol N-acetylglucosamine transferase	26	26	4	21	86.6667	44.6809	5.25	0.00563247	1	0.0481068
aroD		3-dehydroquinate dehydratase	26	26	4	21	86.6667	44.6809	5.25	0.00563247	1	0.0481068
group_10143		hypothetical protein	26	26	4	21	86.6667	44.6809	5.25	0.00563247	1	0.0481068
yqeN		putative protein YqeN	26	26	4	21	86.6667	44.6809	5.25	0.00563247	1	0.0481068
group_10146		hypothetical protein	26	26	4	21	86.6667	44.6809	5.25	0.00563247	1	0.0481068
menA_3		1,4-dihydroxy-2-naphthoate octaprenyltransferase	26	26	4	21	86.6667	44.6809	5.25	0.00563247	1	0.0481068
lytR_2		Transcriptional regulator LytR	26	26	4	21	86.6667	44.6809	5.25	0.00563247	1	0.0481068
cmk		Cytidylate kinase	26	26	4	21	86.6667	44.6809	5.25	0.00563247	1	0.0481068
alaS		Alanine--tRNA ligase	26	26	4	21	86.6667	44.6809	5.25	0.00563247	1	0.0481068
recD2		ATP-dependent RecD-like DNA helicase	26	26	4	21	86.6667	44.6809	5.25	0.00563247	1	0.0481068
pheA		Prephenate dehydratase	26	26	4	21	86.6667	44.6809	5.25	0.00563247	1	0.0481068
aroA		3-phosphoshikimate 1-carboxyvinyltransferase	26	26	4	21	86.6667	44.6809	5.25	0.00563247	1	0.0481068
group_10161		hypothetical protein	26	26	4	21	86.6667	44.6809	5.25	0.00563247	1	0.0481068
rcsC		Sensor histidine kinase RcsC	26	26	4	21	86.6667	44.6809	5.25	0.00563247	1	0.0481068
atpG		ATP synthase gamma chain	26	26	4	21	86.6667	44.6809	5.25	0.00563247	1	0.0481068
atpH		ATP synthase subunit delta	26	26	4	21	86.6667	44.6809	5.25	0.00563247	1	0.0481068
group_10165		hypothetical protein	26	26	4	21	86.6667	44.6809	5.25	0.00563247	1	0.0481068
yhaP		putative protein YhaP	26	26	4	21	86.6667	44.6809	5.25	0.00563247	1	0.0481068
birA_1		Bifunctional ligase/repressor BirA	26	26	4	21	86.6667	44.6809	5.25	0.00563247	1	0.0481068
group_10168		hypothetical protein	26	26	4	21	86.6667	44.6809	5.25	0.00563247	1	0.0481068
sufS		Cysteine desulfurase SufS	26	26	4	21	86.6667	44.6809	5.25	0.00563247	1	0.0481068
tagO		putative undecaprenyl-phosphate N-acetylglucosaminyl 1-phosphate transferase	26	26	4	21	86.6667	44.6809	5.25	0.00563247	1	0.0481068
ytlR		Putative lipid kinase YtlR	26	26	4	21	86.6667	44.6809	5.25	0.00563247	1	0.0481068
murE		UDP-N-acetylmuramoyl-L-alanyl-D-glutamate--L-lysine ligase	26	26	4	21	86.6667	44.6809	5.25	0.00563247	1	0.0481068
group_10173		hypothetical protein	26	26	4	21	86.6667	44.6809	5.25	0.00563247	1	0.0481068
group_10180		hypothetical protein	26	26	4	21	86.6667	44.6809	5.25	0.00563247	1	0.0481068
polC_2		DNA polymerase III PolC-type	26	26	4	21	86.6667	44.6809	5.25	0.00563247	1	0.0481068
group_10182		hypothetical protein	26	26	4	21	86.6667	44.6809	5.25	0.00563247	1	0.0481068
group_10183		Putative universal stress protein	26	26	4	21	86.6667	44.6809	5.25	0.00563247	1	0.0481068
iscS_1		Cysteine desulfurase IscS	26	26	4	21	86.6667	44.6809	5.25	0.00563247	1	0.0481068
group_10186		hypothetical protein	26	26	4	21	86.6667	44.6809	5.25	0.00563247	1	0.0481068
yggS		Pyridoxal phosphate homeostasis protein	26	26	4	21	86.6667	44.6809	5.25	0.00563247	1	0.0481068
group_10188		Putative TrmH family tRNA/rRNA methyltransferase	26	26	4	21	86.6667	44.6809	5.25	0.00563247	1	0.0481068
group_10189		hypothetical protein	26	26	4	21	86.6667	44.6809	5.25	0.00563247	1	0.0481068
nudF		ADP-ribose pyrophosphatase	26	26	4	21	86.6667	44.6809	5.25	0.00563247	1	0.0481068
group_10192		hypothetical protein	26	26	4	21	86.6667	44.6809	5.25	0.00563247	1	0.0481068
priA		Primosomal protein N'	26	26	4	21	86.6667	44.6809	5.25	0.00563247	1	0.0481068
group_10195		hypothetical protein	26	26	4	21	86.6667	44.6809	5.25	0.00563247	1	0.0481068
lacX_2		Protein LacX, plasmid	26	26	4	21	86.6667	44.6809	5.25	0.00563247	1	0.0481068
group_10197		hypothetical protein	26	26	4	21	86.6667	44.6809	5.25	0.00563247	1	0.0481068
group_10201		hypothetical protein	26	26	4	21	86.6667	44.6809	5.25	0.00563247	1	0.0481068
group_10202		hypothetical protein	26	26	4	21	86.6667	44.6809	5.25	0.00563247	1	0.0481068
group_10203		hypothetical protein	26	26	4	21	86.6667	44.6809	5.25	0.00563247	1	0.0481068
recF		DNA replication and repair protein RecF	26	26	4	21	86.6667	44.6809	5.25	0.00563247	1	0.0481068
group_10207		hypothetical protein	26	26	4	21	86.6667	44.6809	5.25	0.00563247	1	0.0481068
glpE_3		hypothetical protein	26	26	4	21	86.6667	44.6809	5.25	0.00563247	1	0.0481068
dinB_1		DNA polymerase IV	26	26	4	21	86.6667	44.6809	5.25	0.00563247	1	0.0481068
pepX		Xaa-Pro dipeptidyl-peptidase	26	26	4	21	86.6667	44.6809	5.25	0.00563247	1	0.0481068
zitR		Transcriptional regulator ZitR	26	26	4	21	86.6667	44.6809	5.25	0.00563247	1	0.0481068
pgl		6-phosphogluconolactonase	26	26	4	21	86.6667	44.6809	5.25	0.00563247	1	0.0481068
lpxG		UDP-2,3-diacylglucosamine pyrophosphatase LpxG	26	26	4	21	86.6667	44.6809	5.25	0.00563247	1	0.0481068
group_10241		hypothetical protein	26	26	4	21	86.6667	44.6809	5.25	0.00563247	1	0.0481068
msrC		Free methionine-R-sulfoxide reductase	26	26	4	21	86.6667	44.6809	5.25	0.00563247	1	0.0481068
group_10248		hypothetical protein	26	26	4	21	86.6667	44.6809	5.25	0.00563247	1	0.0481068
rpiA		Ribose-5-phosphate isomerase A	26	26	4	21	86.6667	44.6809	5.25	0.00563247	1	0.0481068
group_10818		hypothetical protein	26	26	4	21	86.6667	44.6809	5.25	0.00563247	1	0.0481068
group_10887		putative protein	26	26	4	21	86.6667	44.6809	5.25	0.00563247	1	0.0481068
comEC		ComE operon protein 3	26	26	4	21	86.6667	44.6809	5.25	0.00563247	1	0.0481068
ribF		Riboflavin biosynthesis protein RibF	26	26	4	21	86.6667	44.6809	5.25	0.00563247	1	0.0481068
cca		CCA-adding enzyme	26	26	4	21	86.6667	44.6809	5.25	0.00563247	1	0.0481068
ybbH		putative HTH-type transcriptional regulator YbbH	26	26	4	21	86.6667	44.6809	5.25	0.00563247	1	0.0481068
group_13541		hypothetical protein	26	26	4	21	86.6667	44.6809	5.25	0.00563247	1	0.0481068
nfrA1		FMN reductase (NADPH)	26	26	4	21	86.6667	44.6809	5.25	0.00563247	1	0.0481068
group_1419	menH_2	2-succinyl-6-hydroxy-2,4-cyclohexadiene-1-carboxylate synthase	26	26	4	21	86.6667	44.6809	5.25	0.00563247	1	0.0481068
group_1438		hypothetical protein	26	26	4	21	86.6667	44.6809	5.25	0.00563247	1	0.0481068
group_1439		hypothetical protein	26	26	4	21	86.6667	44.6809	5.25	0.00563247	1	0.0481068
ubiG		Ubiquinone biosynthesis O-methyltransferase	26	26	4	21	86.6667	44.6809	5.25	0.00563247	1	0.0481068
group_15820		hypothetical protein	26	26	4	21	86.6667	44.6809	5.25	0.00563247	1	0.0481068
murD		UDP-N-acetylmuramoylalanine--D-glutamate ligase	26	26	4	21	86.6667	44.6809	5.25	0.00563247	1	0.0481068
group_16330		hypothetical protein	26	26	4	21	86.6667	44.6809	5.25	0.00563247	1	0.0481068
rlmI		Ribosomal RNA large subunit methyltransferase I	26	26	4	21	86.6667	44.6809	5.25	0.00563247	1	0.0481068
yafP		putative N-acetyltransferase YafP	26	26	4	21	86.6667	44.6809	5.25	0.00563247	1	0.0481068
group_1954		hypothetical protein	26	26	4	21	86.6667	44.6809	5.25	0.00563247	1	0.0481068
group_1993		hypothetical protein	26	26	4	21	86.6667	44.6809	5.25	0.00563247	1	0.0481068
group_2315		hypothetical protein	26	26	4	21	86.6667	44.6809	5.25	0.00563247	1	0.0481068
group_2324		putative ABC transporter ATP-binding protein	26	26	4	21	86.6667	44.6809	5.25	0.00563247	1	0.0481068
group_2359		hypothetical protein	26	26	4	21	86.6667	44.6809	5.25	0.00563247	1	0.0481068
yjdJ		putative protein YjdJ	26	26	4	21	86.6667	44.6809	5.25	0.00563247	1	0.0481068
group_2375		hypothetical protein	26	26	4	21	86.6667	44.6809	5.25	0.00563247	1	0.0481068
rluC		Ribosomal large subunit pseudouridine synthase C	26	26	4	21	86.6667	44.6809	5.25	0.00563247	1	0.0481068
group_2660		hypothetical protein	26	26	4	21	86.6667	44.6809	5.25	0.00563247	1	0.0481068
group_2662		hypothetical protein	26	26	4	21	86.6667	44.6809	5.25	0.00563247	1	0.0481068
group_2676		hypothetical protein	26	26	4	21	86.6667	44.6809	5.25	0.00563247	1	0.0481068
group_2681		hypothetical protein	26	26	4	21	86.6667	44.6809	5.25	0.00563247	1	0.0481068
group_2738		Acetyltransferase	26	26	4	21	86.6667	44.6809	5.25	0.00563247	1	0.0481068
group_2757		hypothetical protein	26	26	4	21	86.6667	44.6809	5.25	0.00563247	1	0.0481068
mtlA		PTS system mannitol-specific EIICB component	26	26	4	21	86.6667	44.6809	5.25	0.00563247	1	0.0481068
serC		Phosphoserine aminotransferase	26	26	4	21	86.6667	44.6809	5.25	0.00563247	1	0.0481068
yfkN_2		hypothetical protein	26	26	4	21	86.6667	44.6809	5.25	0.00563247	1	0.0481068
ubiE_2		Ubiquinone/menaquinone biosynthesis C-methyltransferase UbiE	26	26	4	21	86.6667	44.6809	5.25	0.00563247	1	0.0481068
yabJ		2-iminobutanoate/2-iminopropanoate deaminase	26	26	4	21	86.6667	44.6809	5.25	0.00563247	1	0.0481068
group_3072		hypothetical protein	26	26	4	21	86.6667	44.6809	5.25	0.00563247	1	0.0481068
group_3080		hypothetical protein	26	26	4	21	86.6667	44.6809	5.25	0.00563247	1	0.0481068
group_3081		hypothetical protein	26	26	4	21	86.6667	44.6809	5.25	0.00563247	1	0.0481068
patB		Cystathionine beta-lyase PatB	26	26	4	21	86.6667	44.6809	5.25	0.00563247	1	0.0481068
ccpB		Catabolite control protein B	26	26	4	21	86.6667	44.6809	5.25	0.00563247	1	0.0481068
csbB		Putative glycosyltransferase CsbB	26	26	4	21	86.6667	44.6809	5.25	0.00563247	1	0.0481068
group_3419		hypothetical protein	26	26	4	21	86.6667	44.6809	5.25	0.00563247	1	0.0481068
yvgN		Glyoxal reductase	26	26	4	21	86.6667	44.6809	5.25	0.00563247	1	0.0481068
adaA		Bifunctional transcriptional activator/DNA repair enzyme AdaA	26	26	4	21	86.6667	44.6809	5.25	0.00563247	1	0.0481068
group_3447		hypothetical protein	26	26	4	21	86.6667	44.6809	5.25	0.00563247	1	0.0481068
icd		Isocitrate dehydrogenase [NADP]	26	26	4	21	86.6667	44.6809	5.25	0.00563247	1	0.0481068
menE_2		2-succinylbenzoate--CoA ligase	26	26	4	21	86.6667	44.6809	5.25	0.00563247	1	0.0481068
group_3474		hypothetical protein	26	26	4	21	86.6667	44.6809	5.25	0.00563247	1	0.0481068
group_3481		hypothetical protein	26	26	4	21	86.6667	44.6809	5.25	0.00563247	1	0.0481068
ribE		Riboflavin synthase	26	26	4	21	86.6667	44.6809	5.25	0.00563247	1	0.0481068
group_3487		hypothetical protein	26	26	4	21	86.6667	44.6809	5.25	0.00563247	1	0.0481068
fccA		Fumarate reductase flavoprotein subunit	26	26	4	21	86.6667	44.6809	5.25	0.00563247	1	0.0481068
group_3543		hypothetical protein	26	26	4	21	86.6667	44.6809	5.25	0.00563247	1	0.0481068
group_3559		hypothetical protein	26	26	4	21	86.6667	44.6809	5.25	0.00563247	1	0.0481068
purN		Phosphoribosylglycinamide formyltransferase	26	26	4	21	86.6667	44.6809	5.25	0.00563247	1	0.0481068
group_3584		hypothetical protein	26	26	4	21	86.6667	44.6809	5.25	0.00563247	1	0.0481068
group_3598		hypothetical protein	26	26	4	21	86.6667	44.6809	5.25	0.00563247	1	0.0481068
comEA		ComE operon protein 1	26	26	4	21	86.6667	44.6809	5.25	0.00563247	1	0.0481068
group_3613		hypothetical protein	26	26	4	21	86.6667	44.6809	5.25	0.00563247	1	0.0481068
group_3614		hypothetical protein	26	26	4	21	86.6667	44.6809	5.25	0.00563247	1	0.0481068
rnhB		Ribonuclease HII	26	26	4	21	86.6667	44.6809	5.25	0.00563247	1	0.0481068
group_3933		hypothetical protein	26	26	4	21	86.6667	44.6809	5.25	0.00563247	1	0.0481068
mtlR		Transcriptional regulator MtlR	26	26	4	21	86.6667	44.6809	5.25	0.00563247	1	0.0481068
apbE_1		FAD:protein FMN transferase	26	26	4	21	86.6667	44.6809	5.25	0.00563247	1	0.0481068
group_3976		hypothetical protein	26	26	4	21	86.6667	44.6809	5.25	0.00563247	1	0.0481068
group_3983		putative metallo-hydrolase	26	26	4	21	86.6667	44.6809	5.25	0.00563247	1	0.0481068
group_3987		hypothetical protein	26	26	4	21	86.6667	44.6809	5.25	0.00563247	1	0.0481068
prmC		Release factor glutamine methyltransferase	26	26	4	21	86.6667	44.6809	5.25	0.00563247	1	0.0481068
menH_2		2-succinyl-6-hydroxy-2,4-cyclohexadiene-1-carboxylate synthase	26	26	4	21	86.6667	44.6809	5.25	0.00563247	1	0.0481068
mutY		Adenine DNA glycosylase	26	26	4	21	86.6667	44.6809	5.25	0.00563247	1	0.0481068
group_4035		hypothetical protein	26	26	4	21	86.6667	44.6809	5.25	0.00563247	1	0.0481068
trmK		tRNA (adenine(22)-N(1))-methyltransferase	26	26	4	21	86.6667	44.6809	5.25	0.00563247	1	0.0481068
folQ		putative DHNTP pyrophosphohydrolase	26	26	4	21	86.6667	44.6809	5.25	0.00563247	1	0.0481068
hisC		Histidinol-phosphate aminotransferase	26	26	4	21	86.6667	44.6809	5.25	0.00563247	1	0.0481068
hdfR_2		HTH-type transcriptional regulator HdfR	26	26	4	21	86.6667	44.6809	5.25	0.00563247	1	0.0481068
group_4114		hypothetical protein	26	26	4	21	86.6667	44.6809	5.25	0.00563247	1	0.0481068
group_4131		hypothetical protein	26	26	4	21	86.6667	44.6809	5.25	0.00563247	1	0.0481068
aroB		3-dehydroquinate synthase	26	26	4	21	86.6667	44.6809	5.25	0.00563247	1	0.0481068
codY_2		GTP-sensing transcriptional pleiotropic repressor CodY	26	26	4	21	86.6667	44.6809	5.25	0.00563247	1	0.0481068
group_4146		Penicillin acylase	26	26	4	21	86.6667	44.6809	5.25	0.00563247	1	0.0481068
adhR_2		HTH-type transcriptional regulator AdhR	26	26	4	21	86.6667	44.6809	5.25	0.00563247	1	0.0481068
group_4170		hypothetical protein	26	26	4	21	86.6667	44.6809	5.25	0.00563247	1	0.0481068
comGA		ComG operon protein 1	26	26	4	21	86.6667	44.6809	5.25	0.00563247	1	0.0481068
group_4176		hypothetical protein	26	26	4	21	86.6667	44.6809	5.25	0.00563247	1	0.0481068
group_4418		hypothetical protein	26	26	4	21	86.6667	44.6809	5.25	0.00563247	1	0.0481068
group_4534		hypothetical protein	26	26	4	21	86.6667	44.6809	5.25	0.00563247	1	0.0481068
argE		Acetylornithine deacetylase	26	26	4	21	86.6667	44.6809	5.25	0.00563247	1	0.0481068
group_4559		hypothetical protein	26	26	4	21	86.6667	44.6809	5.25	0.00563247	1	0.0481068
group_4565		hypothetical protein	26	26	4	21	86.6667	44.6809	5.25	0.00563247	1	0.0481068
group_4621		hypothetical protein	26	26	4	21	86.6667	44.6809	5.25	0.00563247	1	0.0481068
ogt		Methylated-DNA--protein-cysteine methyltransferase	26	26	4	21	86.6667	44.6809	5.25	0.00563247	1	0.0481068
dnaG		DNA primase	26	26	4	21	86.6667	44.6809	5.25	0.00563247	1	0.0481068
group_4634		hypothetical protein	26	26	4	21	86.6667	44.6809	5.25	0.00563247	1	0.0481068
group_4635		hypothetical protein	26	26	4	21	86.6667	44.6809	5.25	0.00563247	1	0.0481068
acyP		Acylphosphatase	26	26	4	21	86.6667	44.6809	5.25	0.00563247	1	0.0481068
group_4657		hypothetical protein	26	26	4	21	86.6667	44.6809	5.25	0.00563247	1	0.0481068
menC		o-succinylbenzoate synthase	26	26	4	21	86.6667	44.6809	5.25	0.00563247	1	0.0481068
group_4670		hypothetical protein	26	26	4	21	86.6667	44.6809	5.25	0.00563247	1	0.0481068
group_4671		hypothetical protein	26	26	4	21	86.6667	44.6809	5.25	0.00563247	1	0.0481068
yugI		General stress protein 13	26	26	4	21	86.6667	44.6809	5.25	0.00563247	1	0.0481068
group_4691		hypothetical protein	26	26	4	21	86.6667	44.6809	5.25	0.00563247	1	0.0481068
group_4702		hypothetical protein	26	26	4	21	86.6667	44.6809	5.25	0.00563247	1	0.0481068
spxA_5		Regulatory protein Spx	26	26	4	21	86.6667	44.6809	5.25	0.00563247	1	0.0481068
nudC		NADH pyrophosphatase	26	26	4	21	86.6667	44.6809	5.25	0.00563247	1	0.0481068
group_4736		hypothetical protein	26	26	4	21	86.6667	44.6809	5.25	0.00563247	1	0.0481068
group_4737		hypothetical protein	26	26	4	21	86.6667	44.6809	5.25	0.00563247	1	0.0481068
truB		tRNA pseudouridine synthase B	26	26	4	21	86.6667	44.6809	5.25	0.00563247	1	0.0481068
ybdM_1		putative protein YbdM	26	26	4	21	86.6667	44.6809	5.25	0.00563247	1	0.0481068
hisH		Imidazole glycerol phosphate synthase subunit HisH	26	26	4	21	86.6667	44.6809	5.25	0.00563247	1	0.0481068
group_4780		hypothetical protein	26	26	4	21	86.6667	44.6809	5.25	0.00563247	1	0.0481068
group_4784		hypothetical protein	26	26	4	21	86.6667	44.6809	5.25	0.00563247	1	0.0481068
ubiE_3		Ubiquinone/menaquinone biosynthesis C-methyltransferase UbiE	26	26	4	21	86.6667	44.6809	5.25	0.00563247	1	0.0481068
purD		Phosphoribosylamine--glycine ligase	26	26	4	21	86.6667	44.6809	5.25	0.00563247	1	0.0481068
group_4818		hypothetical protein	26	26	4	21	86.6667	44.6809	5.25	0.00563247	1	0.0481068
group_4819		hypothetical protein	26	26	4	21	86.6667	44.6809	5.25	0.00563247	1	0.0481068
clcA		H(+)/Cl(-) exchange transporter ClcA	26	26	4	21	86.6667	44.6809	5.25	0.00563247	1	0.0481068
group_4872		hypothetical protein	26	26	4	21	86.6667	44.6809	5.25	0.00563247	1	0.0481068
group_4911		hypothetical protein	26	26	4	21	86.6667	44.6809	5.25	0.00563247	1	0.0481068
group_4925		hypothetical protein	26	26	4	21	86.6667	44.6809	5.25	0.00563247	1	0.0481068
group_5308		hypothetical protein	26	26	4	21	86.6667	44.6809	5.25	0.00563247	1	0.0481068
rsmE		Ribosomal RNA small subunit methyltransferase E	26	26	4	21	86.6667	44.6809	5.25	0.00563247	1	0.0481068
group_5374		D-ribitol-5-phosphate phosphatase	26	26	4	21	86.6667	44.6809	5.25	0.00563247	1	0.0481068
group_5400		hypothetical protein	26	26	4	21	86.6667	44.6809	5.25	0.00563247	1	0.0481068
group_5415		N-acetyldiaminopimelate deacetylase	26	26	4	21	86.6667	44.6809	5.25	0.00563247	1	0.0481068
mutM		Formamidopyrimidine-DNA glycosylase	26	26	4	21	86.6667	44.6809	5.25	0.00563247	1	0.0481068
trePP		Trehalose 6-phosphate phosphorylase	26	26	4	21	86.6667	44.6809	5.25	0.00563247	1	0.0481068
group_5447		hypothetical protein	26	26	4	21	86.6667	44.6809	5.25	0.00563247	1	0.0481068
ponA		Penicillin-binding protein 1A	26	26	4	21	86.6667	44.6809	5.25	0.00563247	1	0.0481068
group_5457		hypothetical protein	26	26	4	21	86.6667	44.6809	5.25	0.00563247	1	0.0481068
group_5458		hypothetical protein	26	26	4	21	86.6667	44.6809	5.25	0.00563247	1	0.0481068
group_5459		hypothetical protein	26	26	4	21	86.6667	44.6809	5.25	0.00563247	1	0.0481068
serB		Phosphoserine phosphatase	26	26	4	21	86.6667	44.6809	5.25	0.00563247	1	0.0481068
group_5466		hypothetical protein	26	26	4	21	86.6667	44.6809	5.25	0.00563247	1	0.0481068
miaA		tRNA dimethylallyltransferase	26	26	4	21	86.6667	44.6809	5.25	0.00563247	1	0.0481068
acr1_2		hypothetical protein	26	26	4	21	86.6667	44.6809	5.25	0.00563247	1	0.0481068
group_5482		hypothetical protein	26	26	4	21	86.6667	44.6809	5.25	0.00563247	1	0.0481068
rnmV		Ribonuclease M5	26	26	4	21	86.6667	44.6809	5.25	0.00563247	1	0.0481068
group_5489		hypothetical protein	26	26	4	21	86.6667	44.6809	5.25	0.00563247	1	0.0481068
group_5494		Phosphorylated carbohydrates phosphatase	26	26	4	21	86.6667	44.6809	5.25	0.00563247	1	0.0481068
merP		Mercuric transport protein periplasmic component	26	26	4	21	86.6667	44.6809	5.25	0.00563247	1	0.0481068
garB		Glutathione amide reductase	26	26	4	21	86.6667	44.6809	5.25	0.00563247	1	0.0481068
group_5506		Farnesyl diphosphate synthase	26	26	4	21	86.6667	44.6809	5.25	0.00563247	1	0.0481068
group_5515		hypothetical protein	26	26	4	21	86.6667	44.6809	5.25	0.00563247	1	0.0481068
vanYB		D-alanyl-D-alanine carboxypeptidase	26	26	4	21	86.6667	44.6809	5.25	0.00563247	1	0.0481068
yxeP		putative hydrolase YxeP	26	26	4	21	86.6667	44.6809	5.25	0.00563247	1	0.0481068
ribH		6,7-dimethyl-8-ribityllumazine synthase	26	26	4	21	86.6667	44.6809	5.25	0.00563247	1	0.0481068
group_5532		hypothetical protein	26	26	4	21	86.6667	44.6809	5.25	0.00563247	1	0.0481068
group_5533		hypothetical protein	26	26	4	21	86.6667	44.6809	5.25	0.00563247	1	0.0481068
dnaD		DNA replication protein DnaD	26	26	4	21	86.6667	44.6809	5.25	0.00563247	1	0.0481068
group_5546		hypothetical protein	26	26	4	21	86.6667	44.6809	5.25	0.00563247	1	0.0481068
group_5551		hypothetical protein	26	26	4	21	86.6667	44.6809	5.25	0.00563247	1	0.0481068
yhfK		putative sugar epimerase YhfK	26	26	4	21	86.6667	44.6809	5.25	0.00563247	1	0.0481068
hemN		Oxygen-independent coproporphyrinogen-III oxidase-like protein	26	26	4	21	86.6667	44.6809	5.25	0.00563247	1	0.0481068
group_5557		hypothetical protein	26	26	4	21	86.6667	44.6809	5.25	0.00563247	1	0.0481068
mntR		Transcriptional regulator MntR	26	26	4	21	86.6667	44.6809	5.25	0.00563247	1	0.0481068
ybdM_2		putative protein YbdM	26	26	4	21	86.6667	44.6809	5.25	0.00563247	1	0.0481068
group_5606		hypothetical protein	26	26	4	21	86.6667	44.6809	5.25	0.00563247	1	0.0481068
trpC		Indole-3-glycerol phosphate synthase	26	26	4	21	86.6667	44.6809	5.25	0.00563247	1	0.0481068
group_5645		hypothetical protein	26	26	4	21	86.6667	44.6809	5.25	0.00563247	1	0.0481068
sasA_2		Adaptive-response sensory-kinase SasA	26	26	4	21	86.6667	44.6809	5.25	0.00563247	1	0.0481068
group_5652		hypothetical protein	26	26	4	21	86.6667	44.6809	5.25	0.00563247	1	0.0481068
group_5654		hypothetical protein	26	26	4	21	86.6667	44.6809	5.25	0.00563247	1	0.0481068
pspB		Putative phosphoserine phosphatase 2	26	26	4	21	86.6667	44.6809	5.25	0.00563247	1	0.0481068
group_5665		hypothetical protein	26	26	4	21	86.6667	44.6809	5.25	0.00563247	1	0.0481068
bioY		Biotin transporter BioY	26	26	4	21	86.6667	44.6809	5.25	0.00563247	1	0.0481068
group_5672		hypothetical protein	26	26	4	21	86.6667	44.6809	5.25	0.00563247	1	0.0481068
mrnC		Mini-ribonuclease 3	26	26	4	21	86.6667	44.6809	5.25	0.00563247	1	0.0481068
rsmB		Ribosomal RNA small subunit methyltransferase B	26	26	4	21	86.6667	44.6809	5.25	0.00563247	1	0.0481068
fmt		Methionyl-tRNA formyltransferase	26	26	4	21	86.6667	44.6809	5.25	0.00563247	1	0.0481068
group_5692		hypothetical protein	26	26	4	21	86.6667	44.6809	5.25	0.00563247	1	0.0481068
mro		Aldose 1-epimerase	26	26	4	21	86.6667	44.6809	5.25	0.00563247	1	0.0481068
group_5702		hypothetical protein	26	26	4	21	86.6667	44.6809	5.25	0.00563247	1	0.0481068
msrA		Peptide methionine sulfoxide reductase MsrA	26	26	4	21	86.6667	44.6809	5.25	0.00563247	1	0.0481068
proX		Prolyl-tRNA editing protein ProX	26	26	4	21	86.6667	44.6809	5.25	0.00563247	1	0.0481068
rutB		Peroxyureidoacrylate/ureidoacrylate amidohydrolase RutB	26	26	4	21	86.6667	44.6809	5.25	0.00563247	1	0.0481068
yacL		putative PIN and TRAM-domain containing protein YacL	26	26	4	21	86.6667	44.6809	5.25	0.00563247	1	0.0481068
yeeO		putative FMN/FAD exporter YeeO	26	26	4	21	86.6667	44.6809	5.25	0.00563247	1	0.0481068
xylB_1		Xylulose kinase	26	26	4	21	86.6667	44.6809	5.25	0.00563247	1	0.0481068
group_5746		hypothetical protein	26	26	4	21	86.6667	44.6809	5.25	0.00563247	1	0.0481068
yfkJ		Low molecular weight protein-tyrosine-phosphatase YfkJ	26	26	4	21	86.6667	44.6809	5.25	0.00563247	1	0.0481068
mutL		DNA mismatch repair protein MutL	26	26	4	21	86.6667	44.6809	5.25	0.00563247	1	0.0481068
mltG		hypothetical protein	26	26	4	21	86.6667	44.6809	5.25	0.00563247	1	0.0481068
group_6245		putative RNA methyltransferase	26	26	4	21	86.6667	44.6809	5.25	0.00563247	1	0.0481068
aaaT		L-amino acid N-acetyltransferase AaaT	26	26	4	21	86.6667	44.6809	5.25	0.00563247	1	0.0481068
rexB		ATP-dependent helicase/deoxyribonuclease subunit B	26	26	4	21	86.6667	44.6809	5.25	0.00563247	1	0.0481068
group_6431		hypothetical protein	26	26	4	21	86.6667	44.6809	5.25	0.00563247	1	0.0481068
group_6435		hypothetical protein	26	26	4	21	86.6667	44.6809	5.25	0.00563247	1	0.0481068
mtlF		Mannitol-specific phosphotransferase enzyme IIA component	26	26	4	21	86.6667	44.6809	5.25	0.00563247	1	0.0481068
yedJ		putative protein YedJ	26	26	4	21	86.6667	44.6809	5.25	0.00563247	1	0.0481068
azoR2		FMN-dependent NADH-azoreductase 2	26	26	4	21	86.6667	44.6809	5.25	0.00563247	1	0.0481068
fieF		Ferrous-iron efflux pump FieF	26	26	4	21	86.6667	44.6809	5.25	0.00563247	1	0.0481068
penA		Penicillin-binding protein 2B	26	26	4	21	86.6667	44.6809	5.25	0.00563247	1	0.0481068
mtgA_1		Monofunctional biosynthetic peptidoglycan transglycosylase	26	26	4	21	86.6667	44.6809	5.25	0.00563247	1	0.0481068
pheT_1		Phenylalanine--tRNA ligase beta subunit	26	26	4	21	86.6667	44.6809	5.25	0.00563247	1	0.0481068
ssb_1		Single-stranded DNA-binding protein	26	26	4	21	86.6667	44.6809	5.25	0.00563247	1	0.0481068
group_6517		hypothetical protein	26	26	4	21	86.6667	44.6809	5.25	0.00563247	1	0.0481068
thrB_2		hypothetical protein	26	26	4	21	86.6667	44.6809	5.25	0.00563247	1	0.0481068
group_6520		Phosphomevalonate kinase	26	26	4	21	86.6667	44.6809	5.25	0.00563247	1	0.0481068
group_6525		hypothetical protein	26	26	4	21	86.6667	44.6809	5.25	0.00563247	1	0.0481068
pdxK		Pyridoxine kinase	26	26	4	21	86.6667	44.6809	5.25	0.00563247	1	0.0481068
group_6532		hypothetical protein	26	26	4	21	86.6667	44.6809	5.25	0.00563247	1	0.0481068
rppH_2		RNA pyrophosphohydrolase	26	26	4	21	86.6667	44.6809	5.25	0.00563247	1	0.0481068
group_6538		hypothetical protein	26	26	4	21	86.6667	44.6809	5.25	0.00563247	1	0.0481068
group_6539		hypothetical protein	26	26	4	21	86.6667	44.6809	5.25	0.00563247	1	0.0481068
rlmB		23S rRNA (guanosine-2'-O-)-methyltransferase RlmB	26	26	4	21	86.6667	44.6809	5.25	0.00563247	1	0.0481068
group_6550		hypothetical protein	26	26	4	21	86.6667	44.6809	5.25	0.00563247	1	0.0481068
group_6551		hypothetical protein	26	26	4	21	86.6667	44.6809	5.25	0.00563247	1	0.0481068
group_6554		hypothetical protein	26	26	4	21	86.6667	44.6809	5.25	0.00563247	1	0.0481068
dtd3		D-aminoacyl-tRNA deacylase	26	26	4	21	86.6667	44.6809	5.25	0.00563247	1	0.0481068
apu		Amylopullulanase	26	26	4	21	86.6667	44.6809	5.25	0.00563247	1	0.0481068
group_6570		hypothetical protein	26	26	4	21	86.6667	44.6809	5.25	0.00563247	1	0.0481068
menD		2-succinyl-5-enolpyruvyl-6-hydroxy-3-cyclohexene-1-carboxylate synthase	26	26	4	21	86.6667	44.6809	5.25	0.00563247	1	0.0481068
fabD		Malonyl CoA-acyl carrier protein transacylase	26	26	4	21	86.6667	44.6809	5.25	0.00563247	1	0.0481068
spxA_4		Regulatory protein Spx	26	26	4	21	86.6667	44.6809	5.25	0.00563247	1	0.0481068
folD		Bifunctional protein FolD protein	26	26	4	21	86.6667	44.6809	5.25	0.00563247	1	0.0481068
gph_1		Phosphoglycolate phosphatase	26	26	4	21	86.6667	44.6809	5.25	0.00563247	1	0.0481068
yecD_1		Isochorismatase family protein YecD	26	26	4	21	86.6667	44.6809	5.25	0.00563247	1	0.0481068
sasA_1		Adaptive-response sensory-kinase SasA	26	26	4	21	86.6667	44.6809	5.25	0.00563247	1	0.0481068
nth		Endonuclease III	26	26	4	21	86.6667	44.6809	5.25	0.00563247	1	0.0481068
group_6646		hypothetical protein	26	26	4	21	86.6667	44.6809	5.25	0.00563247	1	0.0481068
nadD_2		Nicotinate-nucleotide adenylyltransferase	26	26	4	21	86.6667	44.6809	5.25	0.00563247	1	0.0481068
group_6654		hypothetical protein	26	26	4	21	86.6667	44.6809	5.25	0.00563247	1	0.0481068
tag		DNA-3-methyladenine glycosylase 1	26	26	4	21	86.6667	44.6809	5.25	0.00563247	1	0.0481068
cbh		Penicillin acylase	26	26	4	21	86.6667	44.6809	5.25	0.00563247	1	0.0481068
lysA		Diaminopimelate decarboxylase	26	26	4	21	86.6667	44.6809	5.25	0.00563247	1	0.0481068
gltA		Glutamate synthase [NADPH] large chain	26	26	4	21	86.6667	44.6809	5.25	0.00563247	1	0.0481068
panE		2-dehydropantoate 2-reductase	26	26	4	21	86.6667	44.6809	5.25	0.00563247	1	0.0481068
pyrK		Dihydroorotate dehydrogenase B (NAD(+)), electron transfer subunit	26	26	4	21	86.6667	44.6809	5.25	0.00563247	1	0.0481068
lytG		Exo-glucosaminidase LytG	26	26	4	21	86.6667	44.6809	5.25	0.00563247	1	0.0481068
trpE		Anthranilate synthase component 1	26	26	4	21	86.6667	44.6809	5.25	0.00563247	1	0.0481068
group_6721		hypothetical protein	26	26	4	21	86.6667	44.6809	5.25	0.00563247	1	0.0481068
group_6741		hypothetical protein	26	26	4	21	86.6667	44.6809	5.25	0.00563247	1	0.0481068
group_6744		hypothetical protein	26	26	4	21	86.6667	44.6809	5.25	0.00563247	1	0.0481068
czcD		Cadmium, cobalt and zinc/H(+)-K(+) antiporter	26	26	4	21	86.6667	44.6809	5.25	0.00563247	1	0.0481068
iolU_2		scyllo-inositol 2-dehydrogenase (NADP(+)) IolU	26	26	4	21	86.6667	44.6809	5.25	0.00563247	1	0.0481068
aroK		Shikimate kinase	26	26	4	21	86.6667	44.6809	5.25	0.00563247	1	0.0481068
atl		DNA base-flipping protein	26	26	4	21	86.6667	44.6809	5.25	0.00563247	1	0.0481068
yceM		Putative oxidoreductase YceM	26	26	4	21	86.6667	44.6809	5.25	0.00563247	1	0.0481068
group_6793		hypothetical protein	26	26	4	21	86.6667	44.6809	5.25	0.00563247	1	0.0481068
group_6800		hypothetical protein	26	26	4	21	86.6667	44.6809	5.25	0.00563247	1	0.0481068
proC		Pyrroline-5-carboxylate reductase	26	26	4	21	86.6667	44.6809	5.25	0.00563247	1	0.0481068
birA_2		Bifunctional ligase/repressor BirA	26	26	4	21	86.6667	44.6809	5.25	0.00563247	1	0.0481068
rpe		Ribulose-phosphate 3-epimerase	26	26	4	21	86.6667	44.6809	5.25	0.00563247	1	0.0481068
hit		Protein hit	26	26	4	21	86.6667	44.6809	5.25	0.00563247	1	0.0481068
group_6829		hypothetical protein	26	26	4	21	86.6667	44.6809	5.25	0.00563247	1	0.0481068
group_6840		hypothetical protein	26	26	4	21	86.6667	44.6809	5.25	0.00563247	1	0.0481068
group_6841		hypothetical protein	26	26	4	21	86.6667	44.6809	5.25	0.00563247	1	0.0481068
group_6842		hypothetical protein	26	26	4	21	86.6667	44.6809	5.25	0.00563247	1	0.0481068
plsY		Glycerol-3-phosphate acyltransferase	26	26	4	21	86.6667	44.6809	5.25	0.00563247	1	0.0481068
group_7331		hypothetical protein	26	26	4	21	86.6667	44.6809	5.25	0.00563247	1	0.0481068
group_7458		hypothetical protein	26	26	4	21	86.6667	44.6809	5.25	0.00563247	1	0.0481068
rimI		hypothetical protein	26	26	4	21	86.6667	44.6809	5.25	0.00563247	1	0.0481068
group_7580		hypothetical protein	26	26	4	21	86.6667	44.6809	5.25	0.00563247	1	0.0481068
group_7850		hypothetical protein	26	26	4	21	86.6667	44.6809	5.25	0.00563247	1	0.0481068
group_7851		hypothetical protein	26	26	4	21	86.6667	44.6809	5.25	0.00563247	1	0.0481068
group_7852		hypothetical protein	26	26	4	21	86.6667	44.6809	5.25	0.00563247	1	0.0481068
tilS		tRNA(Ile)-lysidine synthase	26	26	4	21	86.6667	44.6809	5.25	0.00563247	1	0.0481068
zosA		Zinc-transporting ATPase	26	26	4	21	86.6667	44.6809	5.25	0.00563247	1	0.0481068
spo0J		Stage 0 sporulation protein J	26	26	4	21	86.6667	44.6809	5.25	0.00563247	1	0.0481068
group_7888		hypothetical protein	26	26	4	21	86.6667	44.6809	5.25	0.00563247	1	0.0481068
ecfA2		Energy-coupling factor transporter ATP-binding protein EcfA2	26	26	4	21	86.6667	44.6809	5.25	0.00563247	1	0.0481068
group_7897		hypothetical protein	26	26	4	21	86.6667	44.6809	5.25	0.00563247	1	0.0481068
group_7901		hypothetical protein	26	26	4	21	86.6667	44.6809	5.25	0.00563247	1	0.0481068
hmuU		Hemin transport system permease protein HmuU	26	26	4	21	86.6667	44.6809	5.25	0.00563247	1	0.0481068
ahpF		NADH dehydrogenase	26	26	4	21	86.6667	44.6809	5.25	0.00563247	1	0.0481068
group_7916		hypothetical protein	26	26	4	21	86.6667	44.6809	5.25	0.00563247	1	0.0481068
group_7917		hypothetical protein	26	26	4	21	86.6667	44.6809	5.25	0.00563247	1	0.0481068
group_7918		hypothetical protein	26	26	4	21	86.6667	44.6809	5.25	0.00563247	1	0.0481068
group_7921		hypothetical protein	26	26	4	21	86.6667	44.6809	5.25	0.00563247	1	0.0481068
group_7924		hypothetical protein	26	26	4	21	86.6667	44.6809	5.25	0.00563247	1	0.0481068
rsmI		Ribosomal RNA small subunit methyltransferase I	26	26	4	21	86.6667	44.6809	5.25	0.00563247	1	0.0481068
tsaE		tRNA threonylcarbamoyladenosine biosynthesis protein TsaE	26	26	4	21	86.6667	44.6809	5.25	0.00563247	1	0.0481068
group_7930		hypothetical protein	26	26	4	21	86.6667	44.6809	5.25	0.00563247	1	0.0481068
group_7931		Serine-pyruvate aminotransferase	26	26	4	21	86.6667	44.6809	5.25	0.00563247	1	0.0481068
group_7935		hypothetical protein	26	26	4	21	86.6667	44.6809	5.25	0.00563247	1	0.0481068
suhB		Fructose-1,6-bisphosphatase/inositol-1-monophosphatase	26	26	4	21	86.6667	44.6809	5.25	0.00563247	1	0.0481068
panT		Pantothenic acid transporter PanT	26	26	4	21	86.6667	44.6809	5.25	0.00563247	1	0.0481068
group_7946		hypothetical protein	26	26	4	21	86.6667	44.6809	5.25	0.00563247	1	0.0481068
group_7947		Organic hydroperoxide resistance protein-like protein	26	26	4	21	86.6667	44.6809	5.25	0.00563247	1	0.0481068
pdxB		Erythronate-4-phosphate dehydrogenase	26	26	4	21	86.6667	44.6809	5.25	0.00563247	1	0.0481068
group_7952		hypothetical protein	26	26	4	21	86.6667	44.6809	5.25	0.00563247	1	0.0481068
hrtA_1		Putative hemin import ATP-binding protein HrtA	26	26	4	21	86.6667	44.6809	5.25	0.00563247	1	0.0481068
menF_1		Isochorismate synthase MenF	26	26	4	21	86.6667	44.6809	5.25	0.00563247	1	0.0481068
group_7973		hypothetical protein	26	26	4	21	86.6667	44.6809	5.25	0.00563247	1	0.0481068
btuD_3		Vitamin B12 import ATP-binding protein BtuD	26	26	4	21	86.6667	44.6809	5.25	0.00563247	1	0.0481068
recN		DNA repair protein RecN	26	26	4	21	86.6667	44.6809	5.25	0.00563247	1	0.0481068
pnuC		Nicotinamide riboside transporter PnuC	26	26	4	21	86.6667	44.6809	5.25	0.00563247	1	0.0481068
group_8014		hypothetical protein	26	26	4	21	86.6667	44.6809	5.25	0.00563247	1	0.0481068
menA_2		1,4-dihydroxy-2-naphthoate octaprenyltransferase	26	26	4	21	86.6667	44.6809	5.25	0.00563247	1	0.0481068
nrdI		Putative NrdI-like protein	26	26	4	21	86.6667	44.6809	5.25	0.00563247	1	0.0481068
group_8023		hypothetical protein	26	26	4	21	86.6667	44.6809	5.25	0.00563247	1	0.0481068
glyS		Glycine--tRNA ligase beta subunit	26	26	4	21	86.6667	44.6809	5.25	0.00563247	1	0.0481068
group_8044		hypothetical protein	26	26	4	21	86.6667	44.6809	5.25	0.00563247	1	0.0481068
group_8046		hypothetical protein	26	26	4	21	86.6667	44.6809	5.25	0.00563247	1	0.0481068
folE		GTP cyclohydrolase 1	26	26	4	21	86.6667	44.6809	5.25	0.00563247	1	0.0481068
group_8052		hypothetical protein	26	26	4	21	86.6667	44.6809	5.25	0.00563247	1	0.0481068
nanE		Putative N-acetylmannosamine-6-phosphate 2-epimerase	26	26	4	21	86.6667	44.6809	5.25	0.00563247	1	0.0481068
dltD		Protein DltD	26	26	4	21	86.6667	44.6809	5.25	0.00563247	1	0.0481068
group_8073		hypothetical protein	26	26	4	21	86.6667	44.6809	5.25	0.00563247	1	0.0481068
yheH		putative multidrug resistance ABC transporter ATP-binding/permease protein YheH	26	26	4	21	86.6667	44.6809	5.25	0.00563247	1	0.0481068
scpA		Segregation and condensation protein A	26	26	4	21	86.6667	44.6809	5.25	0.00563247	1	0.0481068
murI		Glutamate racemase	26	26	4	21	86.6667	44.6809	5.25	0.00563247	1	0.0481068
ykuT		putative MscS family protein YkuT	26	26	4	21	86.6667	44.6809	5.25	0.00563247	1	0.0481068
group_8086		hypothetical protein	26	26	4	21	86.6667	44.6809	5.25	0.00563247	1	0.0481068
pyrDB		Dihydroorotate dehydrogenase B (NAD(+)), catalytic subunit	26	26	4	21	86.6667	44.6809	5.25	0.00563247	1	0.0481068
bsaA		Glutathione peroxidase BsaA	26	26	4	21	86.6667	44.6809	5.25	0.00563247	1	0.0481068
rsmC		Ribosomal RNA small subunit methyltransferase C	26	26	4	21	86.6667	44.6809	5.25	0.00563247	1	0.0481068
purK		N5-carboxyaminoimidazole ribonucleotide synthase	26	26	4	21	86.6667	44.6809	5.25	0.00563247	1	0.0481068
mvaA		3-hydroxy-3-methylglutaryl-coenzyme A reductase	26	26	4	21	86.6667	44.6809	5.25	0.00563247	1	0.0481068
thlA		Acetyl-CoA acetyltransferase	26	26	4	21	86.6667	44.6809	5.25	0.00563247	1	0.0481068
mvaS		Hydroxymethylglutaryl-CoA synthase	26	26	4	21	86.6667	44.6809	5.25	0.00563247	1	0.0481068
glnB		Nitrogen regulatory protein P-II	26	26	4	21	86.6667	44.6809	5.25	0.00563247	1	0.0481068
arlS		Signal transduction histidine-protein kinase ArlS	26	26	4	21	86.6667	44.6809	5.25	0.00563247	1	0.0481068
dapA		4-hydroxy-tetrahydrodipicolinate synthase	26	26	4	21	86.6667	44.6809	5.25	0.00563247	1	0.0481068
group_8133		hypothetical protein	26	26	4	21	86.6667	44.6809	5.25	0.00563247	1	0.0481068
group_8136		hypothetical protein	26	26	4	21	86.6667	44.6809	5.25	0.00563247	1	0.0481068
yagU_1		hypothetical protein	26	26	4	21	86.6667	44.6809	5.25	0.00563247	1	0.0481068
prsA		Foldase protein PrsA	26	26	4	21	86.6667	44.6809	5.25	0.00563247	1	0.0481068
group_8155		hypothetical protein	26	26	4	21	86.6667	44.6809	5.25	0.00563247	1	0.0481068
btuD_7		Vitamin B12 import ATP-binding protein BtuD	26	26	4	21	86.6667	44.6809	5.25	0.00563247	1	0.0481068
group_8172		hypothetical protein	26	26	4	21	86.6667	44.6809	5.25	0.00563247	1	0.0481068
group_8174		hypothetical protein	26	26	4	21	86.6667	44.6809	5.25	0.00563247	1	0.0481068
group_8178		hypothetical protein	26	26	4	21	86.6667	44.6809	5.25	0.00563247	1	0.0481068
group_8181		hypothetical protein	26	26	4	21	86.6667	44.6809	5.25	0.00563247	1	0.0481068
group_8183		DegV domain-containing protein	26	26	4	21	86.6667	44.6809	5.25	0.00563247	1	0.0481068
group_8185		hypothetical protein	26	26	4	21	86.6667	44.6809	5.25	0.00563247	1	0.0481068
group_8186		hypothetical protein	26	26	4	21	86.6667	44.6809	5.25	0.00563247	1	0.0481068
group_8191		hypothetical protein	26	26	4	21	86.6667	44.6809	5.25	0.00563247	1	0.0481068
padC		Phenolic acid decarboxylase PadC	26	26	4	21	86.6667	44.6809	5.25	0.00563247	1	0.0481068
group_8198		hypothetical protein	26	26	4	21	86.6667	44.6809	5.25	0.00563247	1	0.0481068
rlmA_2		23S rRNA (guanine(745)-N(1))-methyltransferase	26	26	4	21	86.6667	44.6809	5.25	0.00563247	1	0.0481068
arcD2		Arginine/ornithine antiporter ArcD2	26	26	4	21	86.6667	44.6809	5.25	0.00563247	1	0.0481068
group_8205		hypothetical protein	26	26	4	21	86.6667	44.6809	5.25	0.00563247	1	0.0481068
group_8215		hypothetical protein	26	26	4	21	86.6667	44.6809	5.25	0.00563247	1	0.0481068
group_8218		hypothetical protein	26	26	4	21	86.6667	44.6809	5.25	0.00563247	1	0.0481068
group_8219		hypothetical protein	26	26	4	21	86.6667	44.6809	5.25	0.00563247	1	0.0481068
thrC		Threonine synthase	26	26	4	21	86.6667	44.6809	5.25	0.00563247	1	0.0481068
znuA		High-affinity zinc uptake system binding-protein ZnuA	26	26	4	21	86.6667	44.6809	5.25	0.00563247	1	0.0481068
rasP		Putative zinc metalloprotease	26	26	4	21	86.6667	44.6809	5.25	0.00563247	1	0.0481068
yfiC		tRNA1(Val) (adenine(37)-N6)-methyltransferase	26	26	4	21	86.6667	44.6809	5.25	0.00563247	1	0.0481068
group_8234		Putative phosphatase	26	26	4	21	86.6667	44.6809	5.25	0.00563247	1	0.0481068
group_8238		6-phosphogluconate dehydrogenase, NAD(+)-dependent, decarboxylating	26	26	4	21	86.6667	44.6809	5.25	0.00563247	1	0.0481068
group_8241		hypothetical protein	26	26	4	21	86.6667	44.6809	5.25	0.00563247	1	0.0481068
group_8252		hypothetical protein	26	26	4	21	86.6667	44.6809	5.25	0.00563247	1	0.0481068
group_8255		Aspartate racemase	26	26	4	21	86.6667	44.6809	5.25	0.00563247	1	0.0481068
group_8580		Muramidase-2	26	26	4	21	86.6667	44.6809	5.25	0.00563247	1	0.0481068
thiN		Thiamine pyrophosphokinase	26	26	4	21	86.6667	44.6809	5.25	0.00563247	1	0.0481068
cutC		Copper homeostasis protein CutC	26	26	4	21	86.6667	44.6809	5.25	0.00563247	1	0.0481068
rsuA		Ribosomal small subunit pseudouridine synthase A	26	26	4	21	86.6667	44.6809	5.25	0.00563247	1	0.0481068
cstA		Peptide transporter CstA	26	26	4	21	86.6667	44.6809	5.25	0.00563247	1	0.0481068
coaE		Dephospho-CoA kinase	26	26	4	21	86.6667	44.6809	5.25	0.00563247	1	0.0481068
group_9092		putative protein	26	26	4	21	86.6667	44.6809	5.25	0.00563247	1	0.0481068
group_9313		hypothetical protein	26	26	4	21	86.6667	44.6809	5.25	0.00563247	1	0.0481068
pheT_2		Phenylalanine--tRNA ligase beta subunit	26	26	4	21	86.6667	44.6809	5.25	0.00563247	1	0.0481068
group_9827		hypothetical protein	26	26	4	21	86.6667	44.6809	5.25	0.00563247	1	0.0481068
mtlD		Mannitol-1-phosphate 5-dehydrogenase	26	26	4	21	86.6667	44.6809	5.25	0.00563247	1	0.0481068
lplJ		Lipoate-protein ligase LplJ	26	26	4	21	86.6667	44.6809	5.25	0.00563247	1	0.0481068
mhqA		Putative ring-cleaving dioxygenase MhqA	26	26	4	21	86.6667	44.6809	5.25	0.00563247	1	0.0481068
group_9832		hypothetical protein	26	26	4	21	86.6667	44.6809	5.25	0.00563247	1	0.0481068
group_9833		hypothetical protein	26	26	4	21	86.6667	44.6809	5.25	0.00563247	1	0.0481068
group_9835		hypothetical protein	26	26	4	21	86.6667	44.6809	5.25	0.00563247	1	0.0481068
group_9846		hypothetical protein	26	26	4	21	86.6667	44.6809	5.25	0.00563247	1	0.0481068
yhhX		putative oxidoreductase YhhX	26	26	4	21	86.6667	44.6809	5.25	0.00563247	1	0.0481068
pncA		Nicotinamidase/pyrazinamidase	26	26	4	21	86.6667	44.6809	5.25	0.00563247	1	0.0481068
group_9874		hypothetical protein	26	26	4	21	86.6667	44.6809	5.25	0.00563247	1	0.0481068
add		Adenosine deaminase	26	26	4	21	86.6667	44.6809	5.25	0.00563247	1	0.0481068
ypeA		Acetyltransferase YpeA	26	26	4	21	86.6667	44.6809	5.25	0.00563247	1	0.0481068
group_9896		hypothetical protein	26	26	4	21	86.6667	44.6809	5.25	0.00563247	1	0.0481068
group_9901		hypothetical protein	26	26	4	21	86.6667	44.6809	5.25	0.00563247	1	0.0481068
serP1		Serine permease SerP1	26	26	4	21	86.6667	44.6809	5.25	0.00563247	1	0.0481068
group_9903		hypothetical protein	26	26	4	21	86.6667	44.6809	5.25	0.00563247	1	0.0481068
group_9904		putative RNA pseudouridine synthase	26	26	4	21	86.6667	44.6809	5.25	0.00563247	1	0.0481068
noxE		NADH oxidase	26	26	4	21	86.6667	44.6809	5.25	0.00563247	1	0.0481068
walK		Sensor histidine kinase WalK	26	26	4	21	86.6667	44.6809	5.25	0.00563247	1	0.0481068
fni		Isopentenyl-diphosphate delta-isomerase	26	26	4	21	86.6667	44.6809	5.25	0.00563247	1	0.0481068
treR		HTH-type transcriptional regulator TreR	26	26	4	21	86.6667	44.6809	5.25	0.00563247	1	0.0481068
crr		PTS system glucose-specific EIIA component	26	26	4	21	86.6667	44.6809	5.25	0.00563247	1	0.0481068
pgmB		Beta-phosphoglucomutase	26	26	4	21	86.6667	44.6809	5.25	0.00563247	1	0.0481068
lipC		Spore germination lipase LipC	26	26	4	21	86.6667	44.6809	5.25	0.00563247	1	0.0481068
iscS_2		Cysteine desulfurase IscS	26	26	4	21	86.6667	44.6809	5.25	0.00563247	1	0.0481068
cysK_1		Cysteine synthase	26	26	4	21	86.6667	44.6809	5.25	0.00563247	1	0.0481068
recU		Holliday junction resolvase RecU	26	26	4	21	86.6667	44.6809	5.25	0.00563247	1	0.0481068
coaBC_2		Coenzyme A biosynthesis bifunctional protein CoaBC	26	26	4	21	86.6667	44.6809	5.25	0.00563247	1	0.0481068
tsaC		Threonylcarbamoyl-AMP synthase	26	26	4	21	86.6667	44.6809	5.25	0.00563247	1	0.0481068
group_9921		hypothetical protein	26	26	4	21	86.6667	44.6809	5.25	0.00563247	1	0.0481068
group_9922		hypothetical protein	26	26	4	21	86.6667	44.6809	5.25	0.00563247	1	0.0481068
group_9923		hypothetical protein	26	26	4	21	86.6667	44.6809	5.25	0.00563247	1	0.0481068
rnz		Ribonuclease Z	26	26	4	21	86.6667	44.6809	5.25	0.00563247	1	0.0481068
group_9937		putative ABC transporter permease	26	26	4	21	86.6667	44.6809	5.25	0.00563247	1	0.0481068
group_9956		hypothetical protein	26	26	4	21	86.6667	44.6809	5.25	0.00563247	1	0.0481068
group_9957	btuD_3	Vitamin B12 import ATP-binding protein BtuD	26	26	4	21	86.6667	44.6809	5.25	0.00563247	1	0.0481068
group_9958		putative ABC transporter ATP-binding protein	26	26	4	21	86.6667	44.6809	5.25	0.00563247	1	0.0481068
nrnA		putative bifunctional oligoribonuclease and PAP phosphatase NrnA	26	26	4	21	86.6667	44.6809	5.25	0.00563247	1	0.0481068
cof		HMP-PP phosphatase	26	26	4	21	86.6667	44.6809	5.25	0.00563247	1	0.0481068
group_9963		hypothetical protein	26	26	4	21	86.6667	44.6809	5.25	0.00563247	1	0.0481068
fabH		3-oxoacyl-[acyl-carrier-protein] synthase 3	26	26	4	21	86.6667	44.6809	5.25	0.00563247	1	0.0481068
copY		Transcriptional repressor CopY	26	26	4	21	86.6667	44.6809	5.25	0.00563247	1	0.0481068
copA		putative copper-importing P-type ATPase A	26	26	4	21	86.6667	44.6809	5.25	0.00563247	1	0.0481068
acpS		Holo-[acyl-carrier-protein] synthase	26	26	4	21	86.6667	44.6809	5.25	0.00563247	1	0.0481068
xseA		Exodeoxyribonuclease 7 large subunit	26	26	4	21	86.6667	44.6809	5.25	0.00563247	1	0.0481068
xseB		Exodeoxyribonuclease 7 small subunit	26	26	4	21	86.6667	44.6809	5.25	0.00563247	1	0.0481068
tlyA		Hemolysin A	26	26	4	21	86.6667	44.6809	5.25	0.00563247	1	0.0481068
group_9978		hypothetical protein	26	26	4	21	86.6667	44.6809	5.25	0.00563247	1	0.0481068
group_9979		hypothetical protein	26	26	4	21	86.6667	44.6809	5.25	0.00563247	1	0.0481068
group_9984		hypothetical protein	26	26	4	21	86.6667	44.6809	5.25	0.00563247	1	0.0481068
rnr_1		Ribonuclease R	26	26	4	21	86.6667	44.6809	5.25	0.00563247	1	0.0481068
group_9986		hypothetical protein	26	26	4	21	86.6667	44.6809	5.25	0.00563247	1	0.0481068
whiA		Putative sporulation transcription regulator WhiA	26	26	4	21	86.6667	44.6809	5.25	0.00563247	1	0.0481068
lspA		Lipoprotein signal peptidase	26	26	4	21	86.6667	44.6809	5.25	0.00563247	1	0.0481068
rluD		Ribosomal large subunit pseudouridine synthase D	26	26	4	21	86.6667	44.6809	5.25	0.00563247	1	0.0481068
group_10267		tRNA-Trp(cca)	4	21	26	26	13.3333	55.3191	0.190476	0.00563247	1	0.0481068
group_10268		tRNA-His(gtg)	4	21	26	26	13.3333	55.3191	0.190476	0.00563247	1	0.0481068
group_10269		putative protein	4	21	26	26	13.3333	55.3191	0.190476	0.00563247	1	0.0481068
group_10271	rpiA	Ribose-5-phosphate isomerase A	4	21	26	26	13.3333	55.3191	0.190476	0.00563247	1	0.0481068
group_10273		Aspartate racemase	4	21	26	26	13.3333	55.3191	0.190476	0.00563247	1	0.0481068
group_10274		hypothetical protein	4	21	26	26	13.3333	55.3191	0.190476	0.00563247	1	0.0481068
group_10275		hypothetical protein	4	21	26	26	13.3333	55.3191	0.190476	0.00563247	1	0.0481068
group_10276		hypothetical protein	4	21	26	26	13.3333	55.3191	0.190476	0.00563247	1	0.0481068
group_10277		hypothetical protein	4	21	26	26	13.3333	55.3191	0.190476	0.00563247	1	0.0481068
group_10278	msrC	Free methionine-R-sulfoxide reductase	4	21	26	26	13.3333	55.3191	0.190476	0.00563247	1	0.0481068
group_10279	lpxG	UDP-2,3-diacylglucosamine pyrophosphatase LpxG	4	21	26	26	13.3333	55.3191	0.190476	0.00563247	1	0.0481068
group_10280		6-phosphogluconate dehydrogenase, NAD(+)-dependent, decarboxylating	4	21	26	26	13.3333	55.3191	0.190476	0.00563247	1	0.0481068
group_10281	pgl	6-phosphogluconolactonase	4	21	26	26	13.3333	55.3191	0.190476	0.00563247	1	0.0481068
group_10320	yfiC	tRNA1(Val) (adenine(37)-N6)-methyltransferase	4	21	26	26	13.3333	55.3191	0.190476	0.00563247	1	0.0481068
group_10321		hypothetical protein	4	21	26	26	13.3333	55.3191	0.190476	0.00563247	1	0.0481068
group_10322	rasP	Regulator of sigma-W protease RasP	4	21	26	26	13.3333	55.3191	0.190476	0.00563247	1	0.0481068
group_10323		hypothetical protein	4	21	26	26	13.3333	55.3191	0.190476	0.00563247	1	0.0481068
group_10324	zitR	Transcriptional regulator ZitR	4	21	26	26	13.3333	55.3191	0.190476	0.00563247	1	0.0481068
group_10325	znuA	High-affinity zinc uptake system binding-protein ZnuA	4	21	26	26	13.3333	55.3191	0.190476	0.00563247	1	0.0481068
group_10326	pheT_2	Phenylalanine--tRNA ligase beta subunit	4	21	26	26	13.3333	55.3191	0.190476	0.00563247	1	0.0481068
group_10327		hypothetical protein	4	21	26	26	13.3333	55.3191	0.190476	0.00563247	1	0.0481068
group_10328		hypothetical protein	4	21	26	26	13.3333	55.3191	0.190476	0.00563247	1	0.0481068
group_10329		hypothetical protein	4	21	26	26	13.3333	55.3191	0.190476	0.00563247	1	0.0481068
group_10330		hypothetical protein	4	21	26	26	13.3333	55.3191	0.190476	0.00563247	1	0.0481068
rpmG3		50S ribosomal protein L33 3	4	21	26	26	13.3333	55.3191	0.190476	0.00563247	1	0.0481068
group_10332	yeeO	putative FMN/FAD exporter YeeO	4	21	26	26	13.3333	55.3191	0.190476	0.00563247	1	0.0481068
group_10333	pepX	Xaa-Pro dipeptidyl-peptidase	4	21	26	26	13.3333	55.3191	0.190476	0.00563247	1	0.0481068
group_10336		hypothetical protein	4	21	26	26	13.3333	55.3191	0.190476	0.00563247	1	0.0481068
group_10337	proX	Prolyl-tRNA editing protein ProX	4	21	26	26	13.3333	55.3191	0.190476	0.00563247	1	0.0481068
group_10338	dinB_1	DNA polymerase IV	4	21	26	26	13.3333	55.3191	0.190476	0.00563247	1	0.0481068
group_10339	glpE_2	Thiosulfate sulfurtransferase GlpE	4	21	26	26	13.3333	55.3191	0.190476	0.00563247	1	0.0481068
group_10340		hypothetical protein	4	21	26	26	13.3333	55.3191	0.190476	0.00563247	1	0.0481068
group_10341		hypothetical protein	4	21	26	26	13.3333	55.3191	0.190476	0.00563247	1	0.0481068
group_10342	msrA	Peptide methionine sulfoxide reductase MsrA	4	21	26	26	13.3333	55.3191	0.190476	0.00563247	1	0.0481068
group_10343	btuD_7	Vitamin B12 import ATP-binding protein BtuD	4	21	26	26	13.3333	55.3191	0.190476	0.00563247	1	0.0481068
group_10344		hypothetical protein	4	21	26	26	13.3333	55.3191	0.190476	0.00563247	1	0.0481068
group_10345		hypothetical protein	4	21	26	26	13.3333	55.3191	0.190476	0.00563247	1	0.0481068
hit_2		Protein hit	4	21	26	26	13.3333	55.3191	0.190476	0.00563247	1	0.0481068
group_10353	mro	Aldose 1-epimerase	4	21	26	26	13.3333	55.3191	0.190476	0.00563247	1	0.0481068
group_10354	adhR_2	HTH-type transcriptional regulator AdhR	4	21	26	26	13.3333	55.3191	0.190476	0.00563247	1	0.0481068
group_10355	recF	DNA replication and repair protein RecF	4	21	26	26	13.3333	55.3191	0.190476	0.00563247	1	0.0481068
group_10356		hypothetical protein	4	21	26	26	13.3333	55.3191	0.190476	0.00563247	1	0.0481068
group_10357		hypothetical protein	4	21	26	26	13.3333	55.3191	0.190476	0.00563247	1	0.0481068
group_10360		hypothetical protein	4	21	26	26	13.3333	55.3191	0.190476	0.00563247	1	0.0481068
group_10361	birA_1	Bifunctional ligase/repressor BirA	4	21	26	26	13.3333	55.3191	0.190476	0.00563247	1	0.0481068
group_10362	nagB_2	Glucosamine-6-phosphate deaminase 1	4	21	26	26	13.3333	55.3191	0.190476	0.00563247	1	0.0481068
priA_2		Primosomal protein N'	4	21	26	26	13.3333	55.3191	0.190476	0.00563247	1	0.0481068
group_10364		hypothetical protein	4	21	26	26	13.3333	55.3191	0.190476	0.00563247	1	0.0481068
group_10365		hypothetical protein	4	21	26	26	13.3333	55.3191	0.190476	0.00563247	1	0.0481068
group_10366		hypothetical protein	4	21	26	26	13.3333	55.3191	0.190476	0.00563247	1	0.0481068
group_10367		hypothetical protein	4	21	26	26	13.3333	55.3191	0.190476	0.00563247	1	0.0481068
group_10369	gph_2	Phosphoglycolate phosphatase	4	21	26	26	13.3333	55.3191	0.190476	0.00563247	1	0.0481068
group_10370		hypothetical protein	4	21	26	26	13.3333	55.3191	0.190476	0.00563247	1	0.0481068
group_10383		hypothetical protein	4	21	26	26	13.3333	55.3191	0.190476	0.00563247	1	0.0481068
group_10384	fhs1	Formate--tetrahydrofolate ligase 1	4	21	26	26	13.3333	55.3191	0.190476	0.00563247	1	0.0481068
group_10385	whiA	Putative sporulation transcription regulator WhiA	4	21	26	26	13.3333	55.3191	0.190476	0.00563247	1	0.0481068
group_10386	ftsX	Cell division protein FtsX	4	21	26	26	13.3333	55.3191	0.190476	0.00563247	1	0.0481068
group_10387	nrdI	Protein NrdI	4	21	26	26	13.3333	55.3191	0.190476	0.00563247	1	0.0481068
group_10388	plsY	Glycerol-3-phosphate acyltransferase	4	21	26	26	13.3333	55.3191	0.190476	0.00563247	1	0.0481068
group_10390	lspA	Lipoprotein signal peptidase	4	21	26	26	13.3333	55.3191	0.190476	0.00563247	1	0.0481068
group_10391	rluD	Ribosomal large subunit pseudouridine synthase D	4	21	26	26	13.3333	55.3191	0.190476	0.00563247	1	0.0481068
group_10396	spxA_5	Regulatory protein Spx	4	21	26	26	13.3333	55.3191	0.190476	0.00563247	1	0.0481068
group_10408	nth	Endonuclease III	4	21	26	26	13.3333	55.3191	0.190476	0.00563247	1	0.0481068
group_10409	trmK	tRNA (adenine(22)-N(1))-methyltransferase	4	21	26	26	13.3333	55.3191	0.190476	0.00563247	1	0.0481068
nudC_1		NADH pyrophosphatase	4	21	26	26	13.3333	55.3191	0.190476	0.00563247	1	0.0481068
group_10411	yigZ	IMPACT family member YigZ	4	21	26	26	13.3333	55.3191	0.190476	0.00563247	1	0.0481068
group_10412	glyS	Glycine--tRNA ligase beta subunit	4	21	26	26	13.3333	55.3191	0.190476	0.00563247	1	0.0481068
group_10413		hypothetical protein	4	21	26	26	13.3333	55.3191	0.190476	0.00563247	1	0.0481068
group_10414		hypothetical protein	4	21	26	26	13.3333	55.3191	0.190476	0.00563247	1	0.0481068
group_10415		hypothetical protein	4	21	26	26	13.3333	55.3191	0.190476	0.00563247	1	0.0481068
ldh1		L-lactate dehydrogenase 1	4	21	26	26	13.3333	55.3191	0.190476	0.00563247	1	0.0481068
group_10417	hemN	Oxygen-independent coproporphyrinogen-III oxidase-like protein	4	21	26	26	13.3333	55.3191	0.190476	0.00563247	1	0.0481068
group_10419	dhfR	Dihydrofolate reductase	4	21	26	26	13.3333	55.3191	0.190476	0.00563247	1	0.0481068
group_10420	folB	Dihydroneopterin aldolase	4	21	26	26	13.3333	55.3191	0.190476	0.00563247	1	0.0481068
group_10421	fpgS	Folylpolyglutamate synthase	4	21	26	26	13.3333	55.3191	0.190476	0.00563247	1	0.0481068
group_10422	hom	Homoserine dehydrogenase	4	21	26	26	13.3333	55.3191	0.190476	0.00563247	1	0.0481068
group_10423	niaX	Niacin transporter NiaX	4	21	26	26	13.3333	55.3191	0.190476	0.00563247	1	0.0481068
group_10429	lysA	Diaminopimelate decarboxylase	4	21	26	26	13.3333	55.3191	0.190476	0.00563247	1	0.0481068
group_10430	murI	Glutamate racemase	4	21	26	26	13.3333	55.3191	0.190476	0.00563247	1	0.0481068
group_10431	rdgB	dITP/XTP pyrophosphatase	4	21	26	26	13.3333	55.3191	0.190476	0.00563247	1	0.0481068
group_10432		hypothetical protein	4	21	26	26	13.3333	55.3191	0.190476	0.00563247	1	0.0481068
group_10433	scpB	Segregation and condensation protein B	4	21	26	26	13.3333	55.3191	0.190476	0.00563247	1	0.0481068
group_10434		hypothetical protein	4	21	26	26	13.3333	55.3191	0.190476	0.00563247	1	0.0481068
group_10435	dltA	D-alanine--D-alanyl carrier protein ligase	4	21	26	26	13.3333	55.3191	0.190476	0.00563247	1	0.0481068
group_10436	dltD	Protein DltD	4	21	26	26	13.3333	55.3191	0.190476	0.00563247	1	0.0481068
group_10437	mntR	Transcriptional regulator MntR	4	21	26	26	13.3333	55.3191	0.190476	0.00563247	1	0.0481068
group_10438	metE	5-methyltetrahydropteroyltriglutamate--homocysteine methyltransferase	4	21	26	26	13.3333	55.3191	0.190476	0.00563247	1	0.0481068
group_10439	metF	5,10-methylenetetrahydrofolate reductase	4	21	26	26	13.3333	55.3191	0.190476	0.00563247	1	0.0481068
group_10449		putative RNA methyltransferase	4	21	26	26	13.3333	55.3191	0.190476	0.00563247	1	0.0481068
group_10453	rlmA_1	23S rRNA (guanine(745)-N(1))-methyltransferase	4	21	26	26	13.3333	55.3191	0.190476	0.00563247	1	0.0481068
group_10454		hypothetical protein	4	21	26	26	13.3333	55.3191	0.190476	0.00563247	1	0.0481068
group_10455		hypothetical protein	4	21	26	26	13.3333	55.3191	0.190476	0.00563247	1	0.0481068
group_10456	pyrK	Dihydroorotate dehydrogenase B (NAD(+)), electron transfer subunit	4	21	26	26	13.3333	55.3191	0.190476	0.00563247	1	0.0481068
group_10457		hypothetical protein	4	21	26	26	13.3333	55.3191	0.190476	0.00563247	1	0.0481068
gpx1		Hydroperoxy fatty acid reductase gpx1	4	21	26	26	13.3333	55.3191	0.190476	0.00563247	1	0.0481068
group_10462	deoD_2	Purine nucleoside phosphorylase DeoD-type	4	21	26	26	13.3333	55.3191	0.190476	0.00563247	1	0.0481068
group_10463		hypothetical protein	4	21	26	26	13.3333	55.3191	0.190476	0.00563247	1	0.0481068
group_10464		hypothetical protein	4	21	26	26	13.3333	55.3191	0.190476	0.00563247	1	0.0481068
group_10465	copA	putative copper-importing P-type ATPase A	4	21	26	26	13.3333	55.3191	0.190476	0.00563247	1	0.0481068
group_10466	merP	Mercuric transport protein periplasmic component	4	21	26	26	13.3333	55.3191	0.190476	0.00563247	1	0.0481068
group_10467	copY	Transcriptional repressor CopY	4	21	26	26	13.3333	55.3191	0.190476	0.00563247	1	0.0481068
group_10478	folD	Bifunctional protein FolD protein	4	21	26	26	13.3333	55.3191	0.190476	0.00563247	1	0.0481068
group_10479	xseB	Exodeoxyribonuclease 7 small subunit	4	21	26	26	13.3333	55.3191	0.190476	0.00563247	1	0.0481068
group_10480	ettA_2	Energy-dependent translational throttle protein EttA	4	21	26	26	13.3333	55.3191	0.190476	0.00563247	1	0.0481068
hdfR		HTH-type transcriptional regulator HdfR	4	21	26	26	13.3333	55.3191	0.190476	0.00563247	1	0.0481068
group_10482	hcxA	Hydroxycarboxylate dehydrogenase A	4	21	26	26	13.3333	55.3191	0.190476	0.00563247	1	0.0481068
group_10483	cca	CCA-adding enzyme	4	21	26	26	13.3333	55.3191	0.190476	0.00563247	1	0.0481068
group_10484	dapB	4-hydroxy-tetrahydrodipicolinate reductase	4	21	26	26	13.3333	55.3191	0.190476	0.00563247	1	0.0481068
group_10485	trmD	tRNA (guanine-N(1)-)-methyltransferase	4	21	26	26	13.3333	55.3191	0.190476	0.00563247	1	0.0481068
group_10486	rimM	Ribosome maturation factor RimM	4	21	26	26	13.3333	55.3191	0.190476	0.00563247	1	0.0481068
group_10487	murG	UDP-N-acetylglucosamine--N-acetylmuramyl-(pentapeptide) pyrophosphoryl-undecaprenol N-acetylglucosamine transferase	4	21	26	26	13.3333	55.3191	0.190476	0.00563247	1	0.0481068
group_10488	murD	UDP-N-acetylmuramoylalanine--D-glutamate ligase	4	21	26	26	13.3333	55.3191	0.190476	0.00563247	1	0.0481068
group_10489	glnB	Nitrogen regulatory protein P-II	4	21	26	26	13.3333	55.3191	0.190476	0.00563247	1	0.0481068
group_10490	czcD	Cadmium, cobalt and zinc/H(+)-K(+) antiporter	4	21	26	26	13.3333	55.3191	0.190476	0.00563247	1	0.0481068
group_10491		hypothetical protein	4	21	26	26	13.3333	55.3191	0.190476	0.00563247	1	0.0481068
group_10492	sapB	hypothetical protein	4	21	26	26	13.3333	55.3191	0.190476	0.00563247	1	0.0481068
group_10493	dapA	4-hydroxy-tetrahydrodipicolinate synthase	4	21	26	26	13.3333	55.3191	0.190476	0.00563247	1	0.0481068
group_10496	rbsR	Ribose operon repressor	4	21	26	26	13.3333	55.3191	0.190476	0.00563247	1	0.0481068
group_10497		hypothetical protein	4	21	26	26	13.3333	55.3191	0.190476	0.00563247	1	0.0481068
group_10498		hypothetical protein	4	21	26	26	13.3333	55.3191	0.190476	0.00563247	1	0.0481068
group_10499	yqeN	putative protein YqeN	4	21	26	26	13.3333	55.3191	0.190476	0.00563247	1	0.0481068
group_10500		hypothetical protein	4	21	26	26	13.3333	55.3191	0.190476	0.00563247	1	0.0481068
group_10502	sasA_2	Adaptive-response sensory-kinase SasA	4	21	26	26	13.3333	55.3191	0.190476	0.00563247	1	0.0481068
ycaC		putative hydrolase YcaC	4	21	26	26	13.3333	55.3191	0.190476	0.00563247	1	0.0481068
group_10504	lytR_2	Transcriptional regulator LytR	4	21	26	26	13.3333	55.3191	0.190476	0.00563247	1	0.0481068
hxlR		HTH-type transcriptional activator HxlR	4	21	26	26	13.3333	55.3191	0.190476	0.00563247	1	0.0481068
group_10506	alaS	Alanine--tRNA ligase	4	21	26	26	13.3333	55.3191	0.190476	0.00563247	1	0.0481068
prsA_1		Foldase protein PrsA	4	21	26	26	13.3333	55.3191	0.190476	0.00563247	1	0.0481068
group_10508		hypothetical protein	4	21	26	26	13.3333	55.3191	0.190476	0.00563247	1	0.0481068
group_10510	pspB	Putative phosphoserine phosphatase 2	4	21	26	26	13.3333	55.3191	0.190476	0.00563247	1	0.0481068
group_10511	pheA	Prephenate dehydratase	4	21	26	26	13.3333	55.3191	0.190476	0.00563247	1	0.0481068
group_10512	aroK	Shikimate kinase	4	21	26	26	13.3333	55.3191	0.190476	0.00563247	1	0.0481068
group_10513		hypothetical protein	4	21	26	26	13.3333	55.3191	0.190476	0.00563247	1	0.0481068
group_10514	aroB	3-dehydroquinate synthase	4	21	26	26	13.3333	55.3191	0.190476	0.00563247	1	0.0481068
group_10515		hypothetical protein	4	21	26	26	13.3333	55.3191	0.190476	0.00563247	1	0.0481068
group_10516	recN	DNA repair protein RecN	4	21	26	26	13.3333	55.3191	0.190476	0.00563247	1	0.0481068
group_10517		hypothetical protein	4	21	26	26	13.3333	55.3191	0.190476	0.00563247	1	0.0481068
ftsL		hypothetical protein	4	21	26	26	13.3333	55.3191	0.190476	0.00563247	1	0.0481068
group_10519	atpG	ATP synthase gamma chain	4	21	26	26	13.3333	55.3191	0.190476	0.00563247	1	0.0481068
group_10520		hypothetical protein	4	21	26	26	13.3333	55.3191	0.190476	0.00563247	1	0.0481068
group_10521	btuD_6	Vitamin B12 import ATP-binding protein BtuD	4	21	26	26	13.3333	55.3191	0.190476	0.00563247	1	0.0481068
group_10522	tenA	Aminopyrimidine aminohydrolase	4	21	26	26	13.3333	55.3191	0.190476	0.00563247	1	0.0481068
group_10523	birA_2	Bifunctional ligase/repressor BirA	4	21	26	26	13.3333	55.3191	0.190476	0.00563247	1	0.0481068
group_10524		hypothetical protein	4	21	26	26	13.3333	55.3191	0.190476	0.00563247	1	0.0481068
group_10525	tagO	putative undecaprenyl-phosphate N-acetylglucosaminyl 1-phosphate transferase	4	21	26	26	13.3333	55.3191	0.190476	0.00563247	1	0.0481068
group_10526	ytlR	Putative lipid kinase YtlR	4	21	26	26	13.3333	55.3191	0.190476	0.00563247	1	0.0481068
group_10527	murE	UDP-N-acetylmuramoyl-L-alanyl-D-glutamate--L-lysine ligase	4	21	26	26	13.3333	55.3191	0.190476	0.00563247	1	0.0481068
nsrR_2		hypothetical protein	4	21	26	26	13.3333	55.3191	0.190476	0.00563247	1	0.0481068
group_10531		hypothetical protein	4	21	26	26	13.3333	55.3191	0.190476	0.00563247	1	0.0481068
group_10532		hypothetical protein	4	21	26	26	13.3333	55.3191	0.190476	0.00563247	1	0.0481068
group_10533	thiN	Thiamine pyrophosphokinase	4	21	26	26	13.3333	55.3191	0.190476	0.00563247	1	0.0481068
group_10534		hypothetical protein	4	21	26	26	13.3333	55.3191	0.190476	0.00563247	1	0.0481068
group_10535		hypothetical protein	4	21	26	26	13.3333	55.3191	0.190476	0.00563247	1	0.0481068
group_10537		hypothetical protein	4	21	26	26	13.3333	55.3191	0.190476	0.00563247	1	0.0481068
group_10538		Putative universal stress protein	4	21	26	26	13.3333	55.3191	0.190476	0.00563247	1	0.0481068
group_10539		hypothetical protein	4	21	26	26	13.3333	55.3191	0.190476	0.00563247	1	0.0481068
group_10540		hypothetical protein	4	21	26	26	13.3333	55.3191	0.190476	0.00563247	1	0.0481068
group_10541	yggS	Pyridoxal phosphate homeostasis protein	4	21	26	26	13.3333	55.3191	0.190476	0.00563247	1	0.0481068
group_10542		Putative TrmH family tRNA/rRNA methyltransferase	4	21	26	26	13.3333	55.3191	0.190476	0.00563247	1	0.0481068
group_10543	nudF	ADP-ribose pyrophosphatase	4	21	26	26	13.3333	55.3191	0.190476	0.00563247	1	0.0481068
group_10544	stkP	Serine/threonine-protein kinase StkP	4	21	26	26	13.3333	55.3191	0.190476	0.00563247	1	0.0481068
group_10545	pnuC	Nicotinamide riboside transporter PnuC	4	21	26	26	13.3333	55.3191	0.190476	0.00563247	1	0.0481068
group_10546		hypothetical protein	4	21	26	26	13.3333	55.3191	0.190476	0.00563247	1	0.0481068
group_10548		hypothetical protein	4	21	26	26	13.3333	55.3191	0.190476	0.00563247	1	0.0481068
group_10549		hypothetical protein	4	21	26	26	13.3333	55.3191	0.190476	0.00563247	1	0.0481068
group_10550		hypothetical protein	4	21	26	26	13.3333	55.3191	0.190476	0.00563247	1	0.0481068
group_10551		tRNA-Phe(gaa)	4	21	26	26	13.3333	55.3191	0.190476	0.00563247	1	0.0481068
group_10557		hypothetical protein	4	21	26	26	13.3333	55.3191	0.190476	0.00563247	1	0.0481068
group_10558	rlmI	Ribosomal RNA large subunit methyltransferase I	4	21	26	26	13.3333	55.3191	0.190476	0.00563247	1	0.0481068
group_10559		putative protein	4	21	26	26	13.3333	55.3191	0.190476	0.00563247	1	0.0481068
group_10560		hypothetical protein	4	21	26	26	13.3333	55.3191	0.190476	0.00563247	1	0.0481068
group_10561		hypothetical protein	4	21	26	26	13.3333	55.3191	0.190476	0.00563247	1	0.0481068
group_10562	yhhX	putative oxidoreductase YhhX	4	21	26	26	13.3333	55.3191	0.190476	0.00563247	1	0.0481068
group_10563	pncA	Nicotinamidase/pyrazinamidase	4	21	26	26	13.3333	55.3191	0.190476	0.00563247	1	0.0481068
group_10564		hypothetical protein	4	21	26	26	13.3333	55.3191	0.190476	0.00563247	1	0.0481068
group_10565		hypothetical protein	4	21	26	26	13.3333	55.3191	0.190476	0.00563247	1	0.0481068
group_10567		hypothetical protein	4	21	26	26	13.3333	55.3191	0.190476	0.00563247	1	0.0481068
group_10568	ecfA2	Energy-coupling factor transporter ATP-binding protein EcfA2	4	21	26	26	13.3333	55.3191	0.190476	0.00563247	1	0.0481068
group_10570		Protein SprT-like protein	4	21	26	26	13.3333	55.3191	0.190476	0.00563247	1	0.0481068
cueR		HTH-type transcriptional regulator CueR	4	21	26	26	13.3333	55.3191	0.190476	0.00563247	1	0.0481068
group_10572		hypothetical protein	4	21	26	26	13.3333	55.3191	0.190476	0.00563247	1	0.0481068
group_10574		hypothetical protein	4	21	26	26	13.3333	55.3191	0.190476	0.00563247	1	0.0481068
group_10578		hypothetical protein	4	21	26	26	13.3333	55.3191	0.190476	0.00563247	1	0.0481068
group_10579		hypothetical protein	4	21	26	26	13.3333	55.3191	0.190476	0.00563247	1	0.0481068
group_10580		hypothetical protein	4	21	26	26	13.3333	55.3191	0.190476	0.00563247	1	0.0481068
group_10581		hypothetical protein	4	21	26	26	13.3333	55.3191	0.190476	0.00563247	1	0.0481068
group_10582	fieF	Ferrous-iron efflux pump FieF	4	21	26	26	13.3333	55.3191	0.190476	0.00563247	1	0.0481068
group_10585	metQ_3	putative D-methionine-binding lipoprotein MetQ	4	21	26	26	13.3333	55.3191	0.190476	0.00563247	1	0.0481068
group_10586		hypothetical protein	4	21	26	26	13.3333	55.3191	0.190476	0.00563247	1	0.0481068
group_10587	ahpF	NADH dehydrogenase	4	21	26	26	13.3333	55.3191	0.190476	0.00563247	1	0.0481068
group_10588	serP1	Serine permease SerP1	4	21	26	26	13.3333	55.3191	0.190476	0.00563247	1	0.0481068
group_10589		hypothetical protein	4	21	26	26	13.3333	55.3191	0.190476	0.00563247	1	0.0481068
group_10590		hypothetical protein	4	21	26	26	13.3333	55.3191	0.190476	0.00563247	1	0.0481068
group_10591		hypothetical protein	4	21	26	26	13.3333	55.3191	0.190476	0.00563247	1	0.0481068
group_10592		putative RNA pseudouridine synthase	4	21	26	26	13.3333	55.3191	0.190476	0.00563247	1	0.0481068
group_10593		hypothetical protein	4	21	26	26	13.3333	55.3191	0.190476	0.00563247	1	0.0481068
group_10594	apbE_1	FAD:protein FMN transferase	4	21	26	26	13.3333	55.3191	0.190476	0.00563247	1	0.0481068
group_10595	pepA	Glutamyl aminopeptidase	4	21	26	26	13.3333	55.3191	0.190476	0.00563247	1	0.0481068
group_10596		hypothetical protein	4	21	26	26	13.3333	55.3191	0.190476	0.00563247	1	0.0481068
group_10597	pheT_1	Phenylalanine--tRNA ligase beta subunit	4	21	26	26	13.3333	55.3191	0.190476	0.00563247	1	0.0481068
group_10598	noxE	NADH oxidase	4	21	26	26	13.3333	55.3191	0.190476	0.00563247	1	0.0481068
group_10599		hypothetical protein	4	21	26	26	13.3333	55.3191	0.190476	0.00563247	1	0.0481068
group_10600	rsmI	Ribosomal RNA small subunit methyltransferase I	4	21	26	26	13.3333	55.3191	0.190476	0.00563247	1	0.0481068
group_10601		hypothetical protein	4	21	26	26	13.3333	55.3191	0.190476	0.00563247	1	0.0481068
group_10602	fni	Isopentenyl-diphosphate delta-isomerase	4	21	26	26	13.3333	55.3191	0.190476	0.00563247	1	0.0481068
group_10603	pdxK	Pyridoxine kinase	4	21	26	26	13.3333	55.3191	0.190476	0.00563247	1	0.0481068
group_10604		hypothetical protein	4	21	26	26	13.3333	55.3191	0.190476	0.00563247	1	0.0481068
group_10606	lplJ	Lipoate-protein ligase LplJ	4	21	26	26	13.3333	55.3191	0.190476	0.00563247	1	0.0481068
group_10607	lipC	Spore germination lipase LipC	4	21	26	26	13.3333	55.3191	0.190476	0.00563247	1	0.0481068
group_10608		hypothetical protein	4	21	26	26	13.3333	55.3191	0.190476	0.00563247	1	0.0481068
group_10609	adaA	Bifunctional transcriptional activator/DNA repair enzyme AdaA	4	21	26	26	13.3333	55.3191	0.190476	0.00563247	1	0.0481068
group_10610		hypothetical protein	4	21	26	26	13.3333	55.3191	0.190476	0.00563247	1	0.0481068
group_10611	iscS_1	Cysteine desulfurase IscS	4	21	26	26	13.3333	55.3191	0.190476	0.00563247	1	0.0481068
group_10612		putative metallo-hydrolase	4	21	26	26	13.3333	55.3191	0.190476	0.00563247	1	0.0481068
group_10613	recU	Holliday junction resolvase RecU	4	21	26	26	13.3333	55.3191	0.190476	0.00563247	1	0.0481068
group_10614		hypothetical protein	4	21	26	26	13.3333	55.3191	0.190476	0.00563247	1	0.0481068
group_10615	suhB	Fructose-1,6-bisphosphatase/inositol-1-monophosphatase	4	21	26	26	13.3333	55.3191	0.190476	0.00563247	1	0.0481068
group_10616		hypothetical protein	4	21	26	26	13.3333	55.3191	0.190476	0.00563247	1	0.0481068
group_10618		hypothetical protein	4	21	26	26	13.3333	55.3191	0.190476	0.00563247	1	0.0481068
group_10629	zosA	Zinc-transporting ATPase	4	21	26	26	13.3333	55.3191	0.190476	0.00563247	1	0.0481068
group_10630		hypothetical protein	4	21	26	26	13.3333	55.3191	0.190476	0.00563247	1	0.0481068
group_10631	rsmE	Ribosomal RNA small subunit methyltransferase E	4	21	26	26	13.3333	55.3191	0.190476	0.00563247	1	0.0481068
group_10632		D-ribitol-5-phosphate phosphatase	4	21	26	26	13.3333	55.3191	0.190476	0.00563247	1	0.0481068
group_10633		hypothetical protein	4	21	26	26	13.3333	55.3191	0.190476	0.00563247	1	0.0481068
group_10661		hypothetical protein	4	21	26	26	13.3333	55.3191	0.190476	0.00563247	1	0.0481068
group_10662		hypothetical protein	4	21	26	26	13.3333	55.3191	0.190476	0.00563247	1	0.0481068
group_10664	purK	N5-carboxyaminoimidazole ribonucleotide synthase	4	21	26	26	13.3333	55.3191	0.190476	0.00563247	1	0.0481068
group_10665	purD	Phosphoribosylamine--glycine ligase	4	21	26	26	13.3333	55.3191	0.190476	0.00563247	1	0.0481068
group_10674	fabD	Malonyl CoA-acyl carrier protein transacylase	4	21	26	26	13.3333	55.3191	0.190476	0.00563247	1	0.0481068
group_10675	fabH	3-oxoacyl-[acyl-carrier-protein] synthase 3	4	21	26	26	13.3333	55.3191	0.190476	0.00563247	1	0.0481068
group_10676		hypothetical protein	4	21	26	26	13.3333	55.3191	0.190476	0.00563247	1	0.0481068
group_10678	nrnA	putative bifunctional oligoribonuclease and PAP phosphatase NrnA	4	21	26	26	13.3333	55.3191	0.190476	0.00563247	1	0.0481068
cspL_1		Cold shock protein 2	4	21	26	26	13.3333	55.3191	0.190476	0.00563247	1	0.0481068
csp		Cold shock protein 1	4	21	26	26	13.3333	55.3191	0.190476	0.00563247	1	0.0481068
group_10681		hypothetical protein	4	21	26	26	13.3333	55.3191	0.190476	0.00563247	1	0.0481068
group_10683		Zinc-type alcohol dehydrogenase-like protein	4	21	26	26	13.3333	55.3191	0.190476	0.00563247	1	0.0481068
group_10684		putative ABC transporter ATP-binding protein	4	21	26	26	13.3333	55.3191	0.190476	0.00563247	1	0.0481068
group_10686	apu	Amylopullulanase	4	21	26	26	13.3333	55.3191	0.190476	0.00563247	1	0.0481068
group_10687		hypothetical protein	4	21	26	26	13.3333	55.3191	0.190476	0.00563247	1	0.0481068
group_10732	tmpC	Membrane lipoprotein TmpC	4	21	26	26	13.3333	55.3191	0.190476	0.00563247	1	0.0481068
group_10733		hypothetical protein	4	21	26	26	13.3333	55.3191	0.190476	0.00563247	1	0.0481068
group_10736		hypothetical protein	4	21	26	26	13.3333	55.3191	0.190476	0.00563247	1	0.0481068
prmC_2		Release factor glutamine methyltransferase	4	21	26	26	13.3333	55.3191	0.190476	0.00563247	1	0.0481068
group_10742	pdxB	Erythronate-4-phosphate dehydrogenase	4	21	26	26	13.3333	55.3191	0.190476	0.00563247	1	0.0481068
group_10743	serB	Phosphoserine phosphatase	4	21	26	26	13.3333	55.3191	0.190476	0.00563247	1	0.0481068
group_10744		hypothetical protein	4	21	26	26	13.3333	55.3191	0.190476	0.00563247	1	0.0481068
group_10745	adhR_1	HTH-type transcriptional regulator AdhR	4	21	26	26	13.3333	55.3191	0.190476	0.00563247	1	0.0481068
group_10746		hypothetical protein	4	21	26	26	13.3333	55.3191	0.190476	0.00563247	1	0.0481068
group_10747		hypothetical protein	4	21	26	26	13.3333	55.3191	0.190476	0.00563247	1	0.0481068
group_10749	miaA	tRNA dimethylallyltransferase	4	21	26	26	13.3333	55.3191	0.190476	0.00563247	1	0.0481068
group_10750		hypothetical protein	4	21	26	26	13.3333	55.3191	0.190476	0.00563247	1	0.0481068
group_10751	rnz	Ribonuclease Z	4	21	26	26	13.3333	55.3191	0.190476	0.00563247	1	0.0481068
group_10752		hypothetical protein	4	21	26	26	13.3333	55.3191	0.190476	0.00563247	1	0.0481068
group_10753		hypothetical protein	4	21	26	26	13.3333	55.3191	0.190476	0.00563247	1	0.0481068
group_10756		hypothetical protein	4	21	26	26	13.3333	55.3191	0.190476	0.00563247	1	0.0481068
group_10757	rnhC	Ribonuclease HIII	4	21	26	26	13.3333	55.3191	0.190476	0.00563247	1	0.0481068
group_10758	hrtA_2	Putative hemin import ATP-binding protein HrtA	4	21	26	26	13.3333	55.3191	0.190476	0.00563247	1	0.0481068
group_10921	penA	Penicillin-binding protein 2B	4	21	26	26	13.3333	55.3191	0.190476	0.00563247	1	0.0481068
group_11010	rsuA	Ribosomal small subunit pseudouridine synthase A	4	21	26	26	13.3333	55.3191	0.190476	0.00563247	1	0.0481068
xylB		Xylulose kinase	4	21	26	26	13.3333	55.3191	0.190476	0.00563247	1	0.0481068
group_11416		hypothetical protein	4	21	26	26	13.3333	55.3191	0.190476	0.00563247	1	0.0481068
group_1143		hypothetical protein	4	21	26	26	13.3333	55.3191	0.190476	0.00563247	1	0.0481068
pdhC		Dihydrolipoyllysine-residue acetyltransferase component of pyruvate dehydrogenase complex	4	21	26	26	13.3333	55.3191	0.190476	0.00563247	1	0.0481068
group_11929	emrB_2	Multidrug export protein EmrB	4	21	26	26	13.3333	55.3191	0.190476	0.00563247	1	0.0481068
group_12134	mtgA_1	Monofunctional biosynthetic peptidoglycan transglycosylase	4	21	26	26	13.3333	55.3191	0.190476	0.00563247	1	0.0481068
group_12136		hypothetical protein	4	21	26	26	13.3333	55.3191	0.190476	0.00563247	1	0.0481068
group_14983	pgmB	Beta-phosphoglucomutase	4	21	26	26	13.3333	55.3191	0.190476	0.00563247	1	0.0481068
group_15017	rnr_1	Ribonuclease R	4	21	26	26	13.3333	55.3191	0.190476	0.00563247	1	0.0481068
group_15303	glgA	Glycogen synthase	4	21	26	26	13.3333	55.3191	0.190476	0.00563247	1	0.0481068
group_15442		hypothetical protein	4	21	26	26	13.3333	55.3191	0.190476	0.00563247	1	0.0481068
group_15446		hypothetical protein	4	21	26	26	13.3333	55.3191	0.190476	0.00563247	1	0.0481068
group_15722	xseA	Exodeoxyribonuclease 7 large subunit	4	21	26	26	13.3333	55.3191	0.190476	0.00563247	1	0.0481068
group_15724		PhoH-like protein	4	21	26	26	13.3333	55.3191	0.190476	0.00563247	1	0.0481068
group_18407		tRNA-Gln(ttg)	4	21	26	26	13.3333	55.3191	0.190476	0.00563247	1	0.0481068
comEC_1		ComE operon protein 3	4	21	26	26	13.3333	55.3191	0.190476	0.00563247	1	0.0481068
group_2385		hypothetical protein	4	21	26	26	13.3333	55.3191	0.190476	0.00563247	1	0.0481068
group_2461		hypothetical protein	4	21	26	26	13.3333	55.3191	0.190476	0.00563247	1	0.0481068
citA		Citrate synthase 1	4	21	26	26	13.3333	55.3191	0.190476	0.00563247	1	0.0481068
macB		Macrolide export ATP-binding/permease protein MacB	4	21	26	26	13.3333	55.3191	0.190476	0.00563247	1	0.0481068
group_2720	pcm	Protein-L-isoaspartate O-methyltransferase	4	21	26	26	13.3333	55.3191	0.190476	0.00563247	1	0.0481068
group_2976	serC	Phosphoserine aminotransferase	4	21	26	26	13.3333	55.3191	0.190476	0.00563247	1	0.0481068
group_3001		hypothetical protein	4	21	26	26	13.3333	55.3191	0.190476	0.00563247	1	0.0481068
group_3091		hypothetical protein	4	21	26	26	13.3333	55.3191	0.190476	0.00563247	1	0.0481068
group_3212	ytbE	putative oxidoreductase/MSMEI_2347	4	21	26	26	13.3333	55.3191	0.190476	0.00563247	1	0.0481068
group_3216		hypothetical protein	4	21	26	26	13.3333	55.3191	0.190476	0.00563247	1	0.0481068
group_3265	citB	Aconitate hydratase A	4	21	26	26	13.3333	55.3191	0.190476	0.00563247	1	0.0481068
group_3737		hypothetical protein	4	21	26	26	13.3333	55.3191	0.190476	0.00563247	1	0.0481068
group_3739		hypothetical protein	4	21	26	26	13.3333	55.3191	0.190476	0.00563247	1	0.0481068
group_3744		hypothetical protein	4	21	26	26	13.3333	55.3191	0.190476	0.00563247	1	0.0481068
group_4189		hypothetical protein	4	21	26	26	13.3333	55.3191	0.190476	0.00563247	1	0.0481068
group_4228		hypothetical protein	4	21	26	26	13.3333	55.3191	0.190476	0.00563247	1	0.0481068
group_4238		hypothetical protein	4	21	26	26	13.3333	55.3191	0.190476	0.00563247	1	0.0481068
group_4240	ribE	Riboflavin synthase	4	21	26	26	13.3333	55.3191	0.190476	0.00563247	1	0.0481068
group_4264	ubiE_3	Ubiquinone/menaquinone biosynthesis C-methyltransferase UbiE	4	21	26	26	13.3333	55.3191	0.190476	0.00563247	1	0.0481068
group_4284	lacX_1	Protein LacX, plasmid	4	21	26	26	13.3333	55.3191	0.190476	0.00563247	1	0.0481068
group_4350		hypothetical protein	4	21	26	26	13.3333	55.3191	0.190476	0.00563247	1	0.0481068
group_4483		hypothetical protein	4	21	26	26	13.3333	55.3191	0.190476	0.00563247	1	0.0481068
group_4855		hypothetical protein	4	21	26	26	13.3333	55.3191	0.190476	0.00563247	1	0.0481068
group_4964		hypothetical protein	4	21	26	26	13.3333	55.3191	0.190476	0.00563247	1	0.0481068
group_4978		hypothetical protein	4	21	26	26	13.3333	55.3191	0.190476	0.00563247	1	0.0481068
group_4980		hypothetical protein	4	21	26	26	13.3333	55.3191	0.190476	0.00563247	1	0.0481068
group_4981		hypothetical protein	4	21	26	26	13.3333	55.3191	0.190476	0.00563247	1	0.0481068
group_4991		hypothetical protein	4	21	26	26	13.3333	55.3191	0.190476	0.00563247	1	0.0481068
group_4992		hypothetical protein	4	21	26	26	13.3333	55.3191	0.190476	0.00563247	1	0.0481068
group_4993	menA_2	1,4-dihydroxy-2-naphthoate octaprenyltransferase	4	21	26	26	13.3333	55.3191	0.190476	0.00563247	1	0.0481068
group_4996		hypothetical protein	4	21	26	26	13.3333	55.3191	0.190476	0.00563247	1	0.0481068
group_5002		hypothetical protein	4	21	26	26	13.3333	55.3191	0.190476	0.00563247	1	0.0481068
group_5015	hisH	Imidazole glycerol phosphate synthase subunit HisH	4	21	26	26	13.3333	55.3191	0.190476	0.00563247	1	0.0481068
group_5028		hypothetical protein	4	21	26	26	13.3333	55.3191	0.190476	0.00563247	1	0.0481068
nudC_2		NADH pyrophosphatase	4	21	26	26	13.3333	55.3191	0.190476	0.00563247	1	0.0481068
group_5030		hypothetical protein	4	21	26	26	13.3333	55.3191	0.190476	0.00563247	1	0.0481068
group_5038		hypothetical protein	4	21	26	26	13.3333	55.3191	0.190476	0.00563247	1	0.0481068
group_5040	pat	Phosphinothricin N-acetyltransferase	4	21	26	26	13.3333	55.3191	0.190476	0.00563247	1	0.0481068
group_5041		hypothetical protein	4	21	26	26	13.3333	55.3191	0.190476	0.00563247	1	0.0481068
group_5042		hypothetical protein	4	21	26	26	13.3333	55.3191	0.190476	0.00563247	1	0.0481068
group_5045	mtlF	Mannitol-specific phosphotransferase enzyme IIA component	4	21	26	26	13.3333	55.3191	0.190476	0.00563247	1	0.0481068
group_5069		hypothetical protein	4	21	26	26	13.3333	55.3191	0.190476	0.00563247	1	0.0481068
group_5101		Potassium channel	4	21	26	26	13.3333	55.3191	0.190476	0.00563247	1	0.0481068
group_5197		hypothetical protein	4	21	26	26	13.3333	55.3191	0.190476	0.00563247	1	0.0481068
group_5719	yacL	putative PIN and TRAM-domain containing protein YacL	4	21	26	26	13.3333	55.3191	0.190476	0.00563247	1	0.0481068
group_5805		hypothetical protein	4	21	26	26	13.3333	55.3191	0.190476	0.00563247	1	0.0481068
group_5806	lacX_1	Protein LacX, plasmid	4	21	26	26	13.3333	55.3191	0.190476	0.00563247	1	0.0481068
group_5818		hypothetical protein	4	21	26	26	13.3333	55.3191	0.190476	0.00563247	1	0.0481068
group_5819		hypothetical protein	4	21	26	26	13.3333	55.3191	0.190476	0.00563247	1	0.0481068
fnr		Nitrogen fixation regulation protein FixK	4	21	26	26	13.3333	55.3191	0.190476	0.00563247	1	0.0481068
group_5829	pyrC	Dihydroorotase	4	21	26	26	13.3333	55.3191	0.190476	0.00563247	1	0.0481068
group_5833		hypothetical protein	4	21	26	26	13.3333	55.3191	0.190476	0.00563247	1	0.0481068
group_5836	nadD_2	Nicotinate-nucleotide adenylyltransferase	4	21	26	26	13.3333	55.3191	0.190476	0.00563247	1	0.0481068
group_5845		hypothetical protein	4	21	26	26	13.3333	55.3191	0.190476	0.00563247	1	0.0481068
group_5857	thiE	Thiamine-phosphate synthase	4	21	26	26	13.3333	55.3191	0.190476	0.00563247	1	0.0481068
group_5858	dprA	DNA processing protein DprA	4	21	26	26	13.3333	55.3191	0.190476	0.00563247	1	0.0481068
group_5870	aphA4	Aminoglycoside 3'-phosphotransferase	4	21	26	26	13.3333	55.3191	0.190476	0.00563247	1	0.0481068
group_5873	hisG	ATP phosphoribosyltransferase	4	21	26	26	13.3333	55.3191	0.190476	0.00563247	1	0.0481068
group_5891	panE	2-dehydropantoate 2-reductase	4	21	26	26	13.3333	55.3191	0.190476	0.00563247	1	0.0481068
group_5897		hypothetical protein	4	21	26	26	13.3333	55.3191	0.190476	0.00563247	1	0.0481068
tyrC		hypothetical protein	4	21	26	26	13.3333	55.3191	0.190476	0.00563247	1	0.0481068
graS		Sensor histidine kinase GraS	4	21	26	26	13.3333	55.3191	0.190476	0.00563247	1	0.0481068
group_5926		hypothetical protein	4	21	26	26	13.3333	55.3191	0.190476	0.00563247	1	0.0481068
group_5927	comEA	ComE operon protein 1	4	21	26	26	13.3333	55.3191	0.190476	0.00563247	1	0.0481068
group_5929		hypothetical protein	4	21	26	26	13.3333	55.3191	0.190476	0.00563247	1	0.0481068
group_5930		hypothetical protein	4	21	26	26	13.3333	55.3191	0.190476	0.00563247	1	0.0481068
group_5936	iscS_2	Cysteine desulfurase IscS	4	21	26	26	13.3333	55.3191	0.190476	0.00563247	1	0.0481068
group_5947	tilS	tRNA(Ile)-lysidine synthase	4	21	26	26	13.3333	55.3191	0.190476	0.00563247	1	0.0481068
group_5963		Autolysin	4	21	26	26	13.3333	55.3191	0.190476	0.00563247	1	0.0481068
yfkN_1		Trifunctional nucleotide phosphoesterase protein YfkN	4	21	26	26	13.3333	55.3191	0.190476	0.00563247	1	0.0481068
group_5970		hypothetical protein	4	21	26	26	13.3333	55.3191	0.190476	0.00563247	1	0.0481068
group_5973	mutM	Formamidopyrimidine-DNA glycosylase	4	21	26	26	13.3333	55.3191	0.190476	0.00563247	1	0.0481068
drrA		Daunorubicin/doxorubicin resistance ATP-binding protein DrrA	4	21	26	26	13.3333	55.3191	0.190476	0.00563247	1	0.0481068
group_5977		hypothetical protein	4	21	26	26	13.3333	55.3191	0.190476	0.00563247	1	0.0481068
group_5978		hypothetical protein	4	21	26	26	13.3333	55.3191	0.190476	0.00563247	1	0.0481068
group_5989	aaaT	hypothetical protein	4	21	26	26	13.3333	55.3191	0.190476	0.00563247	1	0.0481068
group_5990		hypothetical protein	4	21	26	26	13.3333	55.3191	0.190476	0.00563247	1	0.0481068
group_6000		hypothetical protein	4	21	26	26	13.3333	55.3191	0.190476	0.00563247	1	0.0481068
group_6002	gph_2	Phosphoglycolate phosphatase	4	21	26	26	13.3333	55.3191	0.190476	0.00563247	1	0.0481068
group_6005		hypothetical protein	4	21	26	26	13.3333	55.3191	0.190476	0.00563247	1	0.0481068
group_6034		hypothetical protein	4	21	26	26	13.3333	55.3191	0.190476	0.00563247	1	0.0481068
group_6035	coaE	Dephospho-CoA kinase	4	21	26	26	13.3333	55.3191	0.190476	0.00563247	1	0.0481068
group_6037		hypothetical protein	4	21	26	26	13.3333	55.3191	0.190476	0.00563247	1	0.0481068
group_6589	accC	Biotin carboxylase	4	21	26	26	13.3333	55.3191	0.190476	0.00563247	1	0.0481068
group_6881		hypothetical protein	4	21	26	26	13.3333	55.3191	0.190476	0.00563247	1	0.0481068
group_6883		hypothetical protein	4	21	26	26	13.3333	55.3191	0.190476	0.00563247	1	0.0481068
group_6885		hypothetical protein	4	21	26	26	13.3333	55.3191	0.190476	0.00563247	1	0.0481068
group_6903	rluC	Ribosomal large subunit pseudouridine synthase C	4	21	26	26	13.3333	55.3191	0.190476	0.00563247	1	0.0481068
gmhB		D-glycero-beta-D-manno-heptose-1,7-bisphosphate 7-phosphatase	4	21	26	26	13.3333	55.3191	0.190476	0.00563247	1	0.0481068
arnC_2		Undecaprenyl-phosphate 4-deoxy-4-formamido-L-arabinose transferase	4	21	26	26	13.3333	55.3191	0.190476	0.00563247	1	0.0481068
group_6908		hypothetical protein	4	21	26	26	13.3333	55.3191	0.190476	0.00563247	1	0.0481068
group_6911	arcD2	Arginine/ornithine antiporter ArcD2	4	21	26	26	13.3333	55.3191	0.190476	0.00563247	1	0.0481068
group_6913		hypothetical protein	4	21	26	26	13.3333	55.3191	0.190476	0.00563247	1	0.0481068
group_6914		hypothetical protein	4	21	26	26	13.3333	55.3191	0.190476	0.00563247	1	0.0481068
group_6919		hypothetical protein	4	21	26	26	13.3333	55.3191	0.190476	0.00563247	1	0.0481068
group_6920	galT	Galactose-1-phosphate uridylyltransferase	4	21	26	26	13.3333	55.3191	0.190476	0.00563247	1	0.0481068
group_6931		hypothetical protein	4	21	26	26	13.3333	55.3191	0.190476	0.00563247	1	0.0481068
group_6940		hypothetical protein	4	21	26	26	13.3333	55.3191	0.190476	0.00563247	1	0.0481068
group_6948	focA	putative formate transporter 1	4	21	26	26	13.3333	55.3191	0.190476	0.00563247	1	0.0481068
group_6960		GTP cyclohydrolase 1 type 2	4	21	26	26	13.3333	55.3191	0.190476	0.00563247	1	0.0481068
group_6962		hypothetical protein	4	21	26	26	13.3333	55.3191	0.190476	0.00563247	1	0.0481068
group_6963		hypothetical protein	4	21	26	26	13.3333	55.3191	0.190476	0.00563247	1	0.0481068
group_6977		hypothetical protein	4	21	26	26	13.3333	55.3191	0.190476	0.00563247	1	0.0481068
group_6979		hypothetical protein	4	21	26	26	13.3333	55.3191	0.190476	0.00563247	1	0.0481068
group_6985		hypothetical protein	4	21	26	26	13.3333	55.3191	0.190476	0.00563247	1	0.0481068
group_6986	ybdM_1	putative protein YbdM	4	21	26	26	13.3333	55.3191	0.190476	0.00563247	1	0.0481068
group_6987		hypothetical protein	4	21	26	26	13.3333	55.3191	0.190476	0.00563247	1	0.0481068
group_6994	maa	Maltose O-acetyltransferase	4	21	26	26	13.3333	55.3191	0.190476	0.00563247	1	0.0481068
group_6995	yheH	putative multidrug resistance ABC transporter ATP-binding/permease protein YheH	4	21	26	26	13.3333	55.3191	0.190476	0.00563247	1	0.0481068
crtK-2		Tryptophan-rich protein TspO	4	21	26	26	13.3333	55.3191	0.190476	0.00563247	1	0.0481068
ybbH_2		putative HTH-type transcriptional regulator YbbH	4	21	26	26	13.3333	55.3191	0.190476	0.00563247	1	0.0481068
group_7013		hypothetical protein	4	21	26	26	13.3333	55.3191	0.190476	0.00563247	1	0.0481068
spxA_7		Regulatory protein Spx	4	21	26	26	13.3333	55.3191	0.190476	0.00563247	1	0.0481068
group_7021		hypothetical protein	4	21	26	26	13.3333	55.3191	0.190476	0.00563247	1	0.0481068
group_7022	mutY	Adenine DNA glycosylase	4	21	26	26	13.3333	55.3191	0.190476	0.00563247	1	0.0481068
group_7023		hypothetical protein	4	21	26	26	13.3333	55.3191	0.190476	0.00563247	1	0.0481068
group_7036	mvaA	3-hydroxy-3-methylglutaryl-coenzyme A reductase	4	21	26	26	13.3333	55.3191	0.190476	0.00563247	1	0.0481068
group_7038	mvaS	Hydroxymethylglutaryl-CoA synthase	4	21	26	26	13.3333	55.3191	0.190476	0.00563247	1	0.0481068
group_7042		hypothetical protein	4	21	26	26	13.3333	55.3191	0.190476	0.00563247	1	0.0481068
group_7043		hypothetical protein	4	21	26	26	13.3333	55.3191	0.190476	0.00563247	1	0.0481068
group_7050	ywtE	5-amino-6-(5-phospho-D-ribitylamino)uracil phosphatase YwtE	4	21	26	26	13.3333	55.3191	0.190476	0.00563247	1	0.0481068
group_7053		hypothetical protein	4	21	26	26	13.3333	55.3191	0.190476	0.00563247	1	0.0481068
yodC_2		Putative NAD(P)H nitroreductase YodC	4	21	26	26	13.3333	55.3191	0.190476	0.00563247	1	0.0481068
group_7055	graR	Response regulator protein GraR	4	21	26	26	13.3333	55.3191	0.190476	0.00563247	1	0.0481068
group_7056	gph_4	Phosphoglycolate phosphatase	4	21	26	26	13.3333	55.3191	0.190476	0.00563247	1	0.0481068
group_7057		Farnesyl diphosphate synthase	4	21	26	26	13.3333	55.3191	0.190476	0.00563247	1	0.0481068
group_7062	codY_2	GTP-sensing transcriptional pleiotropic repressor CodY	4	21	26	26	13.3333	55.3191	0.190476	0.00563247	1	0.0481068
group_7065		hypothetical protein	4	21	26	26	13.3333	55.3191	0.190476	0.00563247	1	0.0481068
group_7066		Acetyltransferase	4	21	26	26	13.3333	55.3191	0.190476	0.00563247	1	0.0481068
yfnB_2		Putative HAD-hydrolase YfnB	4	21	26	26	13.3333	55.3191	0.190476	0.00563247	1	0.0481068
group_7071	mrnC	Mini-ribonuclease 3	4	21	26	26	13.3333	55.3191	0.190476	0.00563247	1	0.0481068
group_7072		hypothetical protein	4	21	26	26	13.3333	55.3191	0.190476	0.00563247	1	0.0481068
group_7073		DegV domain-containing protein	4	21	26	26	13.3333	55.3191	0.190476	0.00563247	1	0.0481068
group_7077	adhR_3	HTH-type transcriptional regulator AdhR	4	21	26	26	13.3333	55.3191	0.190476	0.00563247	1	0.0481068
group_7078		hypothetical protein	4	21	26	26	13.3333	55.3191	0.190476	0.00563247	1	0.0481068
group_7079	proC	Pyrroline-5-carboxylate reductase	4	21	26	26	13.3333	55.3191	0.190476	0.00563247	1	0.0481068
yybH		putative protein YybH	4	21	26	26	13.3333	55.3191	0.190476	0.00563247	1	0.0481068
group_7083	mtlD	Mannitol-1-phosphate 5-dehydrogenase	4	21	26	26	13.3333	55.3191	0.190476	0.00563247	1	0.0481068
group_7093	ssb_1	Single-stranded DNA-binding protein	4	21	26	26	13.3333	55.3191	0.190476	0.00563247	1	0.0481068
group_7096		Phosphomevalonate kinase	4	21	26	26	13.3333	55.3191	0.190476	0.00563247	1	0.0481068
azoR1		FMN-dependent NADH-azoreductase 1	4	21	26	26	13.3333	55.3191	0.190476	0.00563247	1	0.0481068
group_7099		hypothetical protein	4	21	26	26	13.3333	55.3191	0.190476	0.00563247	1	0.0481068
cdaR		CdaA regulatory protein CdaR	4	21	26	26	13.3333	55.3191	0.190476	0.00563247	1	0.0481068
group_7107		hypothetical protein	4	21	26	26	13.3333	55.3191	0.190476	0.00563247	1	0.0481068
group_7111		L-2-hydroxyisocaproate dehydrogenase	4	21	26	26	13.3333	55.3191	0.190476	0.00563247	1	0.0481068
group_7113		hypothetical protein	4	21	26	26	13.3333	55.3191	0.190476	0.00563247	1	0.0481068
group_7114		hypothetical protein	4	21	26	26	13.3333	55.3191	0.190476	0.00563247	1	0.0481068
group_7118		hypothetical protein	4	21	26	26	13.3333	55.3191	0.190476	0.00563247	1	0.0481068
group_7119	spo0J	Stage 0 sporulation protein J	4	21	26	26	13.3333	55.3191	0.190476	0.00563247	1	0.0481068
group_7121		hypothetical protein	4	21	26	26	13.3333	55.3191	0.190476	0.00563247	1	0.0481068
group_7147	slyA	Transcriptional regulator SlyA	4	21	26	26	13.3333	55.3191	0.190476	0.00563247	1	0.0481068
group_7148		hypothetical protein	4	21	26	26	13.3333	55.3191	0.190476	0.00563247	1	0.0481068
menE		2-succinylbenzoate--CoA ligase	4	21	26	26	13.3333	55.3191	0.190476	0.00563247	1	0.0481068
group_7152	menC	o-succinylbenzoate synthase	4	21	26	26	13.3333	55.3191	0.190476	0.00563247	1	0.0481068
cytR		HTH-type transcriptional repressor CytR	4	21	26	26	13.3333	55.3191	0.190476	0.00563247	1	0.0481068
group_7154		hypothetical protein	4	21	26	26	13.3333	55.3191	0.190476	0.00563247	1	0.0481068
[truncated: 151 more rows]

## Sheet: L_lactis_groups
	Dairy	Plant
GCF_000447885.1	1	0
GCF_000447905.1	1	0
GCF_000447925.1	1	0
GCF_000447985.1	1	0
GCF_000488975.1	1	0
GCF_000534815.1	1	0
GCF_000731635.1	1	0
GCF_000761565.1	1	0
GCF_000786755.1	1	0
GCF_001456385.1	1	0
GCF_001456795.1	1	0
GCF_001456855.1	1	0
GCF_001456865.1	1	0
GCF_001622215.1	1	0
GCF_001622235.1	1	0
GCF_001622295.1	1	0
GCF_001622315.1	1	0
GCF_001622365.1	1	0
GCF_001622375.1	1	0
GCF_001622385.1	1	0
GCF_001622405.1	1	0
GCF_001645365.1	1	0
GCF_001984785.1	1	0
GCF_002078375.2	1	0
GCF_002078415.1	1	0
GCF_002078435.1	1	0
GCF_002078495.1	1	0
GCF_002078765.2	1	0
GCF_002078855.1	1	0
GCF_002078895.1	1	0
GCF_002078915.1	1	0
GCF_002078935.1	1	0
GCF_002078955.1	1	0
GCF_002078975.2	1	0
GCF_002148215.1	1	0
GCF_002563575.1	1	0
GCF_002563595.1	1	0
GCF_003346395.1	1	0
GCF_003627395.1	1	0
GCF_003627415.1	1	0
GCF_007096405.1	1	0
GCF_007096695.1	1	0
GCF_007097605.1	1	0
GCF_007097625.1	1	0
GCF_007109175.1	1	0
GCF_008180075.1	1	0
GCF_012689205.1	1	0
GCF_000025045.1	0	1
GCF_000478255.1	0	1
GCF_000805435.1	0	1
GCF_001005455.1	0	1
GCF_001017475.1	0	1
GCF_001456475.1	0	1
GCF_001456495.1	0	1
GCF_001456505.1	0	1
GCF_001456525.1	0	1
GCF_001456575.1	0	1
GCF_001456595.1	0	1
GCF_001456615.1	0	1
GCF_001456625.1	0	1
GCF_001456655.1	0	1
GCF_001456675.1	0	1
GCF_001456685.1	0	1
GCF_001456725.1	0	1
GCF_001456755.1	0	1
GCF_001456775.1	0	1
GCF_001456835.1	0	1
GCF_001622285.1	0	1
GCF_002563455.1	0	1
GCF_002563475.1	0	1
GCF_002563535.1	0	1
GCF_002895225.1	0	1
GCF_006351045.1	0	1
GCF_006351065.1	0	1
GCF_007954765.1	0	1
LB6	0	1
LB7	0	1
