# Supplementary material for: Comparative Genomics and In Vitro Plant Growth Promotion and Biocontrol Traits of Lactic Acid Bacteria from the Wheat Rhizosphere
Source: Microorganisms. 2020 Dec 30;9(1):78. doi: 10.3390/microorganisms9010078 (PMC7823429; doi:10.3390/microorganisms9010078)
Supplement: Supplementary file 1 [file microorganisms-09-00078-s001.zip › Supplementary Table S4.xlsx]

## Sheet: Clinical vs Plant_15_09_2020_17
Gene	Non-unique Gene name	Annotation	Number_pos_present_in	Number_neg_present_in	Number_pos_not_present_in	Number_neg_not_present_in	Sensitivity	Specificity	Odds_ratio	Naive_p	Bonferroni_p	Benjamini_H_p
pikAII		Zinc-type alcohol dehydrogenase-like protein	36	19	2	25	94.7368	56.8182	23.6842	3.38386e-07	0.00329892	4.52527e-06
group_2179	pikAII	Zinc-type alcohol dehydrogenase-like protein	1	25	37	19	2.63158	43.1818	0.0205405	3.85767e-08	0.000376085	7.41784e-07
zosA_3		Zinc-transporting ATPase	0	8	38	36	0	81.8182	0	0.00634475	1	0.0326929
xly		Xanthan lyase	1	24	37	20	2.63158	45.4545	0.0225225	1.10282e-07	0.00107513	1.79788e-06
btuD_8		Vitamin B12 import ATP-binding protein BtuD	34	0	4	44	89.4737	100	inf	5.69104e-19	5.54819e-15	3.96299e-16
btuD_9		Vitamin B12 import ATP-binding protein BtuD	26	1	12	43	68.4211	97.7273	93.1667	3.4996e-11	3.41176e-07	2.45451e-09
btuD_7		Vitamin B12 import ATP-binding protein BtuD	2	13	36	31	5.26316	70.4545	0.132479	0.00827867	1	0.0412622
ybhF		Vitamin B12 import ATP-binding protein BtuD	37	19	1	25	97.3684	56.8182	48.6842	3.85767e-08	0.000376085	7.41784e-07
btuD_6		Vitamin B12 import ATP-binding protein BtuD	1	25	37	19	2.63158	43.1818	0.0205405	3.85767e-08	0.000376085	7.41784e-07
group_2044	btuD_4	Vitamin B12 import ATP-binding protein BtuD	37	26	1	18	97.3684	40.9091	25.6154	3.51443e-05	0.342622	0.000324452
vanA		Vancomycin/teicoplanin A-type resistance protein VanA	16	0	22	44	42.1053	100	inf	5.32846e-07	0.00519471	6.84415e-06
uvrA_1		UvrABC system protein A	1	25	37	19	2.63158	43.1818	0.0205405	3.85767e-08	0.000376085	7.41784e-07
uxaC_1		Uronate isomerase	15	0	23	44	39.4737	100	inf	1.5522e-06	0.0151324	1.82099e-05
ugl_1		Unsaturated glucuronyl hydrolase	36	1	2	43	94.7368	97.7273	774	1.07266e-19	1.04574e-15	1.49391e-16
ugl_2		Unsaturated chondroitin disaccharide hydrolase	36	1	2	43	94.7368	97.7273	774	1.07266e-19	1.04574e-15	1.49391e-16
group_799	ugl_1	Unsaturated chondroitin disaccharide hydrolase	0	16	38	28	0	63.6364	0	1.05169e-05	0.102529	0.000108726
ugl		Unsaturated chondroitin disaccharide hydrolase	1	25	37	19	2.63158	43.1818	0.0205405	3.85767e-08	0.000376085	7.41784e-07
group_7528	arnC_3	Undecaprenyl-phosphate 4-deoxy-4-formamido-L-arabinose transferase	8	0	30	44	21.0526	100	inf	0.0013721	1	0.0086404
group_2233	arnC_2	Undecaprenyl-phosphate 4-deoxy-4-formamido-L-arabinose transferase	9	0	29	44	23.6842	100	inf	0.000556255	1	0.00396703
arnC_4		Undecaprenyl-phosphate 4-deoxy-4-formamido-L-arabinose transferase	11	0	27	44	28.9474	100	inf	8.59359e-05	0.837789	0.000722855
arnC_3		Undecaprenyl-phosphate 4-deoxy-4-formamido-L-arabinose transferase	1	10	37	34	2.63158	77.2727	0.0918919	0.00885272	1	0.0436325
group_7721	arnC_1	Undecaprenyl-phosphate 4-deoxy-4-formamido-L-arabinose transferase	0	13	38	31	0	70.4545	0	0.000128513	1	0.00105372
arnC_2		Undecaprenyl-phosphate 4-deoxy-4-formamido-L-arabinose transferase	2	32	36	12	5.26316	27.2727	0.0208333	1.69071e-10	1.64827e-06	1.00504e-08
pglC		Undecaprenyl phosphate N,N'-diacetylbacillosamine 1-phosphate transferase	1	10	37	34	2.63158	77.2727	0.0918919	0.00885272	1	0.0436325
group_4159	murF_2	UDP-N-acetylmuramoyl-tripeptide--D-alanyl-D-alanine ligase	1	10	37	34	2.63158	77.2727	0.0918919	0.00885272	1	0.0436325
group_4051	wbgU	UDP-N-acetylglucosamine 4-epimerase	19	1	19	43	50	97.7273	43	2.55891e-07	0.00249468	3.86174e-06
wbgU		UDP-N-acetylglucosamine 4-epimerase	19	43	19	1	50	2.27273	0.0232558	2.55891e-07	0.00249468	3.86174e-06
pseB		UDP-N-acetylglucosamine 4,6-dehydratase (inverting)	19	0	19	44	50	100	inf	1.79323e-08	0.000174822	5.36264e-07
pglF		UDP-N-acetyl-alpha-D-glucosamine C6 dehydratase	5	28	33	16	13.1579	36.3636	0.0865801	3.77702e-06	0.0368222	4.16541e-05
group_5309		UDP-N,N'-diacetylbacillosamine 2-epimerase (hydrolyzing)	19	0	19	44	50	100	inf	1.79323e-08	0.000174822	5.36264e-07
group_3140	ugd	UDP-glucose 6-dehydrogenase	12	0	26	44	31.5789	100	inf	3.26798e-05	0.318596	0.000305168
ugd		UDP-glucose 6-dehydrogenase	1	23	37	21	2.63158	47.7273	0.0246769	3.06704e-07	0.00299006	4.44949e-06
group_6494	wbbD	UDP-Gal:alpha-D-GlcNAc-diphosphoundecaprenol beta-1,3-galactosyltransferase	9	0	29	44	23.6842	100	inf	0.000556255	1	0.00396703
ubiE_3		Ubiquinone/menaquinone biosynthesis C-methyltransferase UbiE	20	0	18	44	52.6316	100	inf	5.40816e-09	5.27241e-05	2.05954e-07
ywqD_2		Tyrosine-protein kinase YwqD	1	26	37	18	2.63158	40.9091	0.018711	1.31022e-08	0.000127734	4.20176e-07
xerD_2		Tyrosine recombinase XerD	25	0	13	44	65.7895	100	inf	7.16073e-12	6.98099e-08	6.28918e-10
group_2084	xerC_1	Tyrosine recombinase XerC	6	0	32	44	15.7895	100	inf	0.00788402	1	0.039416
group_8383	xerC_2	Tyrosine recombinase XerC	10	0	28	44	26.3158	100	inf	0.000220978	1	0.00167001
group_5304	xerC_9	Tyrosine recombinase XerC	11	0	27	44	28.9474	100	inf	8.59359e-05	0.837789	0.000722855
xerC_4		Tyrosine recombinase XerC	12	0	26	44	31.5789	100	inf	3.26798e-05	0.318596	0.000305168
xerC_8		Tyrosine recombinase XerC	12	0	26	44	31.5789	100	inf	3.26798e-05	0.318596	0.000305168
group_4941	xerC_9	Tyrosine recombinase XerC	9	1	29	43	23.6842	97.7273	13.3448	0.0047336	1	0.0257235
xerC_11		Tyrosine recombinase XerC	11	1	27	43	28.9474	97.7273	17.5185	0.000926322	1	0.0063196
group_4380	xerC_1	Tyrosine recombinase XerC	34	1	4	43	89.4737	97.7273	365.5	1.83062e-17	1.78467e-13	5.57709e-15
xerC_9		Tyrosine recombinase XerC	15	2	23	42	39.4737	95.4545	13.6957	0.000100773	0.98244	0.000846201
group_1191	xerC_5	Tyrosine recombinase XerC	15	3	23	41	39.4737	93.1818	8.91304	0.000434676	1	0.00320549
group_1172	xerC_3	Tyrosine recombinase XerC	30	6	8	38	78.9474	86.3636	23.75	1.83338e-09	1.78736e-05	8.2367e-08
group_1961	xerC_6	Tyrosine recombinase XerC	36	8	2	36	94.7368	81.8182	81	3.98328e-13	3.8833e-09	4.56858e-11
xerC_2		Tyrosine recombinase XerC	1	10	37	34	2.63158	77.2727	0.0918919	0.00885272	1	0.0436325
group_637	xerC_3	Tyrosine recombinase XerC	35	15	3	29	92.1053	65.9091	22.5556	5.71648e-08	0.0005573	1.07583e-06
xerC_5		Tyrosine recombinase XerC	5	20	33	24	13.1579	54.5455	0.181818	0.00177456	1	0.0109842
hsdS		Type-1 restriction enzyme EcoKI specificity protein	6	21	32	23	15.7895	52.2727	0.205357	0.00241186	1	0.0144964
group_4353		tRNA-Lys(ctt)	33	26	5	18	86.8421	40.9091	4.56923	0.00665223	1	0.0341689
yfiC		tRNA1(Val) (adenine(37)-N6)-methyltransferase	37	19	1	25	97.3684	56.8182	48.6842	3.85767e-08	0.000376085	7.41784e-07
group_3635	yfiC	tRNA1(Val) (adenine(37)-N6)-methyltransferase	1	25	37	19	2.63158	43.1818	0.0205405	3.85767e-08	0.000376085	7.41784e-07
tilS		tRNA(Ile)-lysidine synthase	36	19	2	25	94.7368	56.8182	23.6842	3.38386e-07	0.00329892	4.52527e-06
group_621	tilS	tRNA(Ile)-lysidine synthase	1	25	37	19	2.63158	43.1818	0.0205405	3.85767e-08	0.000376085	7.41784e-07
tsaB		tRNA threonylcarbamoyladenosine biosynthesis protein TsaB	37	18	1	26	97.3684	59.0909	53.4444	1.31022e-08	0.000127734	4.20176e-07
group_5990	tsaB	tRNA threonylcarbamoyladenosine biosynthesis protein TsaB	1	26	37	18	2.63158	40.9091	0.018711	1.31022e-08	0.000127734	4.20176e-07
sdpR		Transcriptional repressor SdpR	0	8	38	36	0	81.8182	0	0.00634475	1	0.0326929
iclR		Transcriptional repressor IclR	28	42	10	2	73.6842	4.54545	0.133333	0.00984189	1	0.0478069
walR_2		Transcriptional regulatory protein WalR	16	0	22	44	42.1053	100	inf	5.32846e-07	0.00519471	6.84415e-06
qseB		Transcriptional regulatory protein QseB	26	1	12	43	68.4211	97.7273	93.1667	3.4996e-11	3.41176e-07	2.45451e-09
desR		Transcriptional regulatory protein DesR	36	19	2	25	94.7368	56.8182	23.6842	3.38386e-07	0.00329892	4.52527e-06
dgaR_5		Transcriptional regulatory protein DagR	15	0	23	44	39.4737	100	inf	1.5522e-06	0.0151324	1.82099e-05
group_4577	dgaR_1	Transcriptional regulatory protein DagR	33	1	5	43	86.8421	97.7273	283.8	1.70845e-16	1.66557e-12	3.70126e-14
group_253	dgaR_1	Transcriptional regulatory protein DagR	1	32	37	12	2.63158	27.2727	0.0101351	1.63208e-11	1.59112e-07	1.33707e-09
slyA		Transcriptional regulator SlyA	1	14	37	30	2.63158	68.1818	0.0579151	0.000505569	1	0.00366181
group_2877	manR_2	Transcriptional regulator ManR	23	0	15	44	60.5263	100	inf	1.16686e-10	1.13757e-06	7.29211e-09
manR_1		Transcriptional regulator ManR	4	17	34	27	10.5263	61.3636	0.186851	0.00485237	1	0.026281
group_1041	manR_3	Transcriptional regulator ManR	1	25	37	19	2.63158	43.1818	0.0205405	3.85767e-08	0.000376085	7.41784e-07
manR		Transcriptional regulator ManR	10	37	28	7	26.3158	15.9091	0.0675676	1.31193e-07	0.001279	2.06623e-06
lsrR		Transcriptional regulator LsrR	10	1	28	43	26.3158	97.7273	15.3571	0.00211911	1	0.0129039
czcR		Transcriptional activator protein CzcR	11	0	27	44	28.9474	100	inf	8.59359e-05	0.837789	0.000722855
licT_5		Transcription antiterminator LicT	6	0	32	44	15.7895	100	inf	0.00788402	1	0.039416
licT_1		Transcription antiterminator LicT	19	1	19	43	50	97.7273	43	2.55891e-07	0.00249468	3.86174e-06
licT_4		Transcription antiterminator LicT	1	13	37	31	2.63158	70.4545	0.0644491	0.00106231	1	0.00711296
licT_3		Transcription antiterminator LicT	37	19	1	25	97.3684	56.8182	48.6842	3.85767e-08	0.000376085	7.41784e-07
group_1574		Toxin zeta	14	4	24	40	36.8421	90.9091	5.83333	0.00317858	1	0.0184452
yoeB		Toxin YoeB	22	4	16	40	57.8947	90.9091	13.75	2.73006e-06	0.0266154	3.02104e-05
group_1744		Tn3 family transposase	7	0	31	44	18.4211	100	inf	0.00331959	1	0.0186099
glpE		Thiosulfate sulfurtransferase GlpE	37	19	1	25	97.3684	56.8182	48.6842	3.85767e-08	0.000376085	7.41784e-07
group_3597	glpE	Thiosulfate sulfurtransferase GlpE	1	25	37	19	2.63158	43.1818	0.0205405	3.85767e-08	0.000376085	7.41784e-07
tpx		Thiol peroxidase	0	8	38	36	0	81.8182	0	0.00634475	1	0.0326929
thiN		Thiamine pyrophosphokinase	36	19	2	25	94.7368	56.8182	23.6842	3.38386e-07	0.00329892	4.52527e-06
group_6010	thiN	Thiamine pyrophosphokinase	1	24	37	20	2.63158	45.4545	0.0225225	1.10282e-07	0.00107513	1.79788e-06
group_4493	lacC_2	Tagatose-6-phosphate kinase	11	0	27	44	28.9474	100	inf	8.59359e-05	0.837789	0.000722855
group_3157	lacC_1	Tagatose-6-phosphate kinase	10	2	28	42	26.3158	95.4545	7.5	0.00984189	1	0.0478069
group_6878	lacC_3	Tagatose-6-phosphate kinase	14	2	24	42	36.8421	95.4545	12.25	0.000455309	1	0.00331254
group_2780	lacC_2	Tagatose-6-phosphate kinase	1	12	37	32	2.63158	72.7273	0.0720721	0.00219209	1	0.0131918
lacC_2		Tagatose-6-phosphate kinase	10	31	28	13	26.3158	29.5455	0.14977	0.000133661	1	0.00109318
lacD		Tagatose 1,6-diphosphate aldolase	22	0	16	44	57.8947	100	inf	4.37572e-10	4.26589e-06	2.4101e-08
lacD_2		Tagatose 1,6-diphosphate aldolase	14	2	24	42	36.8421	95.4545	12.25	0.000455309	1	0.00331254
lacD_1		Tagatose 1,6-diphosphate aldolase	1	12	37	32	2.63158	72.7273	0.0720721	0.00219209	1	0.0131918
cysA		Sulfate/thiosulfate import ATP-binding protein CysA	1	25	37	19	2.63158	43.1818	0.0205405	3.85767e-08	0.000376085	7.41784e-07
sfsA		Sugar fermentation stimulation protein A	37	19	1	25	97.3684	56.8182	48.6842	3.85767e-08	0.000376085	7.41784e-07
group_905	sfsA	Sugar fermentation stimulation protein A	1	25	37	19	2.63158	43.1818	0.0205405	3.85767e-08	0.000376085	7.41784e-07
group_2657	sacA	Sucrose-6-phosphate hydrolase	6	0	32	44	15.7895	100	inf	0.00788402	1	0.039416
sacA		Sucrose-6-phosphate hydrolase	17	4	21	40	44.7368	90.9091	8.09524	0.000297101	1	0.00220597
scrB_1		Sucrose-6-phosphate hydrolase	0	14	38	30	0	68.1818	0	5.66821e-05	0.552594	0.000510244
scrB		Sucrose-6-phosphate hydrolase	30	19	8	25	78.9474	56.8182	4.93421	0.0014481	1	0.00904972
group_3181	soj_3	Sporulation initiation inhibitor protein Soj	11	0	27	44	28.9474	100	inf	8.59359e-05	0.837789	0.000722855
group_2319	soj_2	Sporulation initiation inhibitor protein Soj	23	1	15	43	60.5263	97.7273	65.9333	2.11814e-09	2.06498e-05	9.25999e-08
paiA		Spermidine/spermine N(1)-acetyltransferase	36	19	2	25	94.7368	56.8182	23.6842	3.38386e-07	0.00329892	4.52527e-06
paiA_1		Spermidine/spermine N(1)-acetyltransferase	4	25	34	19	10.5263	43.1818	0.0894118	9.89535e-06	0.0964697	0.000103619
ugpB		sn-glycerol-3-phosphate-binding periplasmic protein UgpB	36	28	2	16	94.7368	36.3636	10.2857	0.000935316	1	0.00634544
sipT		Signal peptidase I T	0	8	38	36	0	81.8182	0	0.00634475	1	0.0326929
group_5939	aroK	Shikimate kinase 1	1	27	37	17	2.63158	38.6364	0.017017	4.31039e-09	4.2022e-05	1.73645e-07
aroK		Shikimate kinase	37	17	1	27	97.3684	61.3636	58.7647	4.31039e-09	4.2022e-05	1.73645e-07
group_6213		S-formylglutathione hydrolase	0	14	38	30	0	68.1818	0	5.66821e-05	0.552594	0.000510244
frmA		S-(hydroxymethyl)glutathione dehydrogenase	0	15	38	29	0	65.9091	0	2.46188e-05	0.240008	0.000239529
erm		rRNA adenine N-6-methyltransferase	27	3	11	41	71.0526	93.1818	33.5455	1.13611e-09	1.10759e-05	5.82943e-08
group_2406	rpe_2	Ribulose-phosphate 3-epimerase	25	0	13	44	65.7895	100	inf	7.16073e-12	6.98099e-08	6.28918e-10
rpe_2		Ribulose-phosphate 3-epimerase	2	12	36	32	5.26316	72.7273	0.148148	0.00897073	1	0.0439035
rbfA		Ribosome-binding factor A	37	19	1	25	97.3684	56.8182	48.6842	3.85767e-08	0.000376085	7.41784e-07
group_5988	rbfA	Ribosome-binding factor A	1	25	37	19	2.63158	43.1818	0.0205405	3.85767e-08	0.000376085	7.41784e-07
rsmF		Ribosomal RNA small subunit methyltransferase F	37	19	1	25	97.3684	56.8182	48.6842	3.85767e-08	0.000376085	7.41784e-07
group_1909	rsmF	Ribosomal RNA small subunit methyltransferase F	2	25	36	19	5.26316	43.1818	0.0422222	3.38386e-07	0.00329892	4.52527e-06
rsmE		Ribosomal RNA small subunit methyltransferase E	37	19	1	25	97.3684	56.8182	48.6842	3.85767e-08	0.000376085	7.41784e-07
group_2788	rsmE	Ribosomal RNA small subunit methyltransferase E	1	25	37	19	2.63158	43.1818	0.0205405	3.85767e-08	0.000376085	7.41784e-07
nrdF2		Ribonucleoside-diphosphate reductase subunit beta nrdF2	0	8	38	36	0	81.8182	0	0.00634475	1	0.0326929
nrdE1_2		Ribonucleoside-diphosphate reductase subunit alpha 1	0	8	38	36	0	81.8182	0	0.00634475	1	0.0326929
nrdF_2		Ribonucleoside-diphosphate reductase 2 subunit beta	0	8	38	36	0	81.8182	0	0.00634475	1	0.0326929
ribZ_2		Riboflavin transporter RibZ	31	0	7	44	81.5789	100	inf	3.38617e-16	3.30117e-12	6.30745e-14
gluP		Rhomboid protease GluP	36	18	2	26	94.7368	59.0909	26	1.22087e-07	0.00119023	1.92905e-06
group_3627	gluP	Rhomboid protease GluP	1	26	37	18	2.63158	40.9091	0.018711	1.31022e-08	0.000127734	4.20176e-07
rhaD		Rhamnulose-1-phosphate aldolase	28	42	10	2	73.6842	4.54545	0.133333	0.00984189	1	0.0478069
rhaB		Rhamnulokinase	28	42	10	2	73.6842	4.54545	0.133333	0.00984189	1	0.0478069
saeR		Response regulator SaeR	0	13	38	31	0	70.4545	0	0.000128513	1	0.00105372
arlR_2		Response regulator ArlR	38	34	0	10	100	22.7273	inf	0.00138083	1	0.0086404
repD_1		Replication initiation protein	7	0	31	44	18.4211	100	inf	0.00331959	1	0.0186099
repN		Replication initiation protein	15	0	23	44	39.4737	100	inf	1.5522e-06	0.0151324	1.82099e-05
prmC		Release factor glutamine methyltransferase	36	19	2	25	94.7368	56.8182	23.6842	3.38386e-07	0.00329892	4.52527e-06
group_2785	prmC	Release factor glutamine methyltransferase	1	25	37	19	2.63158	43.1818	0.0205405	3.85767e-08	0.000376085	7.41784e-07
group_989	spxA_2	Regulatory protein Spx	35	29	3	15	92.1053	34.0909	6.03448	0.00649316	1	0.0334047
rafB		Raffinose permease	1	16	37	28	2.63158	63.6364	0.0472973	0.000198496	1	0.00156185
ppaX		Pyrophosphatase PpaX	37	33	1	11	97.3684	25	12.3333	0.00444401	1	0.0246443
pdxK		Pyridoxine kinase	36	18	2	26	94.7368	59.0909	26	1.22087e-07	0.00119023	1.92905e-06
group_1341	pdxK	Pyridoxine kinase	1	26	37	18	2.63158	40.9091	0.018711	1.31022e-08	0.000127734	4.20176e-07
ptcA		Putrescine carbamoyltransferase	1	20	37	24	2.63158	54.5455	0.0324324	5.66673e-06	0.055245	5.99837e-05
ydjJ		putative zinc-type alcohol dehydrogenase-like protein YdjJ	0	8	38	36	0	81.8182	0	0.00634475	1	0.0326929
group_2841		putative zinc-binding alcohol dehydrogenase	0	14	38	30	0	68.1818	0	5.66821e-05	0.552594	0.000510244
rifL		Putative UDP-kanosamine synthase oxidoreductase subunit	38	26	0	18	100	40.9091	inf	1.81681e-06	0.0177121	2.07159e-05
group_2429	bin3_2	Putative transposon Tn552 DNA-invertase bin3	8	0	30	44	21.0526	100	inf	0.0013721	1	0.0086404
bin3_4		Putative transposon Tn552 DNA-invertase bin3	29	1	9	43	76.3158	97.7273	138.556	3.25016e-13	3.16858e-09	3.96072e-11
bin3_3		Putative transposon Tn552 DNA-invertase bin3	29	3	9	41	76.3158	93.1818	44.037	7.07019e-11	6.89272e-07	4.72104e-09
bin3_1		Putative transposon Tn552 DNA-invertase bin3	32	22	6	22	84.2105	50	5.33333	0.00121995	1	0.00815728
yjmB_1		putative symporter YjmB	11	0	27	44	28.9474	100	inf	8.59359e-05	0.837789	0.000722855
yidK		putative symporter YidK	7	0	31	44	18.4211	100	inf	0.00331959	1	0.0186099
group_5246		putative response regulatory protein	8	0	30	44	21.0526	100	inf	0.0013721	1	0.0086404
group_2669	epsN	Putative pyridoxal phosphate-dependent aminotransferase EpsN	19	0	19	44	50	100	inf	1.79323e-08	0.000174822	5.36264e-07
group_3178	yyaP	putative protein YyaP	21	0	17	44	55.2632	100	inf	1.57011e-09	1.5307e-05	7.11954e-08
yqgN		putative protein YqgN	36	18	2	26	94.7368	59.0909	26	1.22087e-07	0.00119023	1.92905e-06
group_1699	yqgN	putative protein YqgN	1	26	37	18	2.63158	40.9091	0.018711	1.31022e-08	0.000127734	4.20176e-07
ypjD		putative protein YpjD	36	19	2	25	94.7368	56.8182	23.6842	3.38386e-07	0.00329892	4.52527e-06
group_2778	ypjD	putative protein YpjD	1	25	37	19	2.63158	43.1818	0.0205405	3.85767e-08	0.000376085	7.41784e-07
yedJ		putative protein YedJ	36	18	2	26	94.7368	59.0909	26	1.22087e-07	0.00119023	1.92905e-06
group_2777	yedJ	putative protein YedJ	1	26	37	18	2.63158	40.9091	0.018711	1.31022e-08	0.000127734	4.20176e-07
group_1030		putative protein	10	35	28	9	26.3158	20.4545	0.0918367	1.80274e-06	0.0175749	2.07159e-05
ydeA		putative protease YdeA	36	19	2	25	94.7368	56.8182	23.6842	3.38386e-07	0.00329892	4.52527e-06
group_1680	ydeA	putative protease YdeA	1	24	37	20	2.63158	45.4545	0.0225225	1.10282e-07	0.00107513	1.79788e-06
group_6770		putative phosphotransferase enzyme IIB component	8	1	30	43	21.0526	97.7273	11.4667	0.0103179	1	0.0498462
group_3319		putative phosphotransferase enzyme IIB component	33	1	5	43	86.8421	97.7273	283.8	1.70845e-16	1.66557e-12	3.70126e-14
group_3402	pbpX_2	Putative penicillin-binding protein PbpX	19	1	19	43	50	97.7273	43	2.55891e-07	0.00249468	3.86174e-06
pbpX_1		Putative penicillin-binding protein PbpX	18	43	20	1	47.3684	2.27273	0.0209302	8.21691e-08	0.000801066	1.51717e-06
group_2060		putative oxidoreductase	37	26	1	18	97.3684	40.9091	25.6154	3.51443e-05	0.342622	0.000324452
yvbK		putative N-acetyltransferase YvbK	36	18	2	26	94.7368	59.0909	26	1.22087e-07	0.00119023	1.92905e-06
group_5981	yvbK	putative N-acetyltransferase YvbK	1	26	37	18	2.63158	40.9091	0.018711	1.31022e-08	0.000127734	4.20176e-07
nanE_2		Putative N-acetylmannosamine-6-phosphate 2-epimerase	30	7	8	37	78.9474	84.0909	19.8214	8.84493e-09	8.62292e-05	3.21751e-07
yteP_3		putative multiple-sugar transport system permease YteP	6	0	32	44	15.7895	100	inf	0.00788402	1	0.039416
group_5248	yteP_1	putative multiple-sugar transport system permease YteP	8	0	30	44	21.0526	100	inf	0.0013721	1	0.0086404
group_1265	yjhB_2	Putative metabolite transport protein YjhB	31	20	7	24	81.5789	54.5455	5.31429	0.00122366	1	0.00815966
licR_1		putative licABCH operon regulator	37	20	1	24	97.3684	54.5455	44.4	1.10282e-07	0.00107513	1.79788e-06
fetB		putative iron export permease protein FetB	0	26	38	18	0	40.9091	0	7.66363e-10	7.47127e-06	3.97408e-08
fetA		putative iron export ATP-binding protein FetA	0	26	38	18	0	40.9091	0	7.66363e-10	7.47127e-06	3.97408e-08
group_6769	yurK_3	putative HTH-type transcriptional regulator YurK	8	1	30	43	21.0526	97.7273	11.4667	0.0103179	1	0.0498462
yurK		putative HTH-type transcriptional regulator YurK	11	1	27	43	28.9474	97.7273	17.5185	0.000926322	1	0.0063196
yurK_2		putative HTH-type transcriptional regulator YurK	13	1	25	43	34.2105	97.7273	22.36	0.000165047	1	0.00134087
ydjF_1		putative HTH-type transcriptional regulator YdjF	2	12	36	32	5.26316	72.7273	0.148148	0.00897073	1	0.0439035
group_2803	ybbH_2	putative HTH-type transcriptional regulator YbbH	1	24	37	20	2.63158	45.4545	0.0225225	1.10282e-07	0.00107513	1.79788e-06
ybbH_1		putative HTH-type transcriptional regulator YbbH	38	32	0	12	100	27.2727	inf	0.000287249	1	0.0021377
group_6021		putative HTH-type transcriptional regulator	1	22	37	22	2.63158	50	0.027027	8.31058e-07	0.00810198	1.03342e-05
ykoD		Putative HMP/thiamine import ATP-binding protein YkoD	34	0	4	44	89.4737	100	inf	5.69104e-19	5.54819e-15	3.96299e-16
group_1347	ykoD	Putative HMP/thiamine import ATP-binding protein YkoD	1	20	37	24	2.63158	54.5455	0.0324324	5.66673e-06	0.055245	5.99837e-05
yjiA		putative GTP-binding protein YjiA	32	0	6	44	84.2105	100	inf	4.64768e-17	4.53102e-13	1.10513e-14
epsJ		putative glycosyltransferase EpsJ	19	0	19	44	50	100	inf	1.79323e-08	0.000174822	5.36264e-07
epsF		Putative glycosyltransferase EpsF	19	0	19	44	50	100	inf	1.79323e-08	0.000174822	5.36264e-07
gadC_4		putative glutamate/gamma-aminobutyrate antiporter	1	20	37	24	2.63158	54.5455	0.0324324	5.66673e-06	0.055245	5.99837e-05
group_413	gadC_1	putative glutamate/gamma-aminobutyrate antiporter	36	28	2	16	94.7368	36.3636	10.2857	0.000935316	1	0.00634544
group_4568	gmuE_1	Putative fructokinase	6	0	32	44	15.7895	100	inf	0.00788402	1	0.039416
gmuE_5		Putative fructokinase	6	0	32	44	15.7895	100	inf	0.00788402	1	0.039416
gmuE_3		Putative fructokinase	15	0	23	44	39.4737	100	inf	1.5522e-06	0.0151324	1.82099e-05
group_2536	gmuE_2	Putative fructokinase	33	1	5	43	86.8421	97.7273	283.8	1.70845e-16	1.66557e-12	3.70126e-14
group_2100	gmuE_2	Putative fructokinase	0	14	38	30	0	68.1818	0	5.66821e-05	0.552594	0.000510244
focA		putative formate transporter 1	3	28	35	16	7.89474	36.3636	0.0489796	1.82226e-07	0.00177652	2.82436e-06
yknX		Putative efflux system component YknX	0	17	38	27	0	61.3636	0	4.41327e-06	0.0430249	4.72283e-05
group_4557		Putative bifunctional phosphatase/peptidyl-prolyl cis-trans isomerase	25	1	13	43	65.7895	97.7273	82.6923	1.4535e-10	1.41702e-06	8.80136e-09
clpC_1		putative ATP-dependent Clp protease ATP-binding subunit	0	24	38	20	0	45.4545	0	7.52095e-09	7.33218e-05	2.76686e-07
araN_2		putative arabinose-binding protein	36	1	2	43	94.7368	97.7273	774	1.07266e-19	1.04574e-15	1.49391e-16
yjcS		Putative alkyl/aryl-sulfatase YjcS	1	25	37	19	2.63158	43.1818	0.0205405	3.85767e-08	0.000376085	7.41784e-07
aguA_2		Putative agmatine deiminase	1	19	37	25	2.63158	56.8182	0.0355619	1.42782e-05	0.139198	0.00014175
group_3637	acuI	putative acrylyl-CoA reductase AcuI	1	10	37	34	2.63158	77.2727	0.0918919	0.00885272	1	0.0436325
acuI		putative acrylyl-CoA reductase AcuI	37	34	1	10	97.3684	22.7273	10.8824	0.00885272	1	0.0436325
epsM		Putative acetyltransferase EpsM	19	0	19	44	50	100	inf	1.79323e-08	0.000174822	5.36264e-07
group_2717	epsM	Putative acetyltransferase EpsM	1	12	37	32	2.63158	72.7273	0.0720721	0.00219209	1	0.0131918
maa		Putative acetyltransferase	38	26	0	18	100	40.9091	inf	1.81681e-06	0.0177121	2.07159e-05
yknY_2		putative ABC transporter ATP-binding protein YknY	0	17	38	27	0	61.3636	0	4.41327e-06	0.0430249	4.72283e-05
group_2409	ybiT_2	putative ABC transporter ATP-binding protein YbiT	37	19	1	25	97.3684	56.8182	48.6842	3.85767e-08	0.000376085	7.41784e-07
group_2543	uvrA_1	putative ABC transporter ATP-binding protein	30	1	8	43	78.9474	97.7273	161.25	5.80728e-14	5.66151e-10	8.08788e-12
yjhH		putative 2-dehydro-3-deoxy-D-pentonate aldolase YjhH	0	9	38	35	0	79.5455	0	0.00297538	1	0.0173176
dhaL_2		PTS-dependent dihydroxyacetone kinase, ADP-binding subunit DhaL	0	9	38	35	0	79.5455	0	0.00297538	1	0.0173176
group_5224	treP	PTS system trehalose-specific EIIBC component	15	0	23	44	39.4737	100	inf	1.5522e-06	0.0151324	1.82099e-05
group_5222	sorC	PTS system sorbose-specific EIIC component	15	0	23	44	39.4737	100	inf	1.5522e-06	0.0151324	1.82099e-05
group_6771	sorA_4	PTS system sorbose-specific EIIC component	8	1	30	43	21.0526	97.7273	11.4667	0.0103179	1	0.0498462
group_2537	sorA_1	PTS system sorbose-specific EIIC component	11	1	27	43	28.9474	97.7273	17.5185	0.000926322	1	0.0063196
sorA_3		PTS system sorbose-specific EIIC component	14	1	24	43	36.8421	97.7273	25.0833	6.73043e-05	0.65615	0.000597043
group_5472	sorC	PTS system sorbose-specific EIIC component	0	9	38	35	0	79.5455	0	0.00297538	1	0.0173176
group_5970	sorA_2	PTS system sorbose-specific EIIC component	0	17	38	27	0	61.3636	0	4.41327e-06	0.0430249	4.72283e-05
sorA_4		PTS system sorbose-specific EIIC component	1	24	37	20	2.63158	45.4545	0.0225225	1.10282e-07	0.00107513	1.79788e-06
group_3255	sorA_2	PTS system sorbose-specific EIIC component	38	27	0	17	100	38.6364	inf	4.41327e-06	0.0430249	4.72283e-05
sorA_1		PTS system sorbose-specific EIIC component	1	31	37	13	2.63158	29.5455	0.0113339	3.43558e-11	3.34934e-07	2.45451e-09
sorB_1		PTS system sorbose-specific EIIB component	6	0	32	44	15.7895	100	inf	0.00788402	1	0.039416
sorB		PTS system sorbose-specific EIIB component	38	26	0	18	100	40.9091	inf	1.81681e-06	0.0177121	2.07159e-05
gmuC_3		PTS system oligo-beta-mannoside-specific EIIC component	1	25	37	19	2.63158	43.1818	0.0205405	3.85767e-08	0.000376085	7.41784e-07
nagE		PTS system N-acetylglucosamine-specific EIICBA component	37	19	1	25	97.3684	56.8182	48.6842	3.85767e-08	0.000376085	7.41784e-07
group_4571	manZ_2	PTS system mannose-specific EIID component	6	0	32	44	15.7895	100	inf	0.00788402	1	0.039416
group_5221	manZ_2	PTS system mannose-specific EIID component	15	0	23	44	39.4737	100	inf	1.5522e-06	0.0151324	1.82099e-05
manZ_6		PTS system mannose-specific EIID component	8	1	30	43	21.0526	97.7273	11.4667	0.0103179	1	0.0498462
group_4605	manZ_1	PTS system mannose-specific EIID component	11	1	27	43	28.9474	97.7273	17.5185	0.000926322	1	0.0063196
group_6778	manZ_7	PTS system mannose-specific EIID component	14	1	24	43	36.8421	97.7273	25.0833	6.73043e-05	0.65615	0.000597043
group_4490	manZ_1	PTS system mannose-specific EIID component	34	1	4	43	89.4737	97.7273	365.5	1.83062e-17	1.78467e-13	5.57709e-15
group_5473	manZ_3	PTS system mannose-specific EIID component	0	9	38	35	0	79.5455	0	0.00297538	1	0.0173176
group_9138	manZ_3	PTS system mannose-specific EIID component	1	13	37	31	2.63158	70.4545	0.0644491	0.00106231	1	0.00711296
group_5971	manZ_4	PTS system mannose-specific EIID component	0	17	38	27	0	61.3636	0	4.41327e-06	0.0430249	4.72283e-05
group_2145	manZ_1	PTS system mannose-specific EIID component	1	24	37	20	2.63158	45.4545	0.0225225	1.10282e-07	0.00107513	1.79788e-06
manZ_3		PTS system mannose-specific EIID component	38	26	0	18	100	40.9091	inf	1.81681e-06	0.0177121	2.07159e-05
group_1450	manZ_2	PTS system mannose-specific EIID component	38	27	0	17	100	38.6364	inf	4.41327e-06	0.0430249	4.72283e-05
manZ_1		PTS system mannose-specific EIID component	1	32	37	12	2.63158	27.2727	0.0101351	1.63208e-11	1.59112e-07	1.33707e-09
manP_1		PTS system mannose-specific EIIBCA component	0	13	38	31	0	70.4545	0	0.000128513	1	0.00105372
manP_2		PTS system mannose-specific EIIBCA component	1	24	37	20	2.63158	45.4545	0.0225225	1.10282e-07	0.00107513	1.79788e-06
group_5967	manP_3	PTS system mannose-specific EIIBCA component	1	24	37	20	2.63158	45.4545	0.0225225	1.10282e-07	0.00107513	1.79788e-06
manP_3		PTS system mannose-specific EIIBCA component	1	25	37	19	2.63158	43.1818	0.0205405	3.85767e-08	0.000376085	7.41784e-07
manP		PTS system mannose-specific EIIBCA component	11	27	27	17	28.9474	38.6364	0.256516	0.00413993	1	0.023129
group_5220	manX_5	PTS system mannose-specific EIIAB component	15	0	23	44	39.4737	100	inf	1.5522e-06	0.0151324	1.82099e-05
manX_6		PTS system mannose-specific EIIAB component	8	1	30	43	21.0526	97.7273	11.4667	0.0103179	1	0.0498462
manX_5		PTS system mannose-specific EIIAB component	14	1	24	43	36.8421	97.7273	25.0833	6.73043e-05	0.65615	0.000597043
group_3479	manX_3	PTS system mannose-specific EIIAB component	0	9	38	35	0	79.5455	0	0.00297538	1	0.0173176
manX_4		PTS system mannose-specific EIIAB component	0	17	38	27	0	61.3636	0	4.41327e-06	0.0430249	4.72283e-05
group_1724	manX_1	PTS system mannose-specific EIIAB component	1	24	37	20	2.63158	45.4545	0.0225225	1.10282e-07	0.00107513	1.79788e-06
group_1392	manX_1	PTS system mannose-specific EIIAB component	38	26	0	18	100	40.9091	inf	1.81681e-06	0.0177121	2.07159e-05
manX_2		PTS system mannose-specific EIIAB component	38	27	0	17	100	38.6364	inf	4.41327e-06	0.0430249	4.72283e-05
group_2199	manX_1	PTS system mannose-specific EIIAB component	1	28	37	16	2.63158	36.3636	0.015444	1.36956e-09	1.33518e-05	6.81215e-08
group_3574	mtlA	PTS system mannitol-specific EIICB component	2	12	36	32	5.26316	72.7273	0.148148	0.00897073	1	0.0439035
malP_2		PTS system maltose-specific EIICB component	1	24	37	20	2.63158	45.4545	0.0225225	1.10282e-07	0.00107513	1.79788e-06
malX		PTS system maltose-specific EIICB component	1	24	37	20	2.63158	45.4545	0.0225225	1.10282e-07	0.00107513	1.79788e-06
lacE_4		PTS system lactose-specific EIICB component	11	0	27	44	28.9474	100	inf	8.59359e-05	0.837789	0.000722855
lacE_3		PTS system lactose-specific EIICB component	14	2	24	42	36.8421	95.4545	12.25	0.000455309	1	0.00331254
group_1698	lacE_2	PTS system lactose-specific EIICB component	1	12	37	32	2.63158	72.7273	0.0720721	0.00219209	1	0.0131918
lacE_1		PTS system lactose-specific EIICB component	38	22	0	22	100	50	inf	6.67516e-08	0.000650761	1.24667e-06
group_3425	lacF_7	PTS system lactose-specific EIIA component	10	0	28	44	26.3158	100	inf	0.000220978	1	0.00167001
lacF_7		PTS system lactose-specific EIIA component	14	2	24	42	36.8421	95.4545	12.25	0.000455309	1	0.00331254
group_3625	lacF_2	PTS system lactose-specific EIIA component	1	12	37	32	2.63158	72.7273	0.0720721	0.00219209	1	0.0131918
lacF_1		PTS system lactose-specific EIIA component	37	21	1	23	97.3684	52.2727	40.5238	3.06704e-07	0.00299006	4.44949e-06
glcB		PTS system glucoside-specific EIICBA component	30	7	8	37	78.9474	84.0909	19.8214	8.84493e-09	8.62292e-05	3.21751e-07
ptsG_3		PTS system glucose-specific EIICBA component	37	19	1	25	97.3684	56.8182	48.6842	3.85767e-08	0.000376085	7.41784e-07
srlA		PTS system glucitol/sorbitol-specific EIIC component	37	20	1	24	97.3684	54.5455	44.4	1.10282e-07	0.00107513	1.79788e-06
srlE		PTS system glucitol/sorbitol-specific EIIB component	37	20	1	24	97.3684	54.5455	44.4	1.10282e-07	0.00107513	1.79788e-06
srlB		PTS system glucitol/sorbitol-specific EIIA component	37	20	1	24	97.3684	54.5455	44.4	1.10282e-07	0.00107513	1.79788e-06
group_3158	gatC_3	PTS system galactitol-specific EIIC component	11	0	27	44	28.9474	100	inf	8.59359e-05	0.837789	0.000722855
gatC_3		PTS system galactitol-specific EIIC component	25	0	13	44	65.7895	100	inf	7.16073e-12	6.98099e-08	6.28918e-10
gatC_2		PTS system galactitol-specific EIIC component	36	32	2	12	94.7368	27.2727	6.75	0.00897073	1	0.0439035
fruA_6		PTS system fructose-specific EIIB'BC component	1	25	37	19	2.63158	43.1818	0.0205405	3.85767e-08	0.000376085	7.41784e-07
levE		PTS system fructose-specific EIIB component	11	1	27	43	28.9474	97.7273	17.5185	0.000926322	1	0.0063196
group_9140	levE_1	PTS system fructose-specific EIIB component	1	13	37	31	2.63158	70.4545	0.0644491	0.00106231	1	0.00711296
group_1862	fruA_1	PTS system fructose-specific EIIABC component	10	2	28	42	26.3158	95.4545	7.5	0.00984189	1	0.0478069
fruA_2		PTS system fructose-specific EIIABC component	11	30	27	14	28.9474	31.8182	0.190123	0.000784951	1	0.0054778
levD		PTS system fructose-specific EIIA component	1	13	37	31	2.63158	70.4545	0.0644491	0.00106231	1	0.00711296
bglF_6		PTS system beta-glucoside-specific EIIBCA component	6	0	32	44	15.7895	100	inf	0.00788402	1	0.039416
bglF_3		PTS system beta-glucoside-specific EIIBCA component	19	1	19	43	50	97.7273	43	2.55891e-07	0.00249468	3.86174e-06
bglF_5		PTS system beta-glucoside-specific EIIBCA component	1	14	37	30	2.63158	68.1818	0.0579151	0.000505569	1	0.00366181
group_704	bglF_1	PTS system beta-glucoside-specific EIIBCA component	34	14	4	30	89.4737	68.1818	18.2143	9.60606e-08	0.000936495	1.76033e-06
group_4410	mngA	PTS system 2-O-alpha-mannosyl-D-glycerate-specific EIIABC component	10	2	28	42	26.3158	95.4545	7.5	0.00984189	1	0.0478069
group_5591	mngA	PTS system 2-O-alpha-mannosyl-D-glycerate-specific EIIABC component	0	13	38	31	0	70.4545	0	0.000128513	1	0.00105372
mngA_2		PTS system 2-O-alpha-mannosyl-D-glycerate-specific EIIABC component	11	30	27	14	28.9474	31.8182	0.190123	0.000784951	1	0.0054778
hchA_1		Protein/nucleic acid deglycase 1	2	42	36	2	5.26316	4.54545	0.0026455	1.94998e-18	1.90104e-14	1.05613e-15
group_5193		Protein SprT-like protein	36	17	2	27	94.7368	61.3636	28.5882	4.25861e-08	0.000415172	8.10883e-07
group_5937		Protein SprT-like protein	1	27	37	17	2.63158	38.6364	0.017017	4.31039e-09	4.2022e-05	1.73645e-07
nrdI		Protein NrdI	0	8	38	36	0	81.8182	0	0.00634475	1	0.0326929
malY		Protein MalY	1	24	37	20	2.63158	45.4545	0.0225225	1.10282e-07	0.00107513	1.79788e-06
lacX_2		Protein LacX, plasmid	14	2	24	42	36.8421	95.4545	12.25	0.000455309	1	0.00331254
group_6707	por_2	Polyol:NADP oxidoreductase	11	0	27	44	28.9474	100	inf	8.59359e-05	0.837789	0.000722855
por_1		Polyol:NADP oxidoreductase	37	20	1	24	97.3684	54.5455	44.4	1.10282e-07	0.00107513	1.79788e-06
group_1054	por_1	Polyol:NADP oxidoreductase	1	24	37	20	2.63158	45.4545	0.0225225	1.10282e-07	0.00107513	1.79788e-06
gph_1		Phosphorylated carbohydrates phosphatase	11	1	27	43	28.9474	97.7273	17.5185	0.000926322	1	0.0063196
group_10439		Phosphorylated carbohydrates phosphatase	0	9	38	35	0	79.5455	0	0.00297538	1	0.0173176
ppaX_1		Phosphorylated carbohydrates phosphatase	1	32	37	12	2.63158	27.2727	0.0101351	1.63208e-11	1.59112e-07	1.33707e-09
group_7724	mdcG	Phosphoribosyl-dephospho-CoA transferase	0	8	38	36	0	81.8182	0	0.00634475	1	0.0326929
algC		Phosphomannomutase/phosphoglucomutase	37	19	1	25	97.3684	56.8182	48.6842	3.85767e-08	0.000376085	7.41784e-07
group_2162	algC	Phosphomannomutase/phosphoglucomutase	1	25	37	19	2.63158	43.1818	0.0205405	3.85767e-08	0.000376085	7.41784e-07
group_2988	gph_1	Phosphoglycolate phosphatase	0	9	38	35	0	79.5455	0	0.00297538	1	0.0173176
gph		Phosphoglycolate phosphatase	37	17	1	27	97.3684	61.3636	58.7647	4.31039e-09	4.2022e-05	1.73645e-07
group_783	gph	Phosphoglycolate phosphatase	1	27	37	17	2.63158	38.6364	0.017017	4.31039e-09	4.2022e-05	1.73645e-07
fldH_1		Phenyllactate dehydrogenase	38	33	0	11	100	25	inf	0.000633646	1	0.00444418
rutB		Peroxyureidoacrylate/ureidoacrylate amidohydrolase RutB	37	21	1	23	97.3684	52.2727	40.5238	3.06704e-07	0.00299006	4.44949e-06
msrA_3		Peptide methionine sulfoxide reductase MsrA	0	10	38	34	0	77.2727	0	0.00138083	1	0.0086404
group_2529	msrA_2	Peptide methionine sulfoxide reductase MsrA	33	19	5	25	86.8421	56.8182	8.68421	6.55588e-05	0.639133	0.00058636
group_1040	msrA_1	Peptide methionine sulfoxide reductase MsrA	2	25	36	19	5.26316	43.1818	0.0422222	3.38386e-07	0.00329892	4.52527e-06
panC		Pantothenate synthetase	15	0	23	44	39.4737	100	inf	1.5522e-06	0.0151324	1.82099e-05
abgT_1		p-aminobenzoyl-glutamate transport protein	0	19	38	25	0	56.8182	0	7.32698e-07	0.00714308	9.24072e-06
ohrB_1		Organic hydroperoxide resistance protein OhrB	6	25	32	19	15.7895	43.1818	0.1425	0.000204302	1	0.00159851
amiA		Oligopeptide-binding protein AmiA	0	32	38	12	0	27.2727	0	3.64462e-13	3.55314e-09	4.22993e-11
oppC		Oligopeptide transport system permease protein OppC	0	32	38	12	0	27.2727	0	3.64462e-13	3.55314e-09	4.22993e-11
group_1675	oppF_2	Oligopeptide transport ATP-binding protein OppF	0	32	38	12	0	27.2727	0	3.64462e-13	3.55314e-09	4.22993e-11
oatA_2		O-acetyltransferase OatA	3	28	35	16	7.89474	36.3636	0.0489796	1.82226e-07	0.00177652	2.82436e-06
group_2835	fixK	Nitrogen fixation regulation protein FixK	0	8	38	36	0	81.8182	0	0.00634475	1	0.0326929
nfr2		NADH-dependent flavin reductase subunit 2	14	2	24	42	36.8421	95.4545	12.25	0.000455309	1	0.00331254
noxE		NADH oxidase	32	0	6	44	84.2105	100	inf	4.64768e-17	4.53102e-13	1.10513e-14
nox_1		NADH oxidase	35	20	3	24	92.1053	54.5455	14	5.26978e-06	0.0513751	5.61476e-05
group_215	nox_2	NADH oxidase	1	24	37	20	2.63158	45.4545	0.0225225	1.10282e-07	0.00107513	1.79788e-06
group_8336		NAD-dependent malic enzyme	10	1	28	43	26.3158	97.7273	15.3571	0.00211911	1	0.0129039
group_4572	agaC	N-acetylgalactosamine permease IIC component 1	6	0	32	44	15.7895	100	inf	0.00788402	1	0.039416
agaC		N-acetylgalactosamine permease IIC component 1	1	13	37	31	2.63158	70.4545	0.0644491	0.00106231	1	0.00711296
neuB		N,N'-diacetyllegionaminic acid synthase	19	0	19	44	50	100	inf	1.79323e-08	0.000174822	5.36264e-07
iolG_2		Myo-inositol 2-dehydrogenase	7	0	31	44	18.4211	100	inf	0.00331959	1	0.0186099
bmr3_1		Multidrug resistance protein 3	1	14	37	30	2.63158	68.1818	0.0579151	0.000505569	1	0.00366181
mccF		Microcin C7 self-immunity protein MccF	36	19	2	25	94.7368	56.8182	23.6842	3.38386e-07	0.00329892	4.52527e-06
group_1048	mccF	Microcin C7 self-immunity protein MccF	1	24	37	20	2.63158	45.4545	0.0225225	1.10282e-07	0.00107513	1.79788e-06
metQ_3		Methionine-binding lipoprotein MetQ	0	10	38	34	0	77.2727	0	0.00138083	1	0.0086404
uxuA_3		Mannonate dehydratase	15	0	23	44	39.4737	100	inf	1.5522e-06	0.0151324	1.82099e-05
uxuA_2		Mannonate dehydratase	38	26	0	18	100	40.9091	inf	1.81681e-06	0.0177121	2.07159e-05
cmtB		Mannitol-specific cryptic phosphotransferase enzyme IIA component	2	12	36	32	5.26316	72.7273	0.148148	0.00897073	1	0.0439035
mtlD_1		Mannitol-1-phosphate 5-dehydrogenase	2	12	36	32	5.26316	72.7273	0.148148	0.00897073	1	0.0439035
mntB_2		Manganese transport system membrane protein MntB	32	0	6	44	84.2105	100	inf	4.64768e-17	4.53102e-13	1.10513e-14
ssaB_2		Manganese ABC transporter substrate-binding lipoprotein	32	0	6	44	84.2105	100	inf	4.64768e-17	4.53102e-13	1.10513e-14
malH		Maltose-6'-phosphate glucosidase MalH	37	19	1	25	97.3684	56.8182	48.6842	3.85767e-08	0.000376085	7.41784e-07
group_2187	malH	Maltose-6'-phosphate glucosidase MalH	1	24	37	20	2.63158	45.4545	0.0225225	1.10282e-07	0.00107513	1.79788e-06
mapP		Maltose 6'-phosphate phosphatase	37	19	1	25	97.3684	56.8182	48.6842	3.85767e-08	0.000376085	7.41784e-07
mapP_2		Maltose 6'-phosphate phosphatase	2	20	36	24	5.26316	54.5455	0.0666667	3.57644e-05	0.348668	0.000329865
group_792	mapP	Maltose 6'-phosphate phosphatase	1	25	37	19	2.63158	43.1818	0.0205405	3.85767e-08	0.000376085	7.41784e-07
iolA		Malonate-semialdehyde dehydrogenase	7	0	31	44	18.4211	100	inf	0.00331959	1	0.0186099
macB		Macrolide export ATP-binding/permease protein MacB	1	17	37	27	2.63158	61.3636	0.0429253	8.45079e-05	0.823867	0.000722855
tdh		L-threonine 3-dehydrogenase	38	25	0	19	100	43.1818	inf	7.32698e-07	0.00714308	9.24072e-06
araD		L-ribulose-5-phosphate 4-epimerase AraD	35	16	3	28	92.1053	63.6364	20.4167	1.82226e-07	0.00177652	2.82436e-06
group_1729	araD	L-ribulose-5-phosphate 4-epimerase AraD	1	21	37	23	2.63158	52.2727	0.029601	2.19646e-06	0.0214133	2.44444e-05
rhaM		L-rhamnose mutarotase	27	17	11	27	71.0526	61.3636	3.8984	0.00413993	1	0.023129
group_3633	rhaM	L-rhamnose mutarotase	1	25	37	19	2.63158	43.1818	0.0205405	3.85767e-08	0.000376085	7.41784e-07
rhaA		L-rhamnose isomerase	28	42	10	2	73.6842	4.54545	0.133333	0.00984189	1	0.0478069
yfkJ		Low molecular weight protein-tyrosine-phosphatase YfkJ	37	19	1	25	97.3684	56.8182	48.6842	3.85767e-08	0.000376085	7.41784e-07
group_3646	yfkJ	Low molecular weight protein-tyrosine-phosphatase YfkJ	1	25	37	19	2.63158	43.1818	0.0205405	3.85767e-08	0.000376085	7.41784e-07
lolD_1		Lipoprotein-releasing system ATP-binding protein LolD	1	17	37	27	2.63158	61.3636	0.0429253	8.45079e-05	0.823867	0.000722855
group_2228	licC_1	Lichenan permease IIC component	21	0	17	44	55.2632	100	inf	1.57011e-09	1.5307e-05	7.11954e-08
licC_4		Lichenan permease IIC component	18	8	20	36	47.3684	81.8182	4.05	0.00821712	1	0.0410183
licC_5		Lichenan permease IIC component	0	10	38	34	0	77.2727	0	0.00138083	1	0.0086404
licC_2		Lichenan permease IIC component	1	21	37	23	2.63158	52.2727	0.029601	2.19646e-06	0.0214133	2.44444e-05
lexA_2		LexA repressor	19	0	19	44	50	100	inf	1.79323e-08	0.000174822	5.36264e-07
group_2987	lexA_2	LexA repressor	0	13	38	31	0	70.4545	0	0.000128513	1	0.00105372
lrp		Leucine-rich protein	36	19	2	25	94.7368	56.8182	23.6842	3.38386e-07	0.00329892	4.52527e-06
group_2799	lrp	Leucine-rich protein	1	25	37	19	2.63158	43.1818	0.0205405	3.85767e-08	0.000376085	7.41784e-07
group_5249	araQ_1	L-arabinose transport system permease protein AraQ	8	0	30	44	21.0526	100	inf	0.0013721	1	0.0086404
araQ_4		L-arabinose transport system permease protein AraQ	37	28	1	16	97.3684	36.3636	21.1429	0.000198496	1	0.00156185
group_3223	araP	L-arabinose transport system permease protein AraP	17	4	21	40	44.7368	90.9091	8.09524	0.000297101	1	0.00220597
aaaT		L-amino acid N-acetyltransferase AaaT	1	10	37	34	2.63158	77.2727	0.0918919	0.00885272	1	0.0436325
lacG_3		Lactose transport system permease protein LacG	36	1	2	43	94.7368	97.7273	774	1.07266e-19	1.04574e-15	1.49391e-16
lacG_4		Lactose transport system permease protein LacG	17	4	21	40	44.7368	90.9091	8.09524	0.000297101	1	0.00220597
group_2434	lacF_2	Lactose transport system permease protein LacF	36	1	2	43	94.7368	97.7273	774	1.07266e-19	1.04574e-15	1.49391e-16
lacF_5		Lactose transport system permease protein LacF	37	28	1	16	97.3684	36.3636	21.1429	0.000198496	1	0.00156185
group_2704	lacF_2	Lactose transport system permease protein LacF	6	34	32	10	15.7895	22.7273	0.0551471	1.86371e-08	0.000181693	5.53942e-07
group_5198	lacR_4	Lactose phosphotransferase system repressor	10	0	28	44	26.3158	100	inf	0.000220978	1	0.00167001
lacR_5		Lactose phosphotransferase system repressor	11	0	27	44	28.9474	100	inf	8.59359e-05	0.837789	0.000722855
lacR_3		Lactose phosphotransferase system repressor	14	2	24	42	36.8421	95.4545	12.25	0.000455309	1	0.00331254
group_5987	lacR_2	Lactose phosphotransferase system repressor	1	12	37	32	2.63158	72.7273	0.0720721	0.00219209	1	0.0131918
lacR_1		Lactose phosphotransferase system repressor	37	21	1	23	97.3684	52.2727	40.5238	3.06704e-07	0.00299006	4.44949e-06
group_2113	lacR_2	Lactose phosphotransferase system repressor	10	29	28	15	26.3158	34.0909	0.184729	0.000414008	1	0.0030577
lagD_2		Lactococcin-G-processing and transport ATP-binding protein LagD	0	11	38	33	0	75	0	0.000633646	1	0.00444418
fucO_2		Lactaldehyde reductase	7	0	31	44	18.4211	100	inf	0.00331959	1	0.0186099
fucO		Lactaldehyde reductase	28	42	10	2	73.6842	4.54545	0.133333	0.00984189	1	0.0478069
kojP		Kojibiose phosphorylase	38	26	0	18	100	40.9091	inf	1.81681e-06	0.0177121	2.07159e-05
kdgA_2		KHG/KDPG aldolase	11	0	27	44	28.9474	100	inf	8.59359e-05	0.837789	0.000722855
kdgA_1		KHG/KDPG aldolase	0	9	38	35	0	79.5455	0	0.00297538	1	0.0173176
kdgA		KHG/KDPG aldolase	28	42	10	2	73.6842	4.54545	0.133333	0.00984189	1	0.0478069
group_12157		ISL3 family transposase ISEfa5	26	1	12	43	68.4211	97.7273	93.1667	3.4996e-11	3.41176e-07	2.45451e-09
group_5035		ISL3 family transposase ISEfa11	17	0	21	44	44.7368	100	inf	1.77615e-07	0.00173157	2.76609e-06
group_3145		ISL3 family transposase ISEfa11	22	1	16	43	57.8947	97.7273	59.125	7.49706e-09	7.30888e-05	2.76686e-07
group_203		ISL3 family transposase ISEfa11	23	1	15	43	60.5263	97.7273	65.9333	2.11814e-09	2.06498e-05	9.25999e-08
group_12139		ISL3 family transposase ISEfa11	23	1	15	43	60.5263	97.7273	65.9333	2.11814e-09	2.06498e-05	9.25999e-08
group_1		ISL3 family transposase ISEfa11	20	3	18	41	52.6316	93.1818	15.1852	4.18508e-06	0.0408003	4.59981e-05
group_298		ISL3 family transposase IS1476	24	1	14	43	63.1579	97.7273	73.7143	5.69789e-10	5.55488e-06	3.10328e-08
group_96		ISL3 family transposase IS1251	34	0	4	44	89.4737	100	inf	5.69104e-19	5.54819e-15	3.96299e-16
group_36		ISL3 family transposase IS1251	29	1	9	43	76.3158	97.7273	138.556	3.25016e-13	3.16858e-09	3.96072e-11
group_163		ISL3 family transposase IS1251	16	2	22	42	42.1053	95.4545	15.2727	3.99358e-05	0.389334	0.00036799
group_12146		IS982 family transposase ISEfm1	24	14	14	30	63.1579	68.1818	3.67347	0.00739103	1	0.0379238
group_104		IS66 family transposase ISRob1	35	3	3	41	92.1053	93.1818	159.444	3.49371e-16	3.40602e-12	6.30745e-14
group_2352		IS66 family transposase ISCth11	25	0	13	44	65.7895	100	inf	7.16073e-12	6.98099e-08	6.28918e-10
group_12156		IS6 family transposase IS1216E	18	4	20	40	47.3684	90.9091	9	0.000125448	1	0.0010494
group_5388		IS4 family transposase IS4Bsu1	15	0	23	44	39.4737	100	inf	1.5522e-06	0.0151324	1.82099e-05
group_12141		IS30 family transposase IS1252	16	5	22	39	42.1053	88.6364	5.67273	0.00208852	1	0.0129039
group_12153		IS30 family transposase IS1252	23	5	15	39	60.5263	88.6364	11.96	4.56376e-06	0.0444921	4.87852e-05
sasA_4		IS30 family transposase IS1062	11	0	27	44	28.9474	100	inf	8.59359e-05	0.837789	0.000722855
group_487		IS30 family transposase IS1062	22	5	16	39	57.8947	88.6364	10.725	1.22941e-05	0.119855	0.00012369
group_33		IS30 family transposase IS1062	28	14	10	30	73.6842	68.1818	6	0.000181573	1	0.00147268
group_2430		IS3 family transposase ISPa31	16	0	22	44	42.1053	100	inf	5.32846e-07	0.00519471	6.84415e-06
group_24		IS3 family transposase ISEnfa3	36	1	2	43	94.7368	97.7273	774	1.07266e-19	1.04574e-15	1.49391e-16
group_5227		IS3 family transposase ISEfa8	15	0	23	44	39.4737	100	inf	1.5522e-06	0.0151324	1.82099e-05
group_5228		IS3 family transposase ISEfa8	15	0	23	44	39.4737	100	inf	1.5522e-06	0.0151324	1.82099e-05
group_177		IS3 family transposase ISEfa8	32	2	6	42	84.2105	95.4545	112	3.94361e-14	3.84463e-10	5.82519e-12
group_1640		IS3 family transposase ISEfa8	32	4	6	40	84.2105	90.9091	53.3333	1.75945e-12	1.71529e-08	1.76834e-10
group_160		IS3 family transposase ISEfa10	37	33	1	11	97.3684	25	12.3333	0.00444401	1	0.0246443
group_7651		IS3 family transposase ISBce13	9	1	29	43	23.6842	97.7273	13.3448	0.0047336	1	0.0257235
group_12179		IS3 family transposase IS1485	29	18	9	26	76.3158	59.0909	4.65432	0.00167019	1	0.0103645
group_12147		IS3 family transposase IS1485	36	21	2	23	94.7368	52.2727	19.7143	2.37081e-06	0.023113	2.62947e-05
group_368		IS256 family transposase ISEfa13	23	1	15	43	60.5263	97.7273	65.9333	2.11814e-09	2.06498e-05	9.25999e-08
group_2208		IS256 family transposase ISEfa13	0	10	38	34	0	77.2727	0	0.00138083	1	0.0086404
group_12158		IS256 family transposase ISEf1	26	9	12	35	68.4211	79.5455	8.42593	1.60132e-05	0.156113	0.000158169
group_568		IS256 family transposase ISBsu2	26	0	12	44	68.4211	100	inf	1.63315e-12	1.59216e-08	1.69272e-10
group_62		IS256 family transposase IS256	23	3	15	41	60.5263	93.1818	20.9556	1.62173e-07	0.00158103	2.53777e-06
group_105		IS256 family transposase IS16	37	3	1	41	97.3684	93.1818	505.667	1.54332e-18	1.50458e-14	9.75729e-16
group_3462		IS21 family transposase ISCth15	15	0	23	44	39.4737	100	inf	1.5522e-06	0.0151324	1.82099e-05
group_156		IS200/IS605 family transposase ISEfa4	33	2	5	42	86.8421	95.4545	138.6	2.68773e-15	2.62027e-11	4.44114e-13
group_3585		IS200/IS605 family transposase ISEfa4	0	8	38	36	0	81.8182	0	0.00634475	1	0.0326929
group_2753		IS200/IS605 family transposase ISEfa4	1	10	37	34	2.63158	77.2727	0.0918919	0.00885272	1	0.0436325
group_5436		IS200/IS605 family transposase ISAac3	26	5	12	39	68.4211	88.6364	16.9	8.79033e-08	0.000856969	1.61998e-06
group_4045		IS200/IS605 family transposase ISAac1	10	1	28	43	26.3158	97.7273	15.3571	0.00211911	1	0.0129039
group_2407		IS1595 family transposase ISSsu9	22	0	16	44	57.8947	100	inf	4.37572e-10	4.26589e-06	2.4101e-08
group_4936		IS1595 family transposase ISSsu9	10	1	28	43	26.3158	97.7273	15.3571	0.00211911	1	0.0129039
group_4056	hhaIM	IS1595 family transposase ISCco3	10	0	28	44	26.3158	100	inf	0.000220978	1	0.00167001
hpaIIM		IS1595 family transposase ISCco3	15	0	23	44	39.4737	100	inf	1.5522e-06	0.0151324	1.82099e-05
group_411		IS1380 family transposase IS1678	25	0	13	44	65.7895	100	inf	7.16073e-12	6.98099e-08	6.28918e-10
group_39		IS1182 family transposase ISEfa7	24	2	14	42	63.1579	95.4545	36	6.28407e-09	6.12634e-05	2.37455e-07
group_7348		IS1182 family transposase IS1182	13	0	25	44	34.2105	100	inf	1.21382e-05	0.118336	0.000122374
group_12167		IS110 family transposase ISSpn10	32	2	6	42	84.2105	95.4545	112	3.94361e-14	3.84463e-10	5.82519e-12
group_845		IS110 family transposase ISBth13	15	0	23	44	39.4737	100	inf	1.5522e-06	0.0151324	1.82099e-05
group_8384		IS110 family transposase ISAzo28	10	0	28	44	26.3158	100	inf	0.000220978	1	0.00167001
fra		Intracellular iron chaperone frataxin	36	19	2	25	94.7368	56.8182	23.6842	3.38386e-07	0.00329892	4.52527e-06
group_2781	fra	Intracellular iron chaperone frataxin	1	25	37	19	2.63158	43.1818	0.0205405	3.85767e-08	0.000376085	7.41784e-07
abfA_1		Intracellular exo-alpha-(1->5)-L-arabinofuranosidase 1	37	28	1	16	97.3684	36.3636	21.1429	0.000198496	1	0.00156185
abfA_2		Intracellular exo-alpha-(1->5)-L-arabinofuranosidase	37	28	1	16	97.3684	36.3636	21.1429	0.000198496	1	0.00156185
group_8397	iolE_2	Inosose dehydratase	7	0	31	44	18.4211	100	inf	0.00331959	1	0.0186099
iolE		Inosose dehydratase	27	42	11	2	71.0526	4.54545	0.116883	0.00474381	1	0.0257502
iolG_1		Inositol 2-dehydrogenase/D-chiro-inositol 3-dehydrogenase	7	0	31	44	18.4211	100	inf	0.00331959	1	0.0186099
ydhP		Inner membrane transport protein YdhP	1	11	37	33	2.63158	75	0.0810811	0.00444401	1	0.0246443
ycjP_1		Inner membrane ABC transporter permease protein YcjP	6	0	32	44	15.7895	100	inf	0.00788402	1	0.039416
ycjP		Inner membrane ABC transporter permease protein YcjP	37	25	1	19	97.3684	43.1818	28.12	1.42782e-05	0.139198	0.00014175
ycjO		Inner membrane ABC transporter permease protein YcjO	38	25	0	19	100	43.1818	inf	7.32698e-07	0.00714308	9.24072e-06
hcxA		Hydroxycarboxylate dehydrogenase A	37	26	1	18	97.3684	40.9091	25.6154	3.51443e-05	0.342622	0.000324452
group_1989	yvoA_2	HTH-type transcriptional repressor YvoA	22	0	16	44	57.8947	100	inf	4.37572e-10	4.26589e-06	2.4101e-08
yvoA_1		HTH-type transcriptional repressor YvoA	1	13	37	31	2.63158	70.4545	0.0644491	0.00106231	1	0.00711296
yvoA_2		HTH-type transcriptional repressor YvoA	1	25	37	19	2.63158	43.1818	0.0205405	3.85767e-08	0.000376085	7.41784e-07
rspR_3		HTH-type transcriptional repressor RspR	11	0	27	44	28.9474	100	inf	8.59359e-05	0.837789	0.000722855
rspR_1		HTH-type transcriptional repressor RspR	37	20	1	24	97.3684	54.5455	44.4	1.10282e-07	0.00107513	1.79788e-06
group_3640	rspR_1	HTH-type transcriptional repressor RspR	1	24	37	20	2.63158	45.4545	0.0225225	1.10282e-07	0.00107513	1.79788e-06
purR_1		HTH-type transcriptional repressor PurR	0	14	38	30	0	68.1818	0	5.66821e-05	0.552594	0.000510244
group_1126	purR_2	HTH-type transcriptional repressor PurR	38	26	0	18	100	40.9091	inf	1.81681e-06	0.0177121	2.07159e-05
rpiR		HTH-type transcriptional regulator RpiR	30	7	8	37	78.9474	84.0909	19.8214	8.84493e-09	8.62292e-05	3.21751e-07
murR_3		HTH-type transcriptional regulator MurR	10	1	28	43	26.3158	97.7273	15.3571	0.00211911	1	0.0129039
group_1128	murR_1	HTH-type transcriptional regulator MurR	38	33	0	11	100	25	inf	0.000633646	1	0.00444418
group_4562	lacR_3	HTH-type transcriptional regulator LacR	11	0	27	44	28.9474	100	inf	8.59359e-05	0.837789	0.000722855
hdfR_2		HTH-type transcriptional regulator HdfR	37	26	1	18	97.3684	40.9091	25.6154	3.51443e-05	0.342622	0.000324452
gmuR_1		HTH-type transcriptional regulator GmuR	8	1	30	43	21.0526	97.7273	11.4667	0.0103179	1	0.0498462
gmuR_2		HTH-type transcriptional regulator GmuR	18	8	20	36	47.3684	81.8182	4.05	0.00821712	1	0.0410183
glvR_2		HTH-type transcriptional regulator GlvR	0	10	38	34	0	77.2727	0	0.00138083	1	0.0086404
glvR		HTH-type transcriptional regulator GlvR	1	15	37	29	2.63158	65.9091	0.0522523	0.000236147	1	0.00177365
group_1356	glvR_1	HTH-type transcriptional regulator GlvR	1	24	37	20	2.63158	45.4545	0.0225225	1.10282e-07	0.00107513	1.79788e-06
glvR_1		HTH-type transcriptional regulator GlvR	8	29	30	15	21.0526	34.0909	0.137931	5.61113e-05	0.547029	0.000510244
degA_4		HTH-type transcriptional regulator DegA	6	0	32	44	15.7895	100	inf	0.00788402	1	0.039416
group_5226	degA_3	HTH-type transcriptional regulator DegA	15	0	23	44	39.4737	100	inf	1.5522e-06	0.0151324	1.82099e-05
group_4475	degA_3	HTH-type transcriptional regulator DegA	16	4	22	40	42.1053	90.9091	7.27273	0.000678506	1	0.00474516
adhR		HTH-type transcriptional regulator AdhR	31	10	7	34	81.5789	77.2727	15.0571	1.57082e-07	0.0015314	2.46205e-06
group_757	rhaS_1	HTH-type transcriptional activator RhaS	36	32	2	12	94.7368	27.2727	6.75	0.00897073	1	0.0439035
rhaS_1		HTH-type transcriptional activator RhaS	27	42	11	2	71.0526	4.54545	0.116883	0.00474381	1	0.0257502
rhaR_5		HTH-type transcriptional activator RhaR	31	0	7	44	81.5789	100	inf	3.38617e-16	3.30117e-12	6.30745e-14
rhaR_1		HTH-type transcriptional activator RhaR	35	1	3	43	92.1053	97.7273	501.667	1.60136e-18	1.56117e-14	9.75729e-16
mta		HTH-type transcriptional activator mta	37	19	1	25	97.3684	56.8182	48.6842	3.85767e-08	0.000376085	7.41784e-07
group_1684	mta	HTH-type transcriptional activator mta	1	25	37	19	2.63158	43.1818	0.0205405	3.85767e-08	0.000376085	7.41784e-07
hxlR		HTH-type transcriptional activator HxlR	0	15	38	29	0	65.9091	0	2.46188e-05	0.240008	0.000239529
hisK		Histidinol-phosphatase	26	1	12	43	68.4211	97.7273	93.1667	3.4996e-11	3.41176e-07	2.45451e-09
hdc		Histidine decarboxylase	36	28	2	16	94.7368	36.3636	10.2857	0.000935316	1	0.00634544
znuC_3		High-affinity zinc uptake system ATP-binding protein ZnuC	31	0	7	44	81.5789	100	inf	3.38617e-16	3.30117e-12	6.30745e-14
hxpB		Hexitol phosphatase B	15	1	23	43	39.4737	97.7273	28.0435	2.68266e-05	0.261532	0.0002592
group_1700	gmk_1	Guanylate kinase	1	24	37	20	2.63158	45.4545	0.0225225	1.10282e-07	0.00107513	1.79788e-06
ghrB_1		Glyoxylate/hydroxypyruvate reductase B	36	19	2	25	94.7368	56.8182	23.6842	3.38386e-07	0.00329892	4.52527e-06
group_3612	ghrB_1	Glyoxylate/hydroxypyruvate reductase B	1	25	37	19	2.63158	43.1818	0.0205405	3.85767e-08	0.000376085	7.41784e-07
gtf1		Glycosyltransferase Gtf1	12	0	26	44	31.5789	100	inf	3.26798e-05	0.318596	0.000305168
group_10810	gtf1	Glycosyltransferase Gtf1	0	8	38	36	0	81.8182	0	0.00634475	1	0.0326929
glxK		Glycerate kinase	38	26	0	18	100	40.9091	inf	1.81681e-06	0.0177121	2.07159e-05
nodM		Glutamine--fructose-6-phosphate aminotransferase [isomerizing]	36	19	2	25	94.7368	56.8182	23.6842	3.38386e-07	0.00329892	4.52527e-06
glmS_2		Glutamine--fructose-6-phosphate aminotransferase [isomerizing]	1	25	37	19	2.63158	43.1818	0.0205405	3.85767e-08	0.000376085	7.41784e-07
ycjM		Glucosylglycerate phosphorylase	37	25	1	19	97.3684	43.1818	28.12	1.42782e-05	0.139198	0.00014175
dexB		Glucan 1,6-alpha-glucosidase	0	16	38	28	0	63.6364	0	1.05169e-05	0.102529	0.000108726
gbpA_2		GlcNAc-binding protein A	1	25	37	19	2.63158	43.1818	0.0205405	3.85767e-08	0.000376085	7.41784e-07
group_1747	pglH	GalNAc-alpha-(1->4)-GalNAc-alpha-(1->3)-diNAcBac-PP-undecaprenol alpha-1,4-N-acetyl-D-galactosaminyltransferase	8	0	30	44	21.0526	100	inf	0.0013721	1	0.0086404
pglH		GalNAc-alpha-(1->4)-GalNAc-alpha-(1->3)-diNAcBac-PP-undecaprenol alpha-1,4-N-acetyl-D-galactosaminyltransferase	11	0	27	44	28.9474	100	inf	8.59359e-05	0.837789	0.000722855
group_6877	lacB	Galactose-6-phosphate isomerase subunit LacB	14	2	24	42	36.8421	95.4545	12.25	0.000455309	1	0.00331254
group_4492	lacA	Galactose-6-phosphate isomerase subunit LacA	11	0	27	44	28.9474	100	inf	8.59359e-05	0.837789	0.000722855
lacA		Galactose-6-phosphate isomerase subunit LacA	14	2	24	42	36.8421	95.4545	12.25	0.000455309	1	0.00331254
group_3624	lacA	Galactose-6-phosphate isomerase subunit LacA	1	12	37	32	2.63158	72.7273	0.0720721	0.00219209	1	0.0131918
group_2111	fba_1	Fructose-bisphosphate aldolase	0	13	38	31	0	70.4545	0	0.000128513	1	0.00105372
fsaA		Fructose-6-phosphate aldolase 1	36	20	2	24	94.7368	54.5455	21.6	9.08941e-07	0.00886127	1.12026e-05
frlD		Fructosamine kinase FrlD	13	1	25	43	34.2105	97.7273	22.36	0.000165047	1	0.00134087
group_2929	frlB_3	Fructosamine deglycase FrlB	8	1	30	43	21.0526	97.7273	11.4667	0.0103179	1	0.0498462
group_4603	frlB_1	Fructosamine deglycase FrlB	11	1	27	43	28.9474	97.7273	17.5185	0.000926322	1	0.0063196
frlB_3		Fructosamine deglycase FrlB	13	1	25	43	34.2105	97.7273	22.36	0.000165047	1	0.00134087
frlB_2		Fructosamine deglycase FrlB	14	1	24	43	36.8421	97.7273	25.0833	6.73043e-05	0.65615	0.000597043
frlB_1		Fructosamine deglycase FrlB	1	32	37	12	2.63158	27.2727	0.0101351	1.63208e-11	1.59112e-07	1.33707e-09
fosX		Fosfomycin resistance protein FosX	36	13	2	31	94.7368	70.4545	42.9231	6.67726e-10	6.50966e-06	3.55719e-08
fadR		Fatty acid metabolism regulator protein	8	1	30	43	21.0526	97.7273	11.4667	0.0103179	1	0.0498462
apbE_2		FAD:protein FMN transferase	14	2	24	42	36.8421	95.4545	12.25	0.000455309	1	0.00331254
group_2170		Extracellular exo-alpha-(1->5)-L-arabinofuranosidase	1	16	37	28	2.63158	63.6364	0.0472973	0.000198496	1	0.00156185
group_1896		Extracellular exo-alpha-(1->5)-L-arabinofuranosidase	37	28	1	16	97.3684	36.3636	21.1429	0.000198496	1	0.00156185
ebgA		Evolved beta-galactosidase subunit alpha	8	0	30	44	21.0526	100	inf	0.0013721	1	0.0086404
esxA		ESAT-6 secretion system extracellular protein A	1	17	37	27	2.63158	61.3636	0.0429253	8.45079e-05	0.823867	0.000722855
essC		ESAT-6 secretion machinery protein EssC	1	17	37	27	2.63158	61.3636	0.0429253	8.45079e-05	0.823867	0.000722855
ecfT_2		Energy-coupling factor transporter transmembrane protein EcfT	1	20	37	24	2.63158	54.5455	0.0324324	5.66673e-06	0.055245	5.99837e-05
mazF		Endoribonuclease toxin MazF	35	29	3	15	92.1053	34.0909	6.03448	0.00649316	1	0.0334047
pemK		Endoribonuclease PemK	20	2	18	42	52.6316	95.4545	23.3333	6.91724e-07	0.00674362	8.82672e-06
rfbB		dTDP-glucose 4,6-dehydratase	11	32	27	12	28.9474	27.2727	0.152778	0.000132246	1	0.00108342
wecD		dTDP-fucosamine acetyltransferase	17	0	21	44	44.7368	100	inf	1.77615e-07	0.00173157	2.76609e-06
vanH		D-specific alpha-keto acid dehydrogenase	16	0	22	44	42.1053	100	inf	5.32846e-07	0.00519471	6.84415e-06
cycA_2		D-serine/D-alanine/glycine transporter	34	18	4	26	89.4737	59.0909	12.2778	7.04854e-06	0.0687162	7.40476e-05
hin_3		DNA-invertase hin	9	0	29	44	23.6842	100	inf	0.000556255	1	0.00396703
group_6445	hin_2	DNA-invertase hin	12	0	26	44	31.5789	100	inf	3.26798e-05	0.318596	0.000305168
group_212	topB_4	DNA topoisomerase 3	0	18	38	26	0	59.0909	0	1.81681e-06	0.0177121	2.07159e-05
recF_2		DNA replication and repair protein RecF	9	1	29	43	23.6842	97.7273	13.3448	0.0047336	1	0.0257235
dps_2		DNA protection during starvation protein	7	22	31	22	18.4211	50	0.225806	0.00500817	1	0.0271097
group_1378	dinB_1	DNA polymerase IV	7	0	31	44	18.4211	100	inf	0.00331959	1	0.0186099
polC_4		DNA polymerase III PolC-type	14	5	24	39	36.8421	88.6364	4.55	0.00860622	1	0.0428072
ligA_2		DNA ligase	28	1	10	43	73.6842	97.7273	120.4	1.66685e-12	1.62501e-08	1.69272e-10
pepD		Dipeptidase	0	18	38	26	0	59.0909	0	1.81681e-06	0.0177121	2.07159e-05
group_3739	pdhC	Dihydrolipoyllysine-residue acetyltransferase component of pyruvate dehydrogenase complex	0	8	38	36	0	81.8182	0	0.00634475	1	0.0326929
lpdG		Dihydrolipoyl dehydrogenase	0	8	38	36	0	81.8182	0	0.00634475	1	0.0326929
lysA		Diaminopimelate decarboxylase	37	19	1	25	97.3684	56.8182	48.6842	3.85767e-08	0.000376085	7.41784e-07
group_613	dgaE	D-glucosaminate-6-phosphate ammonia lyase	1	21	37	23	2.63158	52.2727	0.029601	2.19646e-06	0.0214133	2.44444e-05
agaS		D-galactosamine-6-phosphate deaminase AgaS	22	0	16	44	57.8947	100	inf	4.37572e-10	4.26589e-06	2.4101e-08
coaE		Dephospho-CoA kinase	37	19	1	25	97.3684	56.8182	48.6842	3.85767e-08	0.000376085	7.41784e-07
group_2762	coaE	Dephospho-CoA kinase	1	24	37	20	2.63158	45.4545	0.0225225	1.10282e-07	0.00107513	1.79788e-06
arcB_2		Delta(1)-pyrroline-2-carboxylate reductase	10	0	28	44	26.3158	100	inf	0.000220978	1	0.00167001
lhpI		Delta(1)-pyrroline-2-carboxylate reductase	36	18	2	26	94.7368	59.0909	26	1.22087e-07	0.00119023	1.92905e-06
group_2097	lhpI	Delta(1)-pyrroline-2-carboxylate reductase	2	21	36	23	5.26316	52.2727	0.0608466	1.48561e-05	0.144833	0.000147038
group_1028		Deacetylase	1	21	37	23	2.63158	52.2727	0.029601	2.19646e-06	0.0214133	2.44444e-05
drrA		Daunorubicin/doxorubicin resistance ATP-binding protein DrrA	1	11	37	33	2.63158	75	0.0810811	0.00444401	1	0.0246443
drrB		Daunorubicin/doxorubicin resistance ABC transporter permease protein DrrB	1	11	37	33	2.63158	75	0.0810811	0.00444401	1	0.0246443
alsE		D-allulose-6-phosphate 3-epimerase	1	25	37	19	2.63158	43.1818	0.0205405	3.85767e-08	0.000376085	7.41784e-07
vanX		D-alanyl-D-alanine dipeptidase	16	0	22	44	42.1053	100	inf	5.32846e-07	0.00519471	6.84415e-06
vanY		D-alanyl-D-alanine carboxypeptidase	16	0	22	44	42.1053	100	inf	5.32846e-07	0.00519471	6.84415e-06
vanYB		D-alanyl-D-alanine carboxypeptidase	0	13	38	31	0	70.4545	0	0.000128513	1	0.00105372
sufS_2		Cysteine desulfurase	22	1	16	43	57.8947	97.7273	59.125	7.49706e-09	7.30888e-05	2.76686e-07
csn2		CRISPR-associated protein Csn2	0	8	38	36	0	81.8182	0	0.00634475	1	0.0326929
cas2		CRISPR-associated endoribonuclease Cas2	0	8	38	36	0	81.8182	0	0.00634475	1	0.0326929
cas9_1		CRISPR-associated endonuclease Cas9	0	8	38	36	0	81.8182	0	0.00634475	1	0.0326929
cas1		CRISPR-associated endonuclease Cas1	0	8	38	36	0	81.8182	0	0.00634475	1	0.0326929
copZ_2		Copper chaperone CopZ	8	23	30	21	21.0526	47.7273	0.243478	0.0057806	1	0.0312563
comGA		ComG operon protein 1	37	19	1	25	97.3684	56.8182	48.6842	3.85767e-08	0.000376085	7.41784e-07
group_1976	comGA	ComG operon protein 1	1	25	37	19	2.63158	43.1818	0.0205405	3.85767e-08	0.000376085	7.41784e-07
comFA		ComF operon protein 1	37	18	1	26	97.3684	59.0909	53.4444	1.31022e-08	0.000127734	4.20176e-07
group_1735	comFA	ComF operon protein 1	1	25	37	19	2.63158	43.1818	0.0205405	3.85767e-08	0.000376085	7.41784e-07
comEC		ComE operon protein 3	36	19	2	25	94.7368	56.8182	23.6842	3.38386e-07	0.00329892	4.52527e-06
group_187	comEC	ComE operon protein 3	1	25	37	19	2.63158	43.1818	0.0205405	3.85767e-08	0.000376085	7.41784e-07
cspLA_3		Cold shock-like protein CspLA	7	42	31	2	18.4211	4.54545	0.0107527	2.19226e-13	2.13724e-09	2.92772e-11
csp		Cold shock-like protein	1	26	37	18	2.63158	40.9091	0.018711	1.31022e-08	0.000127734	4.20176e-07
cdr_2		Coenzyme A disulfide reductase	0	8	38	36	0	81.8182	0	0.00634475	1	0.0326929
legF		CMP-N,N'-diacetyllegionaminic acid synthase	19	0	19	44	50	100	inf	1.79323e-08	0.000174822	5.36264e-07
cimH		Citrate/malate transporter	10	1	28	43	26.3158	97.7273	15.3571	0.00211911	1	0.0129039
citE		Citrate lyase subunit beta	10	1	28	43	26.3158	97.7273	15.3571	0.00211911	1	0.0129039
citF		Citrate lyase alpha chain	10	1	28	43	26.3158	97.7273	15.3571	0.00211911	1	0.0129039
citD		Citrate lyase acyl carrier protein	10	1	28	43	26.3158	97.7273	15.3571	0.00211911	1	0.0129039
smc_2		Chromosome partition protein Smc	28	11	10	33	73.6842	75	8.4	1.78735e-05	0.174249	0.000176187
cbh_1		Choloylglycine hydrolase	36	18	2	26	94.7368	59.0909	26	1.22087e-07	0.00119023	1.92905e-06
dnaJ_2		Chaperone protein DnaJ	1	25	37	19	2.63158	43.1818	0.0205405	3.85767e-08	0.000376085	7.41784e-07
group_4528		Carbohydrate deacetylase	37	19	1	25	97.3684	56.8182	48.6842	3.85767e-08	0.000376085	7.41784e-07
arcC1_2		Carbamate kinase 1	1	19	37	25	2.63158	56.8182	0.0355619	1.42782e-05	0.139198	0.00014175
cadA_3		Cadmium-transporting ATPase	8	24	30	20	21.0526	45.4545	0.222222	0.00294976	1	0.0173176
cadA_1		Cadmium-transporting ATPase	21	39	17	5	55.2632	11.3636	0.158371	0.000974256	1	0.00660043
group_2218	czcD	Cadmium, cobalt and zinc/H(+)-K(+) antiporter	1	13	37	31	2.63158	70.4545	0.0644491	0.00106231	1	0.00711296
czcD		Cadmium, cobalt and zinc/H(+)-K(+) antiporter	37	31	1	13	97.3684	29.5455	15.5161	0.00106231	1	0.00711296
bsr		Blasticidin-S deaminase	1	25	37	19	2.63158	43.1818	0.0205405	3.85767e-08	0.000376085	7.41784e-07
aacA-aphD		Bifunctional AAC/APH	25	1	13	43	65.7895	97.7273	82.6923	1.4535e-10	1.41702e-06	8.80136e-09
pgmB_2		Beta-phosphoglucomutase	1	19	37	25	2.63158	56.8182	0.0355619	1.42782e-05	0.139198	0.00014175
yvdM_1		Beta-phosphoglucomutase	37	21	1	23	97.3684	52.2727	40.5238	3.06704e-07	0.00299006	4.44949e-06
yvdM_2		Beta-phosphoglucomutase	38	26	0	18	100	40.9091	inf	1.81681e-06	0.0177121	2.07159e-05
nag3		Beta-N-acetylglucosaminidase/beta-glucosidase	15	0	23	44	39.4737	100	inf	1.5522e-06	0.0151324	1.82099e-05
group_6704	uidA	Beta-glucuronidase	11	0	27	44	28.9474	100	inf	8.59359e-05	0.837789	0.000722855
bglK		Beta-glucoside kinase	37	18	1	26	97.3684	59.0909	53.4444	1.31022e-08	0.000127734	4.20176e-07
group_4196	bglK	Beta-glucoside kinase	1	26	37	18	2.63158	40.9091	0.018711	1.31022e-08	0.000127734	4.20176e-07
bga		Beta-galactosidase	1	25	37	19	2.63158	43.1818	0.0205405	3.85767e-08	0.000376085	7.41784e-07
bfrA		Beta-fructosidase	15	0	23	44	39.4737	100	inf	1.5522e-06	0.0151324	1.82099e-05
pepV_2		Beta-Ala-Xaa dipeptidase	0	19	38	25	0	56.8182	0	7.32698e-07	0.00714308	9.24072e-06
ndvA		Beta-(1-->2)glucan export ATP-binding/permease protein NdvA	32	0	6	44	84.2105	100	inf	4.64768e-17	4.53102e-13	1.10513e-14
pisA		Bacteriocin piscicolin-126	35	22	3	22	92.1053	50	11.6667	3.10103e-05	0.30232	0.000298735
group_4513		Bacteriocin hiracin-JM79	12	0	26	44	31.5789	100	inf	3.26798e-05	0.318596	0.000305168
entP		Bacteriocin enterocin-P	0	21	38	23	0	52.2727	0	1.91964e-07	0.00187146	2.97057e-06
cbnBA		Bacteriocin carnobacteriocin-A	1	12	37	32	2.63158	72.7273	0.0720721	0.00219209	1	0.0131918
rep		ATP-dependent DNA helicase Rep	9	1	29	43	23.6842	97.7273	13.3448	0.0047336	1	0.0257235
recQ_2		ATP-dependent DNA helicase RecQ	37	19	1	25	97.3684	56.8182	48.6842	3.85767e-08	0.000376085	7.41784e-07
group_2822	recQ_1	ATP-dependent DNA helicase RecQ	1	25	37	19	2.63158	43.1818	0.0205405	3.85767e-08	0.000376085	7.41784e-07
group_2951	clpP_1	ATP-dependent Clp protease proteolytic subunit	0	8	38	36	0	81.8182	0	0.00634475	1	0.0326929
clpP_1		ATP-dependent Clp protease proteolytic subunit	27	8	11	36	71.0526	81.8182	11.0455	1.65452e-06	0.0161299	1.93637e-05
pfkB		ATP-dependent 6-phosphofructokinase isozyme 2	11	29	27	15	28.9474	34.0909	0.210728	0.0009994	1	0.00676138
panD		Aspartate 1-decarboxylase	14	0	24	44	36.8421	100	inf	4.39791e-06	0.0428752	4.72283e-05
group_7849	ulaA_1	Ascorbate-specific PTS system EIIC component	0	9	38	35	0	79.5455	0	0.00297538	1	0.0173176
ulaA_3		Ascorbate-specific PTS system EIIC component	3	17	35	27	7.89474	61.3636	0.136134	0.00161107	1	0.010004
group_7850	ulaB	Ascorbate-specific PTS system EIIB component	0	9	38	35	0	79.5455	0	0.00297538	1	0.0173176
ulaB		Ascorbate-specific PTS system EIIB component	4	17	34	27	10.5263	61.3636	0.186851	0.00485237	1	0.026281
group_7838	ulaC	Ascorbate-specific PTS system EIIA component	0	9	38	35	0	79.5455	0	0.00297538	1	0.0173176
bglH_5		Aryl-phospho-beta-D-glucosidase BglH	6	0	32	44	15.7895	100	inf	0.00788402	1	0.039416
group_1100	bglH_2	Aryl-phospho-beta-D-glucosidase BglH	34	14	4	30	89.4737	68.1818	18.2143	9.60606e-08	0.000936495	1.76033e-06
bglH_3		Aryl-phospho-beta-D-glucosidase BglH	34	14	4	30	89.4737	68.1818	18.2143	9.60606e-08	0.000936495	1.76033e-06
bglC_1		Aryl-phospho-beta-D-glucosidase BglC	19	1	19	43	50	97.7273	43	2.55891e-07	0.00249468	3.86174e-06
group_2820	bglA	Aryl-phospho-beta-D-glucosidase BglA	0	10	38	34	0	77.2727	0	0.00138083	1	0.0086404
acr3_1		Arsenical-resistance protein Acr3	0	8	38	36	0	81.8182	0	0.00634475	1	0.0326929
acr3_2		Arsenical-resistance protein Acr3	0	8	38	36	0	81.8182	0	0.00634475	1	0.0326929
arsD		Arsenical resistance operon trans-acting repressor ArsD	0	8	38	36	0	81.8182	0	0.00634475	1	0.0326929
arsA_1		Arsenical pump-driving ATPase	0	8	38	36	0	81.8182	0	0.00634475	1	0.0326929
arsC		Arsenate reductase	9	27	29	17	23.6842	38.6364	0.195402	0.000795324	1	0.00554622
araC		Arabinose operon regulatory protein	28	42	10	2	73.6842	4.54545	0.133333	0.00984189	1	0.0478069
araR_2		Arabinose metabolism transcriptional repressor	37	19	1	25	97.3684	56.8182	48.6842	3.85767e-08	0.000376085	7.41784e-07
group_3620	araR_2	Arabinose metabolism transcriptional repressor	1	25	37	19	2.63158	43.1818	0.0205405	3.85767e-08	0.000376085	7.41784e-07
citX		Apo-citrate lyase phosphoribosyl-dephospho-CoA transferase	10	1	28	43	26.3158	97.7273	15.3571	0.00211911	1	0.0129039
group_3325		Antitoxin epsilon	15	4	23	40	39.4737	90.9091	6.52174	0.00149493	1	0.00931847
norR_1		Anaerobic nitric oxide reductase transcription regulator NorR	6	0	32	44	15.7895	100	inf	0.00788402	1	0.039416
norR		Anaerobic nitric oxide reductase transcription regulator NorR	15	1	23	43	39.4737	97.7273	28.0435	2.68266e-05	0.261532	0.0002592
aadK		Aminoglycoside 6-adenylyltransferase	20	0	18	44	52.6316	100	inf	5.40816e-09	5.27241e-05	2.05954e-07
aphA		Aminoglycoside 3'-phosphotransferase	23	0	15	44	60.5263	100	inf	1.16686e-10	1.13757e-06	7.29211e-09
rpsN2_2		Alternate 30S ribosomal protein S14	34	0	4	44	89.4737	100	inf	5.69104e-19	5.54819e-15	3.96299e-16
mro_3		Aldose 1-epimerase	1	19	37	25	2.63158	56.8182	0.0355619	1.42782e-05	0.139198	0.00014175
group_1850	mro_2	Aldose 1-epimerase	36	19	2	25	94.7368	56.8182	23.6842	3.38386e-07	0.00329892	4.52527e-06
galM		Aldose 1-epimerase	37	19	1	25	97.3684	56.8182	48.6842	3.85767e-08	0.000376085	7.41784e-07
group_2164	galM	Aldose 1-epimerase	1	25	37	19	2.63158	43.1818	0.0205405	3.85767e-08	0.000376085	7.41784e-07
mro_1		Aldose 1-epimerase	1	25	37	19	2.63158	43.1818	0.0205405	3.85767e-08	0.000376085	7.41784e-07
iolS		Aldo-keto reductase IolS	36	20	2	24	94.7368	54.5455	21.6	9.08941e-07	0.00886127	1.12026e-05
group_2789	iolS	Aldo-keto reductase IolS	1	25	37	19	2.63158	43.1818	0.0205405	3.85767e-08	0.000376085	7.41784e-07
aguA_1		Agmatine deiminase	1	15	37	29	2.63158	65.9091	0.0522523	0.000236147	1	0.00177365
group_3218	sasA_4	Adaptive-response sensory-kinase SasA	16	0	22	44	42.1053	100	inf	5.32846e-07	0.00519471	6.84415e-06
group_3480	sasA_4	Adaptive-response sensory-kinase SasA	0	13	38	31	0	70.4545	0	0.000128513	1	0.00105372
group_6006	axe2	Acetylxylan esterase	1	16	37	28	2.63158	63.6364	0.0472973	0.000198496	1	0.00156185
axe2		Acetylxylan esterase	36	28	2	16	94.7368	36.3636	10.2857	0.000935316	1	0.00634544
group_2604	aes_2	Acetyl esterase	1	19	37	25	2.63158	56.8182	0.0355619	1.42782e-05	0.139198	0.00014175
aes_1		Acetyl esterase	37	25	1	19	97.3684	43.1818	28.12	1.42782e-05	0.139198	0.00014175
acoB		Acetoin:2,6-dichlorophenolindophenol oxidoreductase subunit beta	0	8	38	36	0	81.8182	0	0.00634475	1	0.0326929
acoA		Acetoin:2,6-dichlorophenolindophenol oxidoreductase subunit alpha	0	8	38	36	0	81.8182	0	0.00634475	1	0.0326929
acoR		Acetoin dehydrogenase operon transcriptional activator AcoR	0	8	38	36	0	81.8182	0	0.00634475	1	0.0326929
agrB_1		Accessory gene regulator protein B	1	16	37	28	2.63158	63.6364	0.0472973	0.000198496	1	0.00156185
agrB_4		Accessory gene regulator protein B	1	16	37	28	2.63158	63.6364	0.0472973	0.000198496	1	0.00156185
agrA_3		Accessory gene regulator A	0	9	38	35	0	79.5455	0	0.00297538	1	0.0173176
group_2814	agrA_1	Accessory gene regulator A	1	16	37	28	2.63158	63.6364	0.0472973	0.000198496	1	0.00156185
group_6322	agrA_1	Accessory gene regulator A	1	16	37	28	2.63158	63.6364	0.0472973	0.000198496	1	0.00156185
yxdL_2		ABC transporter ATP-binding protein YxdL	10	0	28	44	26.3158	100	inf	0.000220978	1	0.00167001
group_10765	yxdL_2	ABC transporter ATP-binding protein YxdL	0	8	38	36	0	81.8182	0	0.00634475	1	0.0326929
yxdL_1		ABC transporter ATP-binding protein YxdL	1	14	37	30	2.63158	68.1818	0.0579151	0.000505569	1	0.00366181
natA_1		ABC transporter ATP-binding protein NatA	34	18	4	26	89.4737	59.0909	12.2778	7.04854e-06	0.0687162	7.40476e-05
group_1152		6-phosphogluconate dehydrogenase, NAD(+)-dependent, decarboxylating	38	33	0	11	100	25	inf	0.000633646	1	0.00444418
gmuD_4		6-phospho-beta-glucosidase GmuD	18	8	20	36	47.3684	81.8182	4.05	0.00821712	1	0.0410183
bglA		6-phospho-beta-glucosidase BglA	1	18	37	26	2.63158	59.0909	0.039039	3.51443e-05	0.342622	0.000324452
lacG_5		6-phospho-beta-galactosidase	11	0	27	44	28.9474	100	inf	8.59359e-05	0.837789	0.000722855
group_6882	lacG_2	6-phospho-beta-galactosidase	14	2	24	42	36.8421	95.4545	12.25	0.000455309	1	0.00331254
group_2166	lacG_2	6-phospho-beta-galactosidase	1	12	37	32	2.63158	72.7273	0.0720721	0.00219209	1	0.0131918
lacG_1		6-phospho-beta-galactosidase	37	21	1	23	97.3684	52.2727	40.5238	3.06704e-07	0.00299006	4.44949e-06
nylB		6-aminohexanoate-dimer hydrolase	19	1	19	43	50	97.7273	43	2.55891e-07	0.00249468	3.86174e-06
group_1679	metE	5-methyltetrahydropteroyltriglutamate--homocysteine methyltransferase	1	26	37	18	2.63158	40.9091	0.018711	1.31022e-08	0.000127734	4.20176e-07
iolB		5-deoxy-glucuronate isomerase	7	0	31	44	18.4211	100	inf	0.00331959	1	0.0186099
group_8390	iolC	5-dehydro-2-deoxygluconokinase	7	0	31	44	18.4211	100	inf	0.00331959	1	0.0186099
rpmGA_2		50S ribosomal protein L33 1	34	0	4	44	89.4737	100	inf	5.69104e-19	5.54819e-15	3.96299e-16
rpmF_2		50S ribosomal protein L32	33	0	5	44	86.8421	100	inf	5.57722e-18	5.43723e-14	2.26551e-15
hmo		4-hydroxymandelate oxidase	38	33	0	11	100	25	inf	0.000633646	1	0.00444418
mhpE		4-hydroxy-2-oxovalerate aldolase	6	0	32	44	15.7895	100	inf	0.00788402	1	0.039416
fabG_2		3-oxoacyl-[acyl-carrier-protein] reductase FabG	37	20	1	24	97.3684	54.5455	44.4	1.10282e-07	0.00107513	1.79788e-06
panB		3-methyl-2-oxobutanoate hydroxymethyltransferase	15	0	23	44	39.4737	100	inf	1.5522e-06	0.0151324	1.82099e-05
group_6437	hxlB	3-hexulose-6-phosphate isomerase	24	0	14	44	63.1579	100	inf	2.96659e-11	2.89213e-07	2.35132e-09
hxlB		3-hexulose-6-phosphate isomerase	2	12	36	32	5.26316	72.7273	0.148148	0.00897073	1	0.0439035
iolD		3D-(3,5/4)-trihydroxycyclohexane-1,2-dione hydrolase	7	0	31	44	18.4211	100	inf	0.00331959	1	0.0186099
menH_3		2-succinyl-6-hydroxy-2,4-cyclohexadiene-1-carboxylate synthase	37	19	1	25	97.3684	56.8182	48.6842	3.85767e-08	0.000376085	7.41784e-07
iolC		2-dehydro-3-deoxy-phosphogluconate aldolase	1	21	37	23	2.63158	52.2727	0.029601	2.19646e-06	0.0214133	2.44444e-05
kdgK_2		2-dehydro-3-deoxygluconokinase	6	0	32	44	15.7895	100	inf	0.00788402	1	0.039416
kdgK		2-dehydro-3-deoxygluconokinase	28	42	10	2	73.6842	4.54545	0.133333	0.00984189	1	0.0478069
ispD		2-C-methyl-D-erythritol 4-phosphate cytidylyltransferase	11	33	27	11	28.9474	25	0.135802	4.93281e-05	0.4809	0.000454108
dapH_3		2,3,4,5-tetrahydropyridine-2,6-dicarboxylate N-acetyltransferase	9	0	29	44	23.6842	100	inf	0.000556255	1	0.00396703
dapH_4		2,3,4,5-tetrahydropyridine-2,6-dicarboxylate N-acetyltransferase	11	0	27	44	28.9474	100	inf	8.59359e-05	0.837789	0.000722855
citG_2		2-(5''-triphosphoribosyl)-3'-dephosphocoenzyme-A synthase	10	1	28	43	26.3158	97.7273	15.3571	0.00211911	1	0.0129039
citG		2-(5''-triphosphoribosyl)-3'-dephosphocoenzyme-A synthase	34	18	4	26	89.4737	59.0909	12.2778	7.04854e-06	0.0687162	7.40476e-05
group_2141	citG	2-(5''-triphosphoribosyl)-3'-dephosphocoenzyme-A synthase	1	25	37	19	2.63158	43.1818	0.0205405	3.85767e-08	0.000376085	7.41784e-07
rnhA		14.7 kDa ribonuclease H-like protein	36	18	2	26	94.7368	59.0909	26	1.22087e-07	0.00119023	1.92905e-06
group_5979	rnhA	14.7 kDa ribonuclease H-like protein	1	26	37	18	2.63158	40.9091	0.018711	1.31022e-08	0.000127734	4.20176e-07
citC		[Citrate [pro-3S]-lyase] ligase	10	1	28	43	26.3158	97.7273	15.3571	0.00211911	1	0.0129039

## Sheet: Clinical_15_09_2020_1737.result
Gene	Non-unique Gene name	Annotation	Number_pos_present_in	Number_neg_present_in	Number_pos_not_present_in	Number_neg_not_present_in	Sensitivity	Specificity	Odds_ratio	Naive_p	Bonferroni_p	Benjamini_H_p
group_3208		hypothetical protein	32	1	6	72	84.2105	98.6301	384	1.12687e-20	1.29714e-16	1.68493e-17
btuD_8		Vitamin B12 import ATP-binding protein BtuD	34	3	4	70	89.4737	95.8904	198.333	1.19138e-20	1.3714e-16	1.68493e-17
group_1814		hypothetical protein	34	3	4	70	89.4737	95.8904	198.333	1.19138e-20	1.3714e-16	1.68493e-17
rpsN2_2		Alternate 30S ribosomal protein S14	34	3	4	70	89.4737	95.8904	198.333	1.19138e-20	1.3714e-16	1.68493e-17
rpmGA_2		50S ribosomal protein L33 1	34	3	4	70	89.4737	95.8904	198.333	1.19138e-20	1.3714e-16	1.68493e-17
group_3307		hypothetical protein	34	3	4	70	89.4737	95.8904	198.333	1.19138e-20	1.3714e-16	1.68493e-17
ykoD		Putative HMP/thiamine import ATP-binding protein YkoD	34	3	4	70	89.4737	95.8904	198.333	1.19138e-20	1.3714e-16	1.68493e-17
group_96		ISL3 family transposase IS1251	34	3	4	70	89.4737	95.8904	198.333	1.19138e-20	1.3714e-16	1.68493e-17
yciC		hypothetical protein	33	2	5	71	86.8421	97.2603	234.3	1.46376e-20	1.68493e-16	1.68493e-17
group_4543		hypothetical protein	33	2	5	71	86.8421	97.2603	234.3	1.46376e-20	1.68493e-16	1.68493e-17
group_24		IS3 family transposase ISEnfa3	36	6	2	67	94.7368	91.7808	201	1.63986e-20	1.88765e-16	1.71604e-17
group_1295		hypothetical protein	33	3	5	70	86.8421	95.8904	154	1.64445e-19	1.89293e-15	1.20043e-16
znuA_1		hypothetical protein	33	3	5	70	86.8421	95.8904	154	1.64445e-19	1.89293e-15	1.20043e-16
group_1637		hypothetical protein	33	3	5	70	86.8421	95.8904	154	1.64445e-19	1.89293e-15	1.20043e-16
rpmF_2		50S ribosomal protein L32	33	3	5	70	86.8421	95.8904	154	1.64445e-19	1.89293e-15	1.20043e-16
group_3442		hypothetical protein	32	2	6	71	84.2105	97.2603	189.333	1.77286e-19	2.04074e-15	1.20043e-16
noxE		NADH oxidase	32	2	6	71	84.2105	97.2603	189.333	1.77286e-19	2.04074e-15	1.20043e-16
group_104		IS66 family transposase ISRob1	35	6	3	67	92.1053	91.7808	130.278	3.28822e-19	3.78507e-15	1.99214e-16
group_4446		hypothetical protein	35	6	3	67	92.1053	91.7808	130.278	3.28822e-19	3.78507e-15	1.99214e-16
ugl_2		Unsaturated chondroitin disaccharide hydrolase	36	8	2	65	94.7368	89.0411	146.25	5.23088e-19	6.02127e-15	2.40851e-16
ugl_1		Unsaturated glucuronyl hydrolase	36	8	2	65	94.7368	89.0411	146.25	5.23088e-19	6.02127e-15	2.40851e-16
lacG_3		Lactose transport system permease protein LacG	36	8	2	65	94.7368	89.0411	146.25	5.23088e-19	6.02127e-15	2.40851e-16
araN_2		putative arabinose-binding protein	36	8	2	65	94.7368	89.0411	146.25	5.23088e-19	6.02127e-15	2.40851e-16
group_2434	lacF_2	Lactose transport system permease protein LacF	36	8	2	65	94.7368	89.0411	146.25	5.23088e-19	6.02127e-15	2.40851e-16
group_881		hypothetical protein	36	8	2	65	94.7368	89.0411	146.25	5.23088e-19	6.02127e-15	2.40851e-16
group_1479		hypothetical protein	31	2	7	71	81.5789	97.2603	157.214	1.86117e-18	2.1424e-14	5.64393e-16
group_1845		hypothetical protein	31	2	7	71	81.5789	97.2603	157.214	1.86117e-18	2.1424e-14	5.64393e-16
rhaR_5		HTH-type transcriptional activator RhaR	31	2	7	71	81.5789	97.2603	157.214	1.86117e-18	2.1424e-14	5.64393e-16
ribZ_2		Riboflavin transporter RibZ	31	2	7	71	81.5789	97.2603	157.214	1.86117e-18	2.1424e-14	5.64393e-16
group_3443		hypothetical protein	31	2	7	71	81.5789	97.2603	157.214	1.86117e-18	2.1424e-14	5.64393e-16
group_2421		hypothetical protein	35	7	3	66	92.1053	90.411	110	1.89094e-18	2.17666e-14	5.64393e-16
rhaR_1		HTH-type transcriptional activator RhaR	35	7	3	66	92.1053	90.411	110	1.89094e-18	2.17666e-14	5.64393e-16
group_105		IS256 family transposase IS16	37	11	1	62	97.3684	84.9315	208.545	1.89647e-18	2.18303e-14	5.64393e-16
yjiA		putative GTP-binding protein YjiA	32	3	6	70	84.2105	95.8904	124.444	1.9122e-18	2.20113e-14	5.64393e-16
mntB_2		Manganese transport system membrane protein MntB	32	3	6	70	84.2105	95.8904	124.444	1.9122e-18	2.20113e-14	5.64393e-16
ndvA		Beta-(1-->2)glucan export ATP-binding/permease protein NdvA	32	3	6	70	84.2105	95.8904	124.444	1.9122e-18	2.20113e-14	5.64393e-16
ssaB_2		Manganese ABC transporter substrate-binding lipoprotein	32	3	6	70	84.2105	95.8904	124.444	1.9122e-18	2.20113e-14	5.64393e-16
group_2667		hypothetical protein	32	3	6	70	84.2105	95.8904	124.444	1.9122e-18	2.20113e-14	5.64393e-16
group_3440		hypothetical protein	32	3	6	70	84.2105	95.8904	124.444	1.9122e-18	2.20113e-14	5.64393e-16
group_2520		hypothetical protein	34	6	4	67	89.4737	91.7808	94.9167	4.99613e-18	5.75104e-14	1.22363e-15
group_3116		hypothetical protein	34	6	4	67	89.4737	91.7808	94.9167	4.99613e-18	5.75104e-14	1.22363e-15
sorC		hypothetical protein	34	6	4	67	89.4737	91.7808	94.9167	4.99613e-18	5.75104e-14	1.22363e-15
group_3289		hypothetical protein	34	6	4	67	89.4737	91.7808	94.9167	4.99613e-18	5.75104e-14	1.22363e-15
group_4380	xerC_1	Tyrosine recombinase XerC	34	6	4	67	89.4737	91.7808	94.9167	4.99613e-18	5.75104e-14	1.22363e-15
group_4490	manZ_1	PTS system mannose-specific EIID component	34	6	4	67	89.4737	91.7808	94.9167	4.99613e-18	5.75104e-14	1.22363e-15
group_4525		hypothetical protein	34	6	4	67	89.4737	91.7808	94.9167	4.99613e-18	5.75104e-14	1.22363e-15
group_922		hypothetical protein	34	6	4	67	89.4737	91.7808	94.9167	4.99613e-18	5.75104e-14	1.22363e-15
hchA_1		Protein/nucleic acid deglycase 1	2	63	36	10	5.26316	13.6986	0.00881834	1.13396e-17	1.30531e-13	2.71939e-15
group_1840		hypothetical protein	32	4	6	69	84.2105	94.5205	92	1.58942e-17	1.82959e-13	3.73385e-15
group_3437		hypothetical protein	30	2	8	71	78.9474	97.2603	133.125	1.7284e-17	1.98957e-13	3.90111e-15
group_4452		hypothetical protein	30	2	8	71	78.9474	97.2603	133.125	1.7284e-17	1.98957e-13	3.90111e-15
znuC_3		High-affinity zinc uptake system ATP-binding protein ZnuC	31	3	7	70	81.5789	95.8904	103.333	1.92613e-17	2.21717e-13	4.26379e-15
group_612		hypothetical protein	2	62	36	11	5.26316	15.0685	0.00985663	4.7007e-17	5.41097e-13	1.02094e-14
group_2536	gmuE_2	Putative fructokinase	33	6	5	67	86.8421	91.7808	73.7	6.13305e-17	7.05975e-13	1.23855e-14
group_3319		putative phosphotransferase enzyme IIB component	33	6	5	67	86.8421	91.7808	73.7	6.13305e-17	7.05975e-13	1.23855e-14
group_3320		hypothetical protein	33	6	5	67	86.8421	91.7808	73.7	6.13305e-17	7.05975e-13	1.23855e-14
group_4577	dgaR_1	Transcriptional regulatory protein DagR	33	6	5	67	86.8421	91.7808	73.7	6.13305e-17	7.05975e-13	1.23855e-14
group_1658		hypothetical protein	2	61	36	12	5.26316	16.4384	0.010929	1.82338e-16	2.0989e-12	3.61879e-14
group_2497		hypothetical protein	33	7	5	66	86.8421	90.411	62.2286	3.26907e-16	3.76302e-12	6.37801e-14
group_128		hypothetical protein	32	6	6	67	84.2105	91.7808	59.5556	6.33341e-16	7.29039e-12	1.19515e-13
group_177		IS3 family transposase ISEfa8	32	6	6	67	84.2105	91.7808	59.5556	6.33341e-16	7.29039e-12	1.19515e-13
group_575		hypothetical protein	36	13	2	60	94.7368	82.1918	83.0769	6.66161e-16	7.66818e-12	1.2368e-13
group_754		hypothetical protein	28	2	10	71	73.6842	97.2603	99.4	1.09403e-15	1.25934e-11	1.99896e-13
group_2543	uvrA_1	putative ABC transporter ATP-binding protein	30	4	8	69	78.9474	94.5205	64.6875	1.3134e-15	1.51185e-11	2.32593e-13
group_739		hypothetical protein	30	4	8	69	78.9474	94.5205	64.6875	1.3134e-15	1.51185e-11	2.32593e-13
group_1437		hypothetical protein	36	14	2	59	94.7368	80.8219	75.8571	2.30491e-15	2.65319e-11	4.01998e-13
group_12167		IS110 family transposase ISSpn10	32	7	6	66	84.2105	90.411	50.2857	3.24825e-15	3.73906e-11	5.58068e-13
group_1961	xerC_6	Tyrosine recombinase XerC	36	15	2	58	94.7368	79.4521	69.6	7.58833e-15	8.73492e-11	1.27155e-12
group_1913		hypothetical protein	27	2	11	71	71.0526	97.2603	87.1364	7.62198e-15	8.77366e-11	1.27155e-12
ltrA		hypothetical protein	29	4	9	69	76.3158	94.5205	55.5833	1.00679e-14	1.15891e-10	1.6096e-12
group_2443		hypothetical protein	29	4	9	69	76.3158	94.5205	55.5833	1.00679e-14	1.15891e-10	1.6096e-12
hssS		hypothetical protein	29	4	9	69	76.3158	94.5205	55.5833	1.00679e-14	1.15891e-10	1.6096e-12
group_2298		hypothetical protein	31	7	7	66	81.5789	90.411	41.7551	2.79031e-14	3.21192e-10	4.39989e-12
group_122		hypothetical protein	34	12	4	61	89.4737	83.5616	43.2083	3.57208e-14	4.11182e-10	5.55651e-12
group_4430		hypothetical protein	30	6	8	67	78.9474	91.7808	41.875	4.45878e-14	5.13251e-10	6.7533e-12
group_4431		hypothetical protein	30	6	8	67	78.9474	91.7808	41.875	4.45878e-14	5.13251e-10	6.7533e-12
group_12157		ISL3 family transposase ISEfa5	26	2	12	71	68.4211	97.2603	76.9167	4.91532e-14	5.65803e-10	7.34809e-12
bin3_4		Putative transposon Tn552 DNA-invertase bin3	29	5	9	68	76.3158	93.1507	43.8222	6.08437e-14	7.00372e-10	8.86547e-12
group_4386		hypothetical protein	29	5	9	68	76.3158	93.1507	43.8222	6.08437e-14	7.00372e-10	8.86547e-12
group_1640		IS3 family transposase ISEfa8	32	9	6	64	84.2105	87.6712	37.9259	6.24797e-14	7.19203e-10	8.99004e-12
group_2482		hypothetical protein	28	4	10	69	73.6842	94.5205	48.3	7.00757e-14	8.06641e-10	9.71857e-12
ligA_2		DNA ligase	28	4	10	69	73.6842	94.5205	48.3	7.00757e-14	8.06641e-10	9.71857e-12
group_3353		hypothetical protein	28	4	10	69	73.6842	94.5205	48.3	7.00757e-14	8.06641e-10	9.71857e-12
group_1132		hypothetical protein	36	17	2	56	94.7368	76.7123	59.2941	7.44258e-14	8.56715e-10	1.0199e-11
group_156		IS200/IS605 family transposase ISEfa4	33	11	5	62	86.8421	84.9315	37.2	1.00794e-13	1.16024e-09	1.36499e-11
group_1641		hypothetical protein	34	13	4	60	89.4737	82.1918	39.2308	1.21471e-13	1.39825e-09	1.62587e-11
group_1263		hypothetical protein	35	15	3	58	92.1053	79.4521	45.1111	1.59518e-13	1.83621e-09	2.06316e-11
group_1594		hypothetical protein	35	15	3	58	92.1053	79.4521	45.1111	1.59518e-13	1.83621e-09	2.06316e-11
group_4820		hypothetical protein	35	15	3	58	92.1053	79.4521	45.1111	1.59518e-13	1.83621e-09	2.06316e-11
gatC_3		PTS system galactitol-specific EIIC component	25	2	13	71	65.7895	97.2603	68.2692	2.95374e-13	3.40005e-09	3.50521e-11
group_2352		IS66 family transposase ISCth11	25	2	13	71	65.7895	97.2603	68.2692	2.95374e-13	3.40005e-09	3.50521e-11
group_2406	rpe_2	Ribulose-phosphate 3-epimerase	25	2	13	71	65.7895	97.2603	68.2692	2.95374e-13	3.40005e-09	3.50521e-11
group_3209		hypothetical protein	25	2	13	71	65.7895	97.2603	68.2692	2.95374e-13	3.40005e-09	3.50521e-11
group_3228		hypothetical protein	25	2	13	71	65.7895	97.2603	68.2692	2.95374e-13	3.40005e-09	3.50521e-11
group_4335		hypothetical protein	25	2	13	71	65.7895	97.2603	68.2692	2.95374e-13	3.40005e-09	3.50521e-11
group_4360		hypothetical protein	25	2	13	71	65.7895	97.2603	68.2692	2.95374e-13	3.40005e-09	3.50521e-11
group_4361		hypothetical protein	25	2	13	71	65.7895	97.2603	68.2692	2.95374e-13	3.40005e-09	3.50521e-11
group_732		hypothetical protein	33	12	5	61	86.8421	83.5616	33.55	3.50758e-13	4.03758e-09	4.11998e-11
group_1851		hypothetical protein	28	5	10	68	73.6842	93.1507	38.08	4.0612e-13	4.67484e-09	4.70904e-11
group_568		IS256 family transposase ISBsu2	26	3	12	70	68.4211	95.8904	50.5556	4.09091e-13	4.70904e-09	4.70904e-11
cspLA_3		Cold shock-like protein CspLA	7	64	31	9	18.4211	12.3288	0.031754	4.97186e-13	5.72311e-09	5.66645e-11
group_32		hypothetical protein	34	14	4	59	89.4737	80.8219	35.8214	7.15446e-13	8.23549e-09	8.07401e-11
group_2464		hypothetical protein	23	1	15	72	60.5263	98.6301	110.4	8.44962e-13	9.72636e-09	9.17581e-11
group_4418		hypothetical protein	23	1	15	72	60.5263	98.6301	110.4	8.44962e-13	9.72636e-09	9.17581e-11
group_4484		hypothetical protein	23	1	15	72	60.5263	98.6301	110.4	8.44962e-13	9.72636e-09	9.17581e-11
group_4485		hypothetical protein	23	1	15	72	60.5263	98.6301	110.4	8.44962e-13	9.72636e-09	9.17581e-11
group_697		hypothetical protein	33	13	5	60	86.8421	82.1918	30.4615	1.15047e-12	1.3243e-08	1.23767e-10
group_3277		hypothetical protein	29	7	9	66	76.3158	90.411	30.381	1.43499e-12	1.65181e-08	1.51542e-10
group_36		ISL3 family transposase IS1251	29	7	9	66	76.3158	90.411	30.381	1.43499e-12	1.65181e-08	1.51542e-10
group_1262		hypothetical protein	35	17	3	56	92.1053	76.7123	38.4314	1.59507e-12	1.83608e-08	1.66917e-10
group_3177		hypothetical protein	24	2	14	71	63.1579	97.2603	60.8571	1.66327e-12	1.91459e-08	1.67946e-10
group_3184		hypothetical protein	24	2	14	71	63.1579	97.2603	60.8571	1.66327e-12	1.91459e-08	1.67946e-10
group_4332		hypothetical protein	24	2	14	71	63.1579	97.2603	60.8571	1.66327e-12	1.91459e-08	1.67946e-10
group_6437	hxlB	3-hexulose-6-phosphate isomerase	24	2	14	71	63.1579	97.2603	60.8571	1.66327e-12	1.91459e-08	1.67946e-10
group_3448		hypothetical protein	28	6	10	67	73.6842	91.7808	31.2667	2.01741e-12	2.32224e-08	2.01934e-10
xerD_2		Tyrosine recombinase XerD	25	3	13	70	65.7895	95.8904	44.8718	2.34722e-12	2.70188e-08	2.3093e-10
group_4557		Putative bifunctional phosphatase/peptidyl-prolyl cis-trans isomerase	25	3	13	70	65.7895	95.8904	44.8718	2.34722e-12	2.70188e-08	2.3093e-10
group_1090		hypothetical protein	26	4	12	69	68.4211	94.5205	37.375	2.63675e-12	3.03517e-08	2.38989e-10
group_2066		hypothetical protein	26	4	12	69	68.4211	94.5205	37.375	2.63675e-12	3.03517e-08	2.38989e-10
group_2310		hypothetical protein	26	4	12	69	68.4211	94.5205	37.375	2.63675e-12	3.03517e-08	2.38989e-10
group_2523		hypothetical protein	26	4	12	69	68.4211	94.5205	37.375	2.63675e-12	3.03517e-08	2.38989e-10
queE		hypothetical protein	26	4	12	69	68.4211	94.5205	37.375	2.63675e-12	3.03517e-08	2.38989e-10
btuD_9		Vitamin B12 import ATP-binding protein BtuD	26	4	12	69	68.4211	94.5205	37.375	2.63675e-12	3.03517e-08	2.38989e-10
group_3287		hypothetical protein	26	4	12	69	68.4211	94.5205	37.375	2.63675e-12	3.03517e-08	2.38989e-10
group_3351		hypothetical protein	26	4	12	69	68.4211	94.5205	37.375	2.63675e-12	3.03517e-08	2.38989e-10
hisK		Histidinol-phosphatase	26	4	12	69	68.4211	94.5205	37.375	2.63675e-12	3.03517e-08	2.38989e-10
group_7166		hypothetical protein	26	4	12	69	68.4211	94.5205	37.375	2.63675e-12	3.03517e-08	2.38989e-10
group_2358		hypothetical protein	30	9	8	64	78.9474	87.6712	26.6667	3.48715e-12	4.01406e-08	3.13599e-10
arnC_2		Undecaprenyl-phosphate 4-deoxy-4-formamido-L-arabinose transferase	2	52	36	21	5.26316	28.7671	0.0224359	4.34298e-12	4.9992e-08	3.87535e-10
hhaIM		hypothetical protein	22	1	16	72	57.8947	98.6301	99	4.45793e-12	5.13152e-08	3.88752e-10
bca		hypothetical protein	22	1	16	72	57.8947	98.6301	99	4.45793e-12	5.13152e-08	3.88752e-10
group_7438		hypothetical protein	22	1	16	72	57.8947	98.6301	99	4.45793e-12	5.13152e-08	3.88752e-10
group_4355		hypothetical protein	38	28	0	45	100	61.6438	inf	4.87777e-12	5.6148e-08	4.22165e-10
group_2408		hypothetical protein	29	8	9	65	76.3158	89.0411	26.1806	5.87035e-12	6.75736e-08	5.00545e-10
bin3_3		Putative transposon Tn552 DNA-invertase bin3	29	8	9	65	76.3158	89.0411	26.1806	5.87035e-12	6.75736e-08	5.00545e-10
group_12139		ISL3 family transposase ISEfa11	23	2	15	71	60.5263	97.2603	54.4333	8.81841e-12	1.01509e-07	7.30278e-10
group_2877	manR_2	Transcriptional regulator ManR	23	2	15	71	60.5263	97.2603	54.4333	8.81841e-12	1.01509e-07	7.30278e-10
group_7437		hypothetical protein	23	2	15	71	60.5263	97.2603	54.4333	8.81841e-12	1.01509e-07	7.30278e-10
group_7439		hypothetical protein	23	2	15	71	60.5263	97.2603	54.4333	8.81841e-12	1.01509e-07	7.30278e-10
group_5324		hypothetical protein	27	6	11	67	71.0526	91.7808	27.4091	1.18316e-11	1.36194e-07	9.72812e-10
group_2297		hypothetical protein	32	13	6	60	84.2105	82.1918	24.6154	1.36746e-11	1.57408e-07	1.11637e-09
qseB		Transcriptional regulatory protein QseB	26	5	12	68	68.4211	93.1507	29.4667	1.40226e-11	1.61414e-07	1.12877e-09
group_5129		hypothetical protein	26	5	12	68	68.4211	93.1507	29.4667	1.40226e-11	1.61414e-07	1.12877e-09
group_411		IS1380 family transposase IS1678	25	4	13	69	65.7895	94.5205	33.1731	1.44605e-11	1.66455e-07	1.14796e-09
group_6450		hypothetical protein	25	4	13	69	65.7895	94.5205	33.1731	1.44605e-11	1.66455e-07	1.14796e-09
group_3814		hypothetical protein	31	12	7	61	81.5789	83.5616	22.5119	2.05822e-11	2.36921e-07	1.61171e-09
group_825		hypothetical protein	31	12	7	61	81.5789	83.5616	22.5119	2.05822e-11	2.36921e-07	1.61171e-09
group_2673		hypothetical protein	29	9	9	64	76.3158	87.6712	22.9136	2.1887e-11	2.51941e-07	1.69236e-09
group_3201		hypothetical protein	21	1	17	72	55.2632	98.6301	88.9412	2.23472e-11	2.57239e-07	1.69236e-09
group_3444		hypothetical protein	21	1	17	72	55.2632	98.6301	88.9412	2.23472e-11	2.57239e-07	1.69236e-09
group_4514		hypothetical protein	21	1	17	72	55.2632	98.6301	88.9412	2.23472e-11	2.57239e-07	1.69236e-09
group_4555		hypothetical protein	21	1	17	72	55.2632	98.6301	88.9412	2.23472e-11	2.57239e-07	1.69236e-09
group_4409		hypothetical protein	36	23	2	50	94.7368	68.4932	39.1304	2.69543e-11	3.10271e-07	2.01475e-09
group_2694		hypothetical protein	2	50	36	23	5.26316	31.5068	0.0255556	2.69543e-11	3.10271e-07	2.01475e-09
group_3413		hypothetical protein	28	8	10	65	73.6842	89.0411	22.75	3.47002e-11	3.99434e-07	2.577e-09
group_2407		IS1595 family transposase ISSsu9	22	2	16	71	57.8947	97.2603	48.8125	4.42006e-11	5.08793e-07	3.24072e-09
group_3752		hypothetical protein	22	2	16	71	57.8947	97.2603	48.8125	4.42006e-11	5.08793e-07	3.24072e-09
erm		rRNA adenine N-6-methyltransferase	27	7	11	66	71.0526	90.411	23.1429	4.96864e-11	5.7194e-07	3.61987e-09
group_2014		hypothetical protein	37	27	1	46	97.3684	63.0137	63.037	5.71445e-11	6.57791e-07	4.13705e-09
aphA		Aminoglycoside 3'-phosphotransferase	23	3	15	70	60.5263	95.8904	35.7778	6.36745e-11	7.32957e-07	4.58098e-09
group_751		hypothetical protein	31	13	7	60	81.5789	82.1918	20.4396	7.32252e-11	8.42895e-07	5.19614e-09
group_3115		hypothetical protein	25	5	13	68	65.7895	93.1507	26.1538	7.35792e-11	8.4697e-07	5.19614e-09
aacA-aphD		Bifunctional AAC/APH	25	5	13	68	65.7895	93.1507	26.1538	7.35792e-11	8.4697e-07	5.19614e-09
group_489		hypothetical protein	24	4	14	69	63.1579	94.5205	29.5714	7.41617e-11	8.53675e-07	5.20533e-09
group_3815		hypothetical protein	29	10	9	63	76.3158	86.3014	20.3	7.52464e-11	8.66161e-07	5.24946e-09
group_3315		hypothetical protein	33	17	5	56	86.8421	76.7123	21.7412	8.51998e-11	9.80735e-07	5.90804e-09
group_2659		hypothetical protein	20	1	18	72	52.6316	98.6301	80	1.06779e-10	1.22913e-06	7.31628e-09
group_5285		hypothetical protein	20	1	18	72	52.6316	98.6301	80	1.06779e-10	1.22913e-06	7.31628e-09
group_1357		hypothetical protein	0	41	38	32	0	43.8356	0	1.56828e-10	1.80524e-06	1.06819e-08
group_2438		hypothetical protein	21	2	17	71	55.2632	97.2603	43.8529	2.10185e-10	2.41943e-06	1.37468e-08
group_3178	yyaP	putative protein YyaP	21	2	17	71	55.2632	97.2603	43.8529	2.10185e-10	2.41943e-06	1.37468e-08
group_4470		hypothetical protein	21	2	17	71	55.2632	97.2603	43.8529	2.10185e-10	2.41943e-06	1.37468e-08
group_4471		hypothetical protein	21	2	17	71	55.2632	97.2603	43.8529	2.10185e-10	2.41943e-06	1.37468e-08
group_4488		hypothetical protein	21	2	17	71	55.2632	97.2603	43.8529	2.10185e-10	2.41943e-06	1.37468e-08
group_6458		hypothetical protein	21	2	17	71	55.2632	97.2603	43.8529	2.10185e-10	2.41943e-06	1.37468e-08
group_7440		hypothetical protein	21	2	17	71	55.2632	97.2603	43.8529	2.10185e-10	2.41943e-06	1.37468e-08
group_166		hypothetical protein	36	25	2	48	94.7368	65.7534	34.56	2.28108e-10	2.62576e-06	1.48348e-08
group_2463		hypothetical protein	29	11	9	62	76.3158	84.9315	18.1616	2.40782e-10	2.77164e-06	1.5571e-08
group_1989	yvoA_2	HTH-type transcriptional repressor YvoA	22	3	16	70	57.8947	95.8904	32.0833	3.0367e-10	3.49554e-06	1.89975e-08
agaS		D-galactosamine-6-phosphate deaminase AgaS	22	3	16	70	57.8947	95.8904	32.0833	3.0367e-10	3.49554e-06	1.89975e-08
group_3145		ISL3 family transposase ISEfa11	22	3	16	70	57.8947	95.8904	32.0833	3.0367e-10	3.49554e-06	1.89975e-08
sufS_2		Cysteine desulfurase	22	3	16	70	57.8947	95.8904	32.0833	3.0367e-10	3.49554e-06	1.89975e-08
lacD		Tagatose 1,6-diphosphate aldolase	22	3	16	70	57.8947	95.8904	32.0833	3.0367e-10	3.49554e-06	1.89975e-08
group_7447		hypothetical protein	22	3	16	70	57.8947	95.8904	32.0833	3.0367e-10	3.49554e-06	1.89975e-08
group_203		ISL3 family transposase ISEfa11	23	4	15	69	60.5263	94.5205	26.45	3.57316e-10	4.11306e-06	2.17622e-08
group_2319	soj_2	Sporulation initiation inhibitor protein Soj	23	4	15	69	60.5263	94.5205	26.45	3.57316e-10	4.11306e-06	2.17622e-08
group_368		IS256 family transposase ISEfa13	23	4	15	69	60.5263	94.5205	26.45	3.57316e-10	4.11306e-06	2.17622e-08
group_4316		hypothetical protein	23	4	15	69	60.5263	94.5205	26.45	3.57316e-10	4.11306e-06	2.17622e-08
group_649		hypothetical protein	23	4	15	69	60.5263	94.5205	26.45	3.57316e-10	4.11306e-06	2.17622e-08
group_1879		hypothetical protein	24	5	14	68	63.1579	93.1507	23.3143	3.60727e-10	4.15233e-06	2.18544e-08
group_1073		hypothetical protein	19	1	19	72	50	98.6301	72	4.87675e-10	5.61363e-06	2.64335e-08
group_2088		hypothetical protein	19	1	19	72	50	98.6301	72	4.87675e-10	5.61363e-06	2.64335e-08
group_2518		hypothetical protein	19	1	19	72	50	98.6301	72	4.87675e-10	5.61363e-06	2.64335e-08
group_2611		hypothetical protein	19	1	19	72	50	98.6301	72	4.87675e-10	5.61363e-06	2.64335e-08
group_2668		hypothetical protein	19	1	19	72	50	98.6301	72	4.87675e-10	5.61363e-06	2.64335e-08
group_2669	epsN	Putative pyridoxal phosphate-dependent aminotransferase EpsN	19	1	19	72	50	98.6301	72	4.87675e-10	5.61363e-06	2.64335e-08
epsM		Putative acetyltransferase EpsM	19	1	19	72	50	98.6301	72	4.87675e-10	5.61363e-06	2.64335e-08
lexA_2		LexA repressor	19	1	19	72	50	98.6301	72	4.87675e-10	5.61363e-06	2.64335e-08
group_4383		hypothetical protein	19	1	19	72	50	98.6301	72	4.87675e-10	5.61363e-06	2.64335e-08
group_4449		hypothetical protein	19	1	19	72	50	98.6301	72	4.87675e-10	5.61363e-06	2.64335e-08
group_4450		hypothetical protein	19	1	19	72	50	98.6301	72	4.87675e-10	5.61363e-06	2.64335e-08
epsJ		putative glycosyltransferase EpsJ	19	1	19	72	50	98.6301	72	4.87675e-10	5.61363e-06	2.64335e-08
epsF		Putative glycosyltransferase EpsF	19	1	19	72	50	98.6301	72	4.87675e-10	5.61363e-06	2.64335e-08
group_4802		hypothetical protein	19	1	19	72	50	98.6301	72	4.87675e-10	5.61363e-06	2.64335e-08
legF		CMP-N,N'-diacetyllegionaminic acid synthase	19	1	19	72	50	98.6301	72	4.87675e-10	5.61363e-06	2.64335e-08
group_5308		hypothetical protein	19	1	19	72	50	98.6301	72	4.87675e-10	5.61363e-06	2.64335e-08
group_5309		UDP-N,N'-diacetylbacillosamine 2-epimerase (hydrolyzing)	19	1	19	72	50	98.6301	72	4.87675e-10	5.61363e-06	2.64335e-08
neuB		N,N'-diacetyllegionaminic acid synthase	19	1	19	72	50	98.6301	72	4.87675e-10	5.61363e-06	2.64335e-08
pseB		UDP-N-acetylglucosamine 4,6-dehydratase (inverting)	19	1	19	72	50	98.6301	72	4.87675e-10	5.61363e-06	2.64335e-08
amiA		Oligopeptide-binding protein AmiA	0	40	38	33	0	45.2055	0	4.89127e-10	5.63034e-06	2.64335e-08
group_1325		hypothetical protein	0	40	38	33	0	45.2055	0	4.89127e-10	5.63034e-06	2.64335e-08
group_1675	oppF_2	Oligopeptide transport ATP-binding protein OppF	0	40	38	33	0	45.2055	0	4.89127e-10	5.63034e-06	2.64335e-08
oppC		Oligopeptide transport system permease protein OppC	0	40	38	33	0	45.2055	0	4.89127e-10	5.63034e-06	2.64335e-08
nikB		hypothetical protein	0	39	38	34	0	46.5753	0	6.01154e-10	6.91988e-06	3.23359e-08
group_2481		hypothetical protein	20	2	18	71	52.6316	97.2603	39.4444	9.51099e-10	1.09481e-05	4.97641e-08
group_6698		hypothetical protein	20	2	18	71	52.6316	97.2603	39.4444	9.51099e-10	1.09481e-05	4.97641e-08
group_6699		hypothetical protein	20	2	18	71	52.6316	97.2603	39.4444	9.51099e-10	1.09481e-05	4.97641e-08
group_6700		hypothetical protein	20	2	18	71	52.6316	97.2603	39.4444	9.51099e-10	1.09481e-05	4.97641e-08
group_7162		hypothetical protein	20	2	18	71	52.6316	97.2603	39.4444	9.51099e-10	1.09481e-05	4.97641e-08
pbpX_1		Putative penicillin-binding protein PbpX	18	71	20	2	47.3684	2.73973	0.0253521	9.51099e-10	1.09481e-05	4.97641e-08
oatA_2		O-acetyltransferase OatA	3	49	35	24	7.89474	32.8767	0.0419825	1.19367e-09	1.37403e-05	6.21735e-08
group_3399		hypothetical protein	25	7	13	66	65.7895	90.411	18.1319	1.24211e-09	1.4298e-05	6.44052e-08
group_2228	licC_1	Lichenan permease IIC component	21	3	17	70	55.2632	95.8904	28.8235	1.37207e-09	1.57939e-05	7.01952e-08
group_3927		hypothetical protein	21	3	17	70	55.2632	95.8904	28.8235	1.37207e-09	1.57939e-05	7.01952e-08
group_812		hypothetical protein	21	3	17	70	55.2632	95.8904	28.8235	1.37207e-09	1.57939e-05	7.01952e-08
group_847		hypothetical protein	30	14	8	59	78.9474	80.8219	15.8036	1.65048e-09	1.89986e-05	8.3794e-08
group_3143		hypothetical protein	37	31	1	42	97.3684	57.5342	50.129	1.65244e-09	1.90212e-05	8.3794e-08
focA		putative formate transporter 1	3	48	35	25	7.89474	34.2466	0.0446429	1.7083e-09	1.96642e-05	8.62467e-08
group_3361		hypothetical protein	29	13	9	60	76.3158	82.1918	14.8718	2.09966e-09	2.41691e-05	1.05432e-07
group_2089		hypothetical protein	18	1	20	72	47.3684	98.6301	64.8	2.1341e-09	2.45656e-05	1.05432e-07
group_3445		hypothetical protein	18	1	20	72	47.3684	98.6301	64.8	2.1341e-09	2.45656e-05	1.05432e-07
group_8193		hypothetical protein	18	1	20	72	47.3684	98.6301	64.8	2.1341e-09	2.45656e-05	1.05432e-07
group_8195		hypothetical protein	18	1	20	72	47.3684	98.6301	64.8	2.1341e-09	2.45656e-05	1.05432e-07
group_4295		hypothetical protein	16	0	22	73	42.1053	100	inf	2.72655e-09	3.13853e-05	1.33554e-07
group_6726		hypothetical protein	16	0	22	73	42.1053	100	inf	2.72655e-09	3.13853e-05	1.33554e-07
group_1172	xerC_3	Tyrosine recombinase XerC	30	15	8	58	78.9474	79.4521	14.5	3.07979e-09	3.54515e-05	1.50218e-07
group_1314		hypothetical protein	10	61	28	12	26.3158	16.4384	0.0702576	3.91019e-09	4.50102e-05	1.89119e-07
manR		Transcriptional regulator ManR	10	61	28	12	26.3158	16.4384	0.0702576	3.91019e-09	4.50102e-05	1.89119e-07
group_1083		hypothetical protein	19	71	19	2	50	2.73973	0.028169	4.10619e-09	4.72663e-05	1.92924e-07
wbgU		UDP-N-acetylglucosamine 4-epimerase	19	71	19	2	50	2.73973	0.028169	4.10619e-09	4.72663e-05	1.92924e-07
nylB		6-aminohexanoate-dimer hydrolase	19	2	19	71	50	97.2603	35.5	4.10619e-09	4.72663e-05	1.92924e-07
group_3402	pbpX_2	Putative penicillin-binding protein PbpX	19	2	19	71	50	97.2603	35.5	4.10619e-09	4.72663e-05	1.92924e-07
group_4051	wbgU	UDP-N-acetylglucosamine 4-epimerase	19	2	19	71	50	97.2603	35.5	4.10619e-09	4.72663e-05	1.92924e-07
group_4322		hypothetical protein	19	2	19	71	50	97.2603	35.5	4.10619e-09	4.72663e-05	1.92924e-07
group_4799		hypothetical protein	19	2	19	71	50	97.2603	35.5	4.10619e-09	4.72663e-05	1.92924e-07
group_509		hypothetical protein	38	36	0	37	100	50.6849	inf	4.30996e-09	4.9612e-05	2.01675e-07
pglF		UDP-N-acetyl-alpha-D-glucosamine C6 dehydratase	5	52	33	21	13.1579	28.7671	0.0611888	5.41094e-09	6.22853e-05	2.52167e-07
group_1558		hypothetical protein	23	6	15	67	60.5263	91.7808	17.1222	6.6397e-09	7.64296e-05	3.08184e-07
group_3102		hypothetical protein	29	14	9	59	76.3158	80.8219	13.5794	6.77479e-09	7.79846e-05	3.13191e-07
group_2964		hypothetical protein	21	4	17	69	55.2632	94.5205	21.3088	6.98119e-09	8.03604e-05	3.20161e-07
group_7430		hypothetical protein	21	4	17	69	55.2632	94.5205	21.3088	6.98119e-09	8.03604e-05	3.20161e-07
group_2470		hypothetical protein	22	5	16	68	57.8947	93.1507	18.7	7.19549e-09	8.28273e-05	3.2868e-07
group_3753		hypothetical protein	17	1	21	72	44.7368	98.6301	58.2857	8.96737e-09	0.000103223	4.06391e-07
group_5035		ISL3 family transposase ISEfa11	17	1	21	72	44.7368	98.6301	58.2857	8.96737e-09	0.000103223	4.06391e-07
group_1881		hypothetical protein	30	16	8	57	78.9474	78.0822	13.3594	1.07003e-08	0.000123172	4.83026e-07
group_2274		hypothetical protein	15	0	23	73	39.4737	100	inf	1.13804e-08	0.000130999	5.05789e-07
group_2920		hypothetical protein	15	0	23	73	39.4737	100	inf	1.13804e-08	0.000130999	5.05789e-07
group_3929		hypothetical protein	15	0	23	73	39.4737	100	inf	1.13804e-08	0.000130999	5.05789e-07
group_6727		hypothetical protein	15	0	23	73	39.4737	100	inf	1.13804e-08	0.000130999	5.05789e-07
ppaX_1		Phosphorylated carbohydrates phosphatase	1	39	37	34	2.63158	46.5753	0.023562	1.50127e-08	0.000172811	6.57076e-07
manZ_1		PTS system mannose-specific EIID component	1	39	37	34	2.63158	46.5753	0.023562	1.50127e-08	0.000172811	6.57076e-07
group_253	dgaR_1	Transcriptional regulatory protein DagR	1	39	37	34	2.63158	46.5753	0.023562	1.50127e-08	0.000172811	6.57076e-07
frlB_1		Fructosamine deglycase FrlB	1	39	37	34	2.63158	46.5753	0.023562	1.50127e-08	0.000172811	6.57076e-07
group_2374		hypothetical protein	18	2	20	71	47.3684	97.2603	31.95	1.69519e-08	0.000195133	7.36352e-07
group_4474		hypothetical protein	18	2	20	71	47.3684	97.2603	31.95	1.69519e-08	0.000195133	7.36352e-07
group_298		ISL3 family transposase IS1476	24	8	14	65	63.1579	89.0411	13.9286	1.85979e-08	0.00021408	8.01798e-07
group_39		IS1182 family transposase ISEfa7	24	8	14	65	63.1579	89.0411	13.9286	1.85979e-08	0.00021408	8.01798e-07
group_4915		hypothetical protein	34	25	4	48	89.4737	65.7534	16.32	1.95951e-08	0.000225559	8.41639e-07
group_2243		hypothetical protein	23	7	15	66	60.5263	90.411	14.4571	2.34967e-08	0.00027047	1.00546e-06
group_3298		hypothetical protein	19	3	19	70	50	95.8904	23.3333	2.40884e-08	0.000277282	1.02697e-06
group_1807		hypothetical protein	22	6	16	67	57.8947	91.7808	15.3542	2.74929e-08	0.000316471	1.155e-06
group_2469		hypothetical protein	22	6	16	67	57.8947	91.7808	15.3542	2.74929e-08	0.000316471	1.155e-06
group_3123		hypothetical protein	22	6	16	67	57.8947	91.7808	15.3542	2.74929e-08	0.000316471	1.155e-06
group_3196		hypothetical protein	22	6	16	67	57.8947	91.7808	15.3542	2.74929e-08	0.000316471	1.155e-06
aadK		Aminoglycoside 6-adenylyltransferase	20	4	18	69	52.6316	94.5205	19.1667	2.84828e-08	0.000327865	1.17446e-06
group_312		hypothetical protein	20	4	18	69	52.6316	94.5205	19.1667	2.84828e-08	0.000327865	1.17446e-06
group_3183		hypothetical protein	20	4	18	69	52.6316	94.5205	19.1667	2.84828e-08	0.000327865	1.17446e-06
ubiE_3		Ubiquinone/menaquinone biosynthesis C-methyltransferase UbiE	20	4	18	69	52.6316	94.5205	19.1667	2.84828e-08	0.000327865	1.17446e-06
group_1030		putative protein	10	59	28	14	26.3158	19.1781	0.0847458	2.85682e-08	0.000328849	1.17446e-06
group_3275		hypothetical protein	28	14	10	59	73.6842	80.8219	11.8	2.85682e-08	0.000328849	1.17446e-06
group_1181		hypothetical protein	21	5	17	68	55.2632	93.1507	16.8	2.94829e-08	0.000339377	1.19921e-06
group_4986		hypothetical protein	21	5	17	68	55.2632	93.1507	16.8	2.94829e-08	0.000339377	1.19921e-06
group_7431		hypothetical protein	21	5	17	68	55.2632	93.1507	16.8	2.94829e-08	0.000339377	1.19921e-06
group_84		hypothetical protein	2	42	36	31	5.26316	42.4658	0.0410053	2.96456e-08	0.000341251	1.20159e-06
lacE_1		PTS system lactose-specific EIICB component	38	39	0	34	100	46.5753	inf	3.1763e-08	0.000365623	1.28289e-06
group_2918		hypothetical protein	16	1	22	72	42.1053	98.6301	52.3636	3.62487e-08	0.000417259	1.45386e-06
group_7444		hypothetical protein	16	1	22	72	42.1053	98.6301	52.3636	3.62487e-08	0.000417259	1.45386e-06
group_87		hypothetical protein	37	35	1	38	97.3684	52.0548	40.1714	3.97361e-08	0.000457403	1.58271e-06
group_5978		hypothetical protein	1	38	37	35	2.63158	47.9452	0.0248933	3.97361e-08	0.000457403	1.58271e-06
group_3812		hypothetical protein	14	0	24	73	36.8421	100	inf	4.59956e-08	0.000529456	1.81944e-06
group_3813		hypothetical protein	14	0	24	73	36.8421	100	inf	4.59956e-08	0.000529456	1.81944e-06
sorA_1		PTS system sorbose-specific EIIC component	1	37	37	36	2.63158	49.3151	0.0262966	5.11846e-08	0.000589186	2.01776e-06
group_1936		hypothetical protein	27	13	11	60	71.0526	82.1918	11.3287	5.58741e-08	0.000643167	2.19511e-06
group_384		hypothetical protein	31	20	7	53	81.5789	72.6027	11.7357	6.77982e-08	0.000780425	2.65451e-06
group_4548		hypothetical protein	35	30	3	43	92.1053	58.9041	16.7222	7.12773e-08	0.000820474	2.78127e-06
group_420		hypothetical protein	24	9	14	64	63.1579	87.6712	12.1905	9.187e-08	0.00105752	3.57269e-06
group_1957		hypothetical protein	18	3	20	70	47.3684	95.8904	21	9.40262e-08	0.00108234	3.64423e-06
group_1421		hypothetical protein	31	21	7	52	81.5789	71.2329	10.966	1.06456e-07	0.00122542	4.11064e-06
group_1445		hypothetical protein	21	6	17	67	55.2632	91.7808	13.7941	1.07489e-07	0.0012373	4.11064e-06
group_3214		hypothetical protein	21	6	17	67	55.2632	91.7808	13.7941	1.07489e-07	0.0012373	4.11064e-06
group_4300		hypothetical protein	21	6	17	67	55.2632	91.7808	13.7941	1.07489e-07	0.0012373	4.11064e-06
group_1384		hypothetical protein	19	4	19	69	50	94.5205	17.25	1.10528e-07	0.00127229	4.21289e-06
group_1		ISL3 family transposase ISEfa11	20	5	18	68	52.6316	93.1507	15.1111	1.14489e-07	0.00131789	4.32118e-06
group_1313		hypothetical protein	1	36	37	37	2.63158	50.6849	0.0277778	1.14871e-07	0.00132228	4.32118e-06
group_5723		hypothetical protein	1	36	37	37	2.63158	50.6849	0.0277778	1.14871e-07	0.00132228	4.32118e-06
group_614		hypothetical protein	1	36	37	37	2.63158	50.6849	0.0277778	1.14871e-07	0.00132228	4.32118e-06
group_2681		hypothetical protein	15	1	23	72	39.4737	98.6301	46.9565	1.41188e-07	0.00162521	4.85137e-06
group_3378		hypothetical protein	15	1	23	72	39.4737	98.6301	46.9565	1.41188e-07	0.00162521	4.85137e-06
nag3		Beta-N-acetylglucosaminidase/beta-glucosidase	15	1	23	72	39.4737	98.6301	46.9565	1.41188e-07	0.00162521	4.85137e-06
group_3392		hypothetical protein	15	1	23	72	39.4737	98.6301	46.9565	1.41188e-07	0.00162521	4.85137e-06
uxaC_1		Uronate isomerase	15	1	23	72	39.4737	98.6301	46.9565	1.41188e-07	0.00162521	4.85137e-06
gmuE_3		Putative fructokinase	15	1	23	72	39.4737	98.6301	46.9565	1.41188e-07	0.00162521	4.85137e-06
hpaIIM		IS1595 family transposase ISCco3	15	1	23	72	39.4737	98.6301	46.9565	1.41188e-07	0.00162521	4.85137e-06
dgaR_5		Transcriptional regulatory protein DagR	15	1	23	72	39.4737	98.6301	46.9565	1.41188e-07	0.00162521	4.85137e-06
group_4851		hypothetical protein	15	1	23	72	39.4737	98.6301	46.9565	1.41188e-07	0.00162521	4.85137e-06
uxuA_3		Mannonate dehydratase	15	1	23	72	39.4737	98.6301	46.9565	1.41188e-07	0.00162521	4.85137e-06
group_5218		hypothetical protein	15	1	23	72	39.4737	98.6301	46.9565	1.41188e-07	0.00162521	4.85137e-06
group_5219		hypothetical protein	15	1	23	72	39.4737	98.6301	46.9565	1.41188e-07	0.00162521	4.85137e-06
group_5220	manX_5	PTS system mannose-specific EIIAB component	15	1	23	72	39.4737	98.6301	46.9565	1.41188e-07	0.00162521	4.85137e-06
group_5221	manZ_2	PTS system mannose-specific EIID component	15	1	23	72	39.4737	98.6301	46.9565	1.41188e-07	0.00162521	4.85137e-06
group_5222	sorC	PTS system sorbose-specific EIIC component	15	1	23	72	39.4737	98.6301	46.9565	1.41188e-07	0.00162521	4.85137e-06
group_5223		hypothetical protein	15	1	23	72	39.4737	98.6301	46.9565	1.41188e-07	0.00162521	4.85137e-06
group_5224	treP	PTS system trehalose-specific EIIBC component	15	1	23	72	39.4737	98.6301	46.9565	1.41188e-07	0.00162521	4.85137e-06
bfrA		Beta-fructosidase	15	1	23	72	39.4737	98.6301	46.9565	1.41188e-07	0.00162521	4.85137e-06
group_5226	degA_3	HTH-type transcriptional regulator DegA	15	1	23	72	39.4737	98.6301	46.9565	1.41188e-07	0.00162521	4.85137e-06
group_5227		IS3 family transposase ISEfa8	15	1	23	72	39.4737	98.6301	46.9565	1.41188e-07	0.00162521	4.85137e-06
group_5228		IS3 family transposase ISEfa8	15	1	23	72	39.4737	98.6301	46.9565	1.41188e-07	0.00162521	4.85137e-06
group_5322		hypothetical protein	15	1	23	72	39.4737	98.6301	46.9565	1.41188e-07	0.00162521	4.85137e-06
group_5323		hypothetical protein	15	1	23	72	39.4737	98.6301	46.9565	1.41188e-07	0.00162521	4.85137e-06
group_5388		IS4 family transposase IS4Bsu1	15	1	23	72	39.4737	98.6301	46.9565	1.41188e-07	0.00162521	4.85137e-06
group_5389		hypothetical protein	15	1	23	72	39.4737	98.6301	46.9565	1.41188e-07	0.00162521	4.85137e-06
group_5390		hypothetical protein	15	1	23	72	39.4737	98.6301	46.9565	1.41188e-07	0.00162521	4.85137e-06
group_5444		hypothetical protein	15	1	23	72	39.4737	98.6301	46.9565	1.41188e-07	0.00162521	4.85137e-06
group_5445		hypothetical protein	15	1	23	72	39.4737	98.6301	46.9565	1.41188e-07	0.00162521	4.85137e-06
group_9947		hypothetical protein	15	1	23	72	39.4737	98.6301	46.9565	1.41188e-07	0.00162521	4.85137e-06
group_1246		hypothetical protein	29	17	9	56	76.3158	76.7123	10.6144	1.45453e-07	0.00167431	4.96827e-06
group_2018		hypothetical protein	29	17	9	56	76.3158	76.7123	10.6144	1.45453e-07	0.00167431	4.96827e-06
group_1180		hypothetical protein	35	31	3	42	92.1053	57.5342	15.8065	1.62623e-07	0.00187195	5.50574e-06
group_467		hypothetical protein	35	31	3	42	92.1053	57.5342	15.8065	1.62623e-07	0.00187195	5.50574e-06
group_637	xerC_3	Tyrosine recombinase XerC	35	31	3	42	92.1053	57.5342	15.8065	1.62623e-07	0.00187195	5.50574e-06
group_3314		hypothetical protein	13	0	25	73	34.2105	100	inf	1.80303e-07	0.00207547	5.84638e-06
group_3811		hypothetical protein	13	0	25	73	34.2105	100	inf	1.80303e-07	0.00207547	5.84638e-06
group_6728		hypothetical protein	13	0	25	73	34.2105	100	inf	1.80303e-07	0.00207547	5.84638e-06
group_6729		hypothetical protein	13	0	25	73	34.2105	100	inf	1.80303e-07	0.00207547	5.84638e-06
group_6730		hypothetical protein	13	0	25	73	34.2105	100	inf	1.80303e-07	0.00207547	5.84638e-06
group_6733		hypothetical protein	13	0	25	73	34.2105	100	inf	1.80303e-07	0.00207547	5.84638e-06
group_6734		hypothetical protein	13	0	25	73	34.2105	100	inf	1.80303e-07	0.00207547	5.84638e-06
group_6735		hypothetical protein	13	0	25	73	34.2105	100	inf	1.80303e-07	0.00207547	5.84638e-06
group_6736		hypothetical protein	13	0	25	73	34.2105	100	inf	1.80303e-07	0.00207547	5.84638e-06
group_6737		hypothetical protein	13	0	25	73	34.2105	100	inf	1.80303e-07	0.00207547	5.84638e-06
group_6738		hypothetical protein	13	0	25	73	34.2105	100	inf	1.80303e-07	0.00207547	5.84638e-06
group_6739		hypothetical protein	13	0	25	73	34.2105	100	inf	1.80303e-07	0.00207547	5.84638e-06
group_6740		hypothetical protein	13	0	25	73	34.2105	100	inf	1.80303e-07	0.00207547	5.84638e-06
group_6741		hypothetical protein	13	0	25	73	34.2105	100	inf	1.80303e-07	0.00207547	5.84638e-06
group_8198		hypothetical protein	13	0	25	73	34.2105	100	inf	1.80303e-07	0.00207547	5.84638e-06
group_2174		hypothetical protein	0	31	38	42	0	57.5342	0	2.04164e-07	0.00235013	6.54633e-06
fetA		putative iron export ATP-binding protein FetA	0	31	38	42	0	57.5342	0	2.04164e-07	0.00235013	6.54633e-06
group_5664		hypothetical protein	0	31	38	42	0	57.5342	0	2.04164e-07	0.00235013	6.54633e-06
fetB		putative iron export permease protein FetB	0	31	38	42	0	57.5342	0	2.04164e-07	0.00235013	6.54633e-06
fosX		Fosfomycin resistance protein FosX	36	34	2	39	94.7368	53.4247	20.6471	2.35292e-07	0.00270845	7.52347e-06
group_2317		hypothetical protein	33	26	5	47	86.8421	64.3836	11.9308	2.42951e-07	0.00279661	7.74685e-06
vanY		D-alanyl-D-alanine carboxypeptidase	16	2	22	71	42.1053	97.2603	25.8182	2.54499e-07	0.00292954	7.87511e-06
group_2250		hypothetical protein	16	2	22	71	42.1053	97.2603	25.8182	2.54499e-07	0.00292954	7.87511e-06
group_2251		hypothetical protein	16	2	22	71	42.1053	97.2603	25.8182	2.54499e-07	0.00292954	7.87511e-06
group_268		hypothetical protein	16	2	22	71	42.1053	97.2603	25.8182	2.54499e-07	0.00292954	7.87511e-06
group_2919		hypothetical protein	16	2	22	71	42.1053	97.2603	25.8182	2.54499e-07	0.00292954	7.87511e-06
group_2921		hypothetical protein	16	2	22	71	42.1053	97.2603	25.8182	2.54499e-07	0.00292954	7.87511e-06
group_2922		hypothetical protein	16	2	22	71	42.1053	97.2603	25.8182	2.54499e-07	0.00292954	7.87511e-06
group_3173		hypothetical protein	16	2	22	71	42.1053	97.2603	25.8182	2.54499e-07	0.00292954	7.87511e-06
group_3810		hypothetical protein	16	2	22	71	42.1053	97.2603	25.8182	2.54499e-07	0.00292954	7.87511e-06
group_6731		hypothetical protein	16	2	22	71	42.1053	97.2603	25.8182	2.54499e-07	0.00292954	7.87511e-06
group_6732		hypothetical protein	16	2	22	71	42.1053	97.2603	25.8182	2.54499e-07	0.00292954	7.87511e-06
group_3241		hypothetical protein	38	43	0	30	100	41.0959	inf	2.66798e-07	0.00307111	8.14618e-06
group_2149		hypothetical protein	0	30	38	43	0	58.9041	0	2.66798e-07	0.00307111	8.14618e-06
group_2775		hypothetical protein	0	30	38	43	0	58.9041	0	2.66798e-07	0.00307111	8.14618e-06
group_3534		hypothetical protein	0	30	38	43	0	58.9041	0	2.66798e-07	0.00307111	8.14618e-06
group_483		hypothetical protein	0	30	38	43	0	58.9041	0	2.66798e-07	0.00307111	8.14618e-06
group_2704	lacF_2	Lactose transport system permease protein LacF	6	49	32	24	15.7895	32.8767	0.0918367	2.70445e-07	0.00311309	8.21396e-06
msmE_1		hypothetical protein	6	49	32	24	15.7895	32.8767	0.0918367	2.70445e-07	0.00311309	8.21396e-06
group_1600		hypothetical protein	37	38	1	35	97.3684	47.9452	34.0789	2.79428e-07	0.0032165	8.28994e-06
lacF_1		PTS system lactose-specific EIIA component	37	38	1	35	97.3684	47.9452	34.0789	2.79428e-07	0.0032165	8.28994e-06
lacG_1		6-phospho-beta-galactosidase	37	38	1	35	97.3684	47.9452	34.0789	2.79428e-07	0.0032165	8.28994e-06
lacR_1		Lactose phosphotransferase system repressor	37	38	1	35	97.3684	47.9452	34.0789	2.79428e-07	0.0032165	8.28994e-06
yvdM_1		Beta-phosphoglucomutase	37	38	1	35	97.3684	47.9452	34.0789	2.79428e-07	0.0032165	8.28994e-06
group_1329		hypothetical protein	1	35	37	38	2.63158	52.0548	0.0293436	2.79428e-07	0.0032165	8.28994e-06
group_1666		hypothetical protein	1	35	37	38	2.63158	52.0548	0.0293436	2.79428e-07	0.0032165	8.28994e-06
group_1667		hypothetical protein	1	35	37	38	2.63158	52.0548	0.0293436	2.79428e-07	0.0032165	8.28994e-06
group_782		hypothetical protein	1	35	37	38	2.63158	52.0548	0.0293436	2.79428e-07	0.0032165	8.28994e-06
group_2568		hypothetical protein	36	35	2	38	94.7368	52.0548	19.5429	2.84744e-07	0.00327769	8.42594e-06
ytcD		hypothetical protein	5	46	33	27	13.1579	36.9863	0.0889328	3.41955e-07	0.00393624	1.00929e-05
group_3885		hypothetical protein	17	3	21	70	44.7368	95.8904	18.8889	3.50941e-07	0.00403968	1.03053e-05
wecD		dTDP-fucosamine acetyltransferase	17	3	21	70	44.7368	95.8904	18.8889	3.50941e-07	0.00403968	1.03053e-05
gph		Phosphoglycolate phosphatase	37	39	1	34	97.3684	46.5753	32.2564	3.61139e-07	0.00415707	1.0341e-05
aroK		Shikimate kinase	37	39	1	34	97.3684	46.5753	32.2564	3.61139e-07	0.00415707	1.0341e-05
group_3270		hypothetical protein	37	39	1	34	97.3684	46.5753	32.2564	3.61139e-07	0.00415707	1.0341e-05
ganB		hypothetical protein	37	39	1	34	97.3684	46.5753	32.2564	3.61139e-07	0.00415707	1.0341e-05
group_3593		hypothetical protein	1	34	37	39	2.63158	53.4247	0.0310016	3.61139e-07	0.00415707	1.0341e-05
group_4106		hypothetical protein	1	34	37	39	2.63158	53.4247	0.0310016	3.61139e-07	0.00415707	1.0341e-05
group_5937		Protein SprT-like protein	1	34	37	39	2.63158	53.4247	0.0310016	3.61139e-07	0.00415707	1.0341e-05
group_5938		hypothetical protein	1	34	37	39	2.63158	53.4247	0.0310016	3.61139e-07	0.00415707	1.0341e-05
group_5939	aroK	Shikimate kinase 1	1	34	37	39	2.63158	53.4247	0.0310016	3.61139e-07	0.00415707	1.0341e-05
group_783	gph	Phosphoglycolate phosphatase	1	34	37	39	2.63158	53.4247	0.0310016	3.61139e-07	0.00415707	1.0341e-05
pemK		Endoribonuclease PemK	20	6	18	67	52.6316	91.7808	12.4074	3.97844e-07	0.00457958	1.13637e-05
group_3447		hypothetical protein	14	1	24	72	36.8421	98.6301	42	5.30609e-07	0.00610784	1.5007e-05
group_3754		hypothetical protein	14	1	24	72	36.8421	98.6301	42	5.30609e-07	0.00610784	1.5007e-05
group_5229		hypothetical protein	14	1	24	72	36.8421	98.6301	42	5.30609e-07	0.00610784	1.5007e-05
group_6724		hypothetical protein	14	1	24	72	36.8421	98.6301	42	5.30609e-07	0.00610784	1.5007e-05
clpC_1		putative ATP-dependent Clp protease ATP-binding subunit	0	29	38	44	0	60.274	0	5.46457e-07	0.00629026	1.52676e-05
group_1695		hypothetical protein	0	29	38	44	0	60.274	0	5.46457e-07	0.00629026	1.52676e-05
group_1723		hypothetical protein	0	29	38	44	0	60.274	0	5.46457e-07	0.00629026	1.52676e-05
group_2150		hypothetical protein	0	29	38	44	0	60.274	0	5.46457e-07	0.00629026	1.52676e-05
group_394		hypothetical protein	0	29	38	44	0	60.274	0	5.46457e-07	0.00629026	1.52676e-05
group_1864		hypothetical protein	29	19	9	54	76.3158	73.9726	9.15789	6.14318e-07	0.00707142	1.71221e-05
group_62		IS256 family transposase IS256	23	10	15	63	60.5263	86.3014	9.66	6.28038e-07	0.00722935	1.74622e-05
group_2404		hypothetical protein	12	0	26	73	31.5789	100	inf	6.86538e-07	0.00790274	1.86826e-05
group_3103		hypothetical protein	12	0	26	73	31.5789	100	inf	6.86538e-07	0.00790274	1.86826e-05
group_3140	ugd	UDP-glucose 6-dehydrogenase	12	0	26	73	31.5789	100	inf	6.86538e-07	0.00790274	1.86826e-05
gtf1		Glycosyltransferase Gtf1	12	0	26	73	31.5789	100	inf	6.86538e-07	0.00790274	1.86826e-05
group_3256		hypothetical protein	12	0	26	73	31.5789	100	inf	6.86538e-07	0.00790274	1.86826e-05
group_3755		hypothetical protein	12	0	26	73	31.5789	100	inf	6.86538e-07	0.00790274	1.86826e-05
group_4480		hypothetical protein	12	0	26	73	31.5789	100	inf	6.86538e-07	0.00790274	1.86826e-05
group_4518		hypothetical protein	12	0	26	73	31.5789	100	inf	6.86538e-07	0.00790274	1.86826e-05
group_6445	hin_2	DNA-invertase hin	12	0	26	73	31.5789	100	inf	6.86538e-07	0.00790274	1.86826e-05
group_4424		hypothetical protein	37	40	1	33	97.3684	45.2055	30.525	7.60758e-07	0.00875708	1.99933e-05
group_4438		hypothetical protein	37	40	1	33	97.3684	45.2055	30.525	7.60758e-07	0.00875708	1.99933e-05
group_996		hypothetical protein	37	40	1	33	97.3684	45.2055	30.525	7.60758e-07	0.00875708	1.99933e-05
group_1345		hypothetical protein	1	33	37	40	2.63158	54.7945	0.03276	7.60758e-07	0.00875708	1.99933e-05
group_1346		hypothetical protein	1	33	37	40	2.63158	54.7945	0.03276	7.60758e-07	0.00875708	1.99933e-05
group_1679	metE	5-methyltetrahydropteroyltriglutamate--homocysteine methyltransferase	1	33	37	40	2.63158	54.7945	0.03276	7.60758e-07	0.00875708	1.99933e-05
group_2139		hypothetical protein	1	33	37	40	2.63158	54.7945	0.03276	7.60758e-07	0.00875708	1.99933e-05
group_2180		hypothetical protein	1	33	37	40	2.63158	54.7945	0.03276	7.60758e-07	0.00875708	1.99933e-05
group_2199	manX_1	PTS system mannose-specific EIIAB component	1	33	37	40	2.63158	54.7945	0.03276	7.60758e-07	0.00875708	1.99933e-05
gadC_4		putative glutamate/gamma-aminobutyrate antiporter	1	33	37	40	2.63158	54.7945	0.03276	7.60758e-07	0.00875708	1.99933e-05
group_3491		hypothetical protein	1	33	37	40	2.63158	54.7945	0.03276	7.60758e-07	0.00875708	1.99933e-05
btuD_6		Vitamin B12 import ATP-binding protein BtuD	1	33	37	40	2.63158	54.7945	0.03276	7.60758e-07	0.00875708	1.99933e-05
ugd		UDP-glucose 6-dehydrogenase	1	33	37	40	2.63158	54.7945	0.03276	7.60758e-07	0.00875708	1.99933e-05
ptcA		Putrescine carbamoyltransferase	1	33	37	40	2.63158	54.7945	0.03276	7.60758e-07	0.00875708	1.99933e-05
group_5982		hypothetical protein	1	33	37	40	2.63158	54.7945	0.03276	7.60758e-07	0.00875708	1.99933e-05
adhR		HTH-type transcriptional regulator AdhR	31	23	7	50	81.5789	68.4932	9.62733	7.95366e-07	0.00915546	2.08079e-05
gltC_3		hypothetical protein	31	23	7	50	81.5789	68.4932	9.62733	7.95366e-07	0.00915546	2.08079e-05
group_3461		hypothetical protein	15	2	23	71	39.4737	97.2603	23.1522	9.28229e-07	0.0106848	2.40109e-05
group_3462		IS21 family transposase ISCth15	15	2	23	71	39.4737	97.2603	23.1522	9.28229e-07	0.0106848	2.40109e-05
group_8200		hypothetical protein	15	2	23	71	39.4737	97.2603	23.1522	9.28229e-07	0.0106848	2.40109e-05
group_8201		hypothetical protein	15	2	23	71	39.4737	97.2603	23.1522	9.28229e-07	0.0106848	2.40109e-05
group_845		IS110 family transposase ISBth13	15	2	23	71	39.4737	97.2603	23.1522	9.28229e-07	0.0106848	2.40109e-05
rpiR		HTH-type transcriptional regulator RpiR	30	22	8	51	78.9474	69.863	8.69318	1.03852e-06	0.0119544	2.6684e-05
nanE_2		Putative N-acetylmannosamine-6-phosphate 2-epimerase	30	22	8	51	78.9474	69.863	8.69318	1.03852e-06	0.0119544	2.6684e-05
glcB		PTS system glucoside-specific EIICBA component	30	22	8	51	78.9474	69.863	8.69318	1.03852e-06	0.0119544	2.6684e-05
group_4297		hypothetical protein	35	34	3	39	92.1053	53.4247	13.3824	1.1817e-06	0.0136026	3.01474e-05
group_1691		hypothetical protein	0	28	38	45	0	61.6438	0	1.18379e-06	0.0136266	3.01474e-05
group_2192		hypothetical protein	0	28	38	45	0	61.6438	0	1.18379e-06	0.0136266	3.01474e-05
group_785		hypothetical protein	0	28	38	45	0	61.6438	0	1.18379e-06	0.0136266	3.01474e-05
group_2679		hypothetical protein	24	12	14	61	63.1579	83.5616	8.71429	1.21009e-06	0.0139293	3.06813e-05
group_3458		hypothetical protein	24	12	14	61	63.1579	83.5616	8.71429	1.21009e-06	0.0139293	3.06813e-05
group_2430		IS3 family transposase ISPa31	16	3	22	70	42.1053	95.8904	16.9697	1.25423e-06	0.0144374	3.13176e-05
group_3202		hypothetical protein	16	3	22	70	42.1053	95.8904	16.9697	1.25423e-06	0.0144374	3.13176e-05
group_3218	sasA_4	Adaptive-response sensory-kinase SasA	16	3	22	70	42.1053	95.8904	16.9697	1.25423e-06	0.0144374	3.13176e-05
vanA		Vancomycin/teicoplanin A-type resistance protein VanA	16	3	22	70	42.1053	95.8904	16.9697	1.25423e-06	0.0144374	3.13176e-05
vanH		D-specific alpha-keto acid dehydrogenase	16	3	22	70	42.1053	95.8904	16.9697	1.25423e-06	0.0144374	3.13176e-05
walR_2		Transcriptional regulatory protein WalR	16	3	22	70	42.1053	95.8904	16.9697	1.25423e-06	0.0144374	3.13176e-05
vanX		D-alanyl-D-alanine dipeptidase	16	3	22	70	42.1053	95.8904	16.9697	1.25423e-06	0.0144374	3.13176e-05
bglC_1		Aryl-phospho-beta-D-glucosidase BglC	19	6	19	67	50	91.7808	11.1667	1.39704e-06	0.0160813	3.46581e-05
licT_1		Transcription antiterminator LicT	19	6	19	67	50	91.7808	11.1667	1.39704e-06	0.0160813	3.46581e-05
bglF_3		PTS system beta-glucoside-specific EIIBCA component	19	6	19	67	50	91.7808	11.1667	1.39704e-06	0.0160813	3.46581e-05
group_191		hypothetical protein	17	4	21	69	44.7368	94.5205	13.9643	1.44283e-06	0.0166084	3.56403e-05
group_651		hypothetical protein	17	4	21	69	44.7368	94.5205	13.9643	1.44283e-06	0.0166084	3.56403e-05
group_7428		hypothetical protein	18	5	20	68	47.3684	93.1507	12.24	1.48233e-06	0.0170631	3.65377e-05
natA_1		ABC transporter ATP-binding protein NatA	34	31	4	42	89.4737	57.5342	11.5161	1.54991e-06	0.017841	3.78175e-05
group_2718		hypothetical protein	34	31	4	42	89.4737	57.5342	11.5161	1.54991e-06	0.017841	3.78175e-05
group_2093		hypothetical protein	36	37	2	36	94.7368	49.3151	17.5135	1.55068e-06	0.0178498	3.78175e-05
group_3423		hypothetical protein	36	37	2	36	94.7368	49.3151	17.5135	1.55068e-06	0.0178498	3.78175e-05
group_5373		hypothetical protein	36	37	2	36	94.7368	49.3151	17.5135	1.55068e-06	0.0178498	3.78175e-05
group_1495		hypothetical protein	37	41	1	32	97.3684	43.8356	28.878	1.7044e-06	0.0196193	4.00394e-05
group_1948		hypothetical protein	37	41	1	32	97.3684	43.8356	28.878	1.7044e-06	0.0196193	4.00394e-05
group_2343		hypothetical protein	37	41	1	32	97.3684	43.8356	28.878	1.7044e-06	0.0196193	4.00394e-05
group_2474		hypothetical protein	37	41	1	32	97.3684	43.8356	28.878	1.7044e-06	0.0196193	4.00394e-05
comFA		ComF operon protein 1	37	41	1	32	97.3684	43.8356	28.878	1.7044e-06	0.0196193	4.00394e-05
group_3271		hypothetical protein	37	41	1	32	97.3684	43.8356	28.878	1.7044e-06	0.0196193	4.00394e-05
group_398		hypothetical protein	37	41	1	32	97.3684	43.8356	28.878	1.7044e-06	0.0196193	4.00394e-05
bglK		Beta-glucoside kinase	37	41	1	32	97.3684	43.8356	28.878	1.7044e-06	0.0196193	4.00394e-05
cysA		Sulfate/thiosulfate import ATP-binding protein CysA	1	32	37	41	2.63158	56.1644	0.0346284	1.7044e-06	0.0196193	4.00394e-05
group_1055		hypothetical protein	1	32	37	41	2.63158	56.1644	0.0346284	1.7044e-06	0.0196193	4.00394e-05
chiA1		hypothetical protein	1	32	37	41	2.63158	56.1644	0.0346284	1.7044e-06	0.0196193	4.00394e-05
group_2153		hypothetical protein	1	32	37	41	2.63158	56.1644	0.0346284	1.7044e-06	0.0196193	4.00394e-05
group_2158		hypothetical protein	1	32	37	41	2.63158	56.1644	0.0346284	1.7044e-06	0.0196193	4.00394e-05
group_3490		hypothetical protein	1	32	37	41	2.63158	56.1644	0.0346284	1.7044e-06	0.0196193	4.00394e-05
aguA_2		Putative agmatine deiminase	1	32	37	41	2.63158	56.1644	0.0346284	1.7044e-06	0.0196193	4.00394e-05
group_3619		hypothetical protein	1	32	37	41	2.63158	56.1644	0.0346284	1.7044e-06	0.0196193	4.00394e-05
group_4196	bglK	Beta-glucoside kinase	1	32	37	41	2.63158	56.1644	0.0346284	1.7044e-06	0.0196193	4.00394e-05
group_5981	yvbK	putative N-acetyltransferase YvbK	1	32	37	41	2.63158	56.1644	0.0346284	1.7044e-06	0.0196193	4.00394e-05
group_3441		hypothetical protein	13	1	25	72	34.2105	98.6301	37.44	1.9263e-06	0.0221736	4.49769e-05
group_3798		hypothetical protein	13	1	25	72	34.2105	98.6301	37.44	1.9263e-06	0.0221736	4.49769e-05
group_6703		hypothetical protein	13	1	25	72	34.2105	98.6301	37.44	1.9263e-06	0.0221736	4.49769e-05
lacC_2		Tagatose-6-phosphate kinase	10	54	28	19	26.3158	26.0274	0.125661	1.99983e-06	0.02302	4.59481e-05
group_1819		hypothetical protein	28	19	10	54	73.6842	73.9726	7.95789	1.99983e-06	0.02302	4.59481e-05
group_1860		hypothetical protein	28	19	10	54	73.6842	73.9726	7.95789	1.99983e-06	0.02302	4.59481e-05
group_2357		hypothetical protein	28	19	10	54	73.6842	73.9726	7.95789	1.99983e-06	0.02302	4.59481e-05
group_3187		hypothetical protein	28	19	10	54	73.6842	73.9726	7.95789	1.99983e-06	0.02302	4.59481e-05
group_3189		hypothetical protein	28	19	10	54	73.6842	73.9726	7.95789	1.99983e-06	0.02302	4.59481e-05
group_3197		hypothetical protein	28	19	10	54	73.6842	73.9726	7.95789	1.99983e-06	0.02302	4.59481e-05
group_527		hypothetical protein	28	19	10	54	73.6842	73.9726	7.95789	1.99983e-06	0.02302	4.59481e-05
group_1980		hypothetical protein	22	10	16	63	57.8947	86.3014	8.6625	2.13207e-06	0.0245423	4.87918e-05
yoeB		Toxin YoeB	22	10	16	63	57.8947	86.3014	8.6625	2.13207e-06	0.0245423	4.87918e-05
group_2383		hypothetical protein	29	21	9	52	76.3158	71.2329	7.97884	2.34171e-06	0.0269554	5.3483e-05
group_3349		hypothetical protein	31	25	7	48	81.5789	65.7534	8.50286	2.53601e-06	0.029192	5.65046e-05
group_2395		hypothetical protein	11	0	27	73	28.9474	100	inf	2.54273e-06	0.0292694	5.65046e-05
group_2974		hypothetical protein	11	0	27	73	28.9474	100	inf	2.54273e-06	0.0292694	5.65046e-05
group_3380		hypothetical protein	11	0	27	73	28.9474	100	inf	2.54273e-06	0.0292694	5.65046e-05
pglH		GalNAc-alpha-(1->4)-GalNAc-alpha-(1->3)-diNAcBac-PP-undecaprenol alpha-1,4-N-acetyl-D-galactosaminyltransferase	11	0	27	73	28.9474	100	inf	2.54273e-06	0.0292694	5.65046e-05
group_4896		hypothetical protein	11	0	27	73	28.9474	100	inf	2.54273e-06	0.0292694	5.65046e-05
dapH_4		2,3,4,5-tetrahydropyridine-2,6-dicarboxylate N-acetyltransferase	11	0	27	73	28.9474	100	inf	2.54273e-06	0.0292694	5.65046e-05
arnC_4		Undecaprenyl-phosphate 4-deoxy-4-formamido-L-arabinose transferase	11	0	27	73	28.9474	100	inf	2.54273e-06	0.0292694	5.65046e-05
group_4900		hypothetical protein	11	0	27	73	28.9474	100	inf	2.54273e-06	0.0292694	5.65046e-05
group_5304	xerC_9	Tyrosine recombinase XerC	11	0	27	73	28.9474	100	inf	2.54273e-06	0.0292694	5.65046e-05
group_5305		hypothetical protein	11	0	27	73	28.9474	100	inf	2.54273e-06	0.0292694	5.65046e-05
group_7445		hypothetical protein	11	0	27	73	28.9474	100	inf	2.54273e-06	0.0292694	5.65046e-05
group_7446		hypothetical protein	11	0	27	73	28.9474	100	inf	2.54273e-06	0.0292694	5.65046e-05
group_8196		hypothetical protein	11	0	27	73	28.9474	100	inf	2.54273e-06	0.0292694	5.65046e-05
group_1589		hypothetical protein	26	16	12	57	68.4211	78.0822	7.71875	3.12825e-06	0.0360092	6.9382e-05
group_2190		hypothetical protein	0	26	38	47	0	64.3836	0	3.15978e-06	0.0363722	6.99466e-05
ohrB_1		Organic hydroperoxide resistance protein OhrB	6	45	32	28	15.7895	38.3562	0.116667	3.20753e-06	0.0369219	7.06698e-05
group_961		hypothetical protein	6	45	32	28	15.7895	38.3562	0.116667	3.20753e-06	0.0369219	7.06698e-05
group_1766		hypothetical protein	14	2	24	71	36.8421	97.2603	20.7083	3.25656e-06	0.0374863	7.06698e-05
group_7432		hypothetical protein	14	2	24	71	36.8421	97.2603	20.7083	3.25656e-06	0.0374863	7.06698e-05
group_1485		hypothetical protein	36	39	2	34	94.7368	46.5753	15.6923	3.94177e-06	0.0453737	7.06698e-05
group_1624		hypothetical protein	36	39	2	34	94.7368	46.5753	15.6923	3.94177e-06	0.0453737	7.06698e-05
group_3455		hypothetical protein	36	39	2	34	94.7368	46.5753	15.6923	3.94177e-06	0.0453737	7.06698e-05
group_3456		hypothetical protein	36	39	2	34	94.7368	46.5753	15.6923	3.94177e-06	0.0453737	7.06698e-05
group_5193		Protein SprT-like protein	36	39	2	34	94.7368	46.5753	15.6923	3.94177e-06	0.0453737	7.06698e-05
group_81		hypothetical protein	36	39	2	34	94.7368	46.5753	15.6923	3.94177e-06	0.0453737	7.06698e-05
group_106		hypothetical protein	37	42	1	31	97.3684	42.4658	27.3095	4.0953e-06	0.047141	7.06698e-05
tsaB		tRNA threonylcarbamoyladenosine biosynthesis protein TsaB	37	42	1	31	97.3684	42.4658	27.3095	4.0953e-06	0.047141	7.06698e-05
nagE		PTS system N-acetylglucosamine-specific EIICBA component	37	42	1	31	97.3684	42.4658	27.3095	4.0953e-06	0.047141	7.06698e-05
group_1473		hypothetical protein	37	42	1	31	97.3684	42.4658	27.3095	4.0953e-06	0.047141	7.06698e-05
group_1533		hypothetical protein	37	42	1	31	97.3684	42.4658	27.3095	4.0953e-06	0.047141	7.06698e-05
ybhF		Vitamin B12 import ATP-binding protein BtuD	37	42	1	31	97.3684	42.4658	27.3095	4.0953e-06	0.047141	7.06698e-05
group_1550		hypothetical protein	37	42	1	31	97.3684	42.4658	27.3095	4.0953e-06	0.047141	7.06698e-05
group_1962		hypothetical protein	37	42	1	31	97.3684	42.4658	27.3095	4.0953e-06	0.047141	7.06698e-05
group_1977		hypothetical protein	37	42	1	31	97.3684	42.4658	27.3095	4.0953e-06	0.047141	7.06698e-05
malH		Maltose-6'-phosphate glucosidase MalH	37	42	1	31	97.3684	42.4658	27.3095	4.0953e-06	0.047141	7.06698e-05
group_2320		hypothetical protein	37	42	1	31	97.3684	42.4658	27.3095	4.0953e-06	0.047141	7.06698e-05
group_2337		hypothetical protein	37	42	1	31	97.3684	42.4658	27.3095	4.0953e-06	0.047141	7.06698e-05
group_2386		hypothetical protein	37	42	1	31	97.3684	42.4658	27.3095	4.0953e-06	0.047141	7.06698e-05
group_2391		hypothetical protein	37	42	1	31	97.3684	42.4658	27.3095	4.0953e-06	0.047141	7.06698e-05
group_2409	ybiT_2	putative ABC transporter ATP-binding protein YbiT	37	42	1	31	97.3684	42.4658	27.3095	4.0953e-06	0.047141	7.06698e-05
licT_3		Transcription antiterminator LicT	37	42	1	31	97.3684	42.4658	27.3095	4.0953e-06	0.047141	7.06698e-05
comGA		ComG operon protein 1	37	42	1	31	97.3684	42.4658	27.3095	4.0953e-06	0.047141	7.06698e-05
group_2522		hypothetical protein	37	42	1	31	97.3684	42.4658	27.3095	4.0953e-06	0.047141	7.06698e-05
group_2624		hypothetical protein	37	42	1	31	97.3684	42.4658	27.3095	4.0953e-06	0.047141	7.06698e-05
ptsG_3		PTS system glucose-specific EIICBA component	37	42	1	31	97.3684	42.4658	27.3095	4.0953e-06	0.047141	7.06698e-05
group_3127		hypothetical protein	37	42	1	31	97.3684	42.4658	27.3095	4.0953e-06	0.047141	7.06698e-05
rsmE		Ribosomal RNA small subunit methyltransferase E	37	42	1	31	97.3684	42.4658	27.3095	4.0953e-06	0.047141	7.06698e-05
group_3207		hypothetical protein	37	42	1	31	97.3684	42.4658	27.3095	4.0953e-06	0.047141	7.06698e-05
group_3248		hypothetical protein	37	42	1	31	97.3684	42.4658	27.3095	4.0953e-06	0.047141	7.06698e-05
group_3249		hypothetical protein	37	42	1	31	97.3684	42.4658	27.3095	4.0953e-06	0.047141	7.06698e-05
group_3263		hypothetical protein	37	42	1	31	97.3684	42.4658	27.3095	4.0953e-06	0.047141	7.06698e-05
group_4476		hypothetical protein	37	42	1	31	97.3684	42.4658	27.3095	4.0953e-06	0.047141	7.06698e-05
yfiC		tRNA1(Val) (adenine(37)-N6)-methyltransferase	37	42	1	31	97.3684	42.4658	27.3095	4.0953e-06	0.047141	7.06698e-05
group_4528		Carbohydrate deacetylase	37	42	1	31	97.3684	42.4658	27.3095	4.0953e-06	0.047141	7.06698e-05
group_4535		hypothetical protein	37	42	1	31	97.3684	42.4658	27.3095	4.0953e-06	0.047141	7.06698e-05
menH_3		2-succinyl-6-hydroxy-2,4-cyclohexadiene-1-carboxylate synthase	37	42	1	31	97.3684	42.4658	27.3095	4.0953e-06	0.047141	7.06698e-05
group_932		hypothetical protein	37	42	1	31	97.3684	42.4658	27.3095	4.0953e-06	0.047141	7.06698e-05
group_1051		hypothetical protein	1	31	37	42	2.63158	57.5342	0.0366173	4.0953e-06	0.047141	7.06698e-05
group_1341	pdxK	Pyridoxine kinase	1	31	37	42	2.63158	57.5342	0.0366173	4.0953e-06	0.047141	7.06698e-05
glpQ_2		hypothetical protein	1	31	37	42	2.63158	57.5342	0.0366173	4.0953e-06	0.047141	7.06698e-05
bglA		6-phospho-beta-glucosidase BglA	1	31	37	42	2.63158	57.5342	0.0366173	4.0953e-06	0.047141	7.06698e-05
group_1699	yqgN	putative protein YqgN	1	31	37	42	2.63158	57.5342	0.0366173	4.0953e-06	0.047141	7.06698e-05
group_1735	comFA	ComF operon protein 1	1	31	37	42	2.63158	57.5342	0.0366173	4.0953e-06	0.047141	7.06698e-05
group_2034		hypothetical protein	1	31	37	42	2.63158	57.5342	0.0366173	4.0953e-06	0.047141	7.06698e-05
arcC1_2		Carbamate kinase 1	1	31	37	42	2.63158	57.5342	0.0366173	4.0953e-06	0.047141	7.06698e-05
ywqD_2		Tyrosine-protein kinase YwqD	1	31	37	42	2.63158	57.5342	0.0366173	4.0953e-06	0.047141	7.06698e-05
group_2777	yedJ	putative protein YedJ	1	31	37	42	2.63158	57.5342	0.0366173	4.0953e-06	0.047141	7.06698e-05
group_3613		hypothetical protein	1	31	37	42	2.63158	57.5342	0.0366173	4.0953e-06	0.047141	7.06698e-05
csp		Cold shock-like protein	1	31	37	42	2.63158	57.5342	0.0366173	4.0953e-06	0.047141	7.06698e-05
group_3615		hypothetical protein	1	31	37	42	2.63158	57.5342	0.0366173	4.0953e-06	0.047141	7.06698e-05
group_3616		hypothetical protein	1	31	37	42	2.63158	57.5342	0.0366173	4.0953e-06	0.047141	7.06698e-05
group_3618		hypothetical protein	1	31	37	42	2.63158	57.5342	0.0366173	4.0953e-06	0.047141	7.06698e-05
group_3627	gluP	Rhomboid protease GluP	1	31	37	42	2.63158	57.5342	0.0366173	4.0953e-06	0.047141	7.06698e-05
group_5979	rnhA	14.7 kDa ribonuclease H-like protein	1	31	37	42	2.63158	57.5342	0.0366173	4.0953e-06	0.047141	7.06698e-05
group_5989		hypothetical protein	1	31	37	42	2.63158	57.5342	0.0366173	4.0953e-06	0.047141	7.06698e-05
group_5990	tsaB	tRNA threonylcarbamoyladenosine biosynthesis protein TsaB	1	31	37	42	2.63158	57.5342	0.0366173	4.0953e-06	0.047141	7.06698e-05
group_6004		hypothetical protein	1	31	37	42	2.63158	57.5342	0.0366173	4.0953e-06	0.047141	7.06698e-05
group_145		hypothetical protein	34	33	4	40	89.4737	54.7945	10.303	4.13316e-06	0.0475768	7.06698e-05
group_3217		hypothetical protein	20	8	18	65	52.6316	89.0411	9.02778	4.26363e-06	0.0490786	7.06698e-05
repN		Replication initiation protein	15	3	23	70	39.4737	95.8904	15.2174	4.29688e-06	0.0494614	7.06698e-05
norR		Anaerobic nitric oxide reductase transcription regulator NorR	15	3	23	70	39.4737	95.8904	15.2174	4.29688e-06	0.0494614	7.06698e-05
xerC_9		Tyrosine recombinase XerC	15	3	23	70	39.4737	95.8904	15.2174	4.29688e-06	0.0494614	7.06698e-05
group_3377		hypothetical protein	15	3	23	70	39.4737	95.8904	15.2174	4.29688e-06	0.0494614	7.06698e-05
panC		Pantothenate synthetase	15	3	23	70	39.4737	95.8904	15.2174	4.29688e-06	0.0494614	7.06698e-05
group_4416		hypothetical protein	15	3	23	70	39.4737	95.8904	15.2174	4.29688e-06	0.0494614	7.06698e-05
hxpB		Hexitol phosphatase B	15	3	23	70	39.4737	95.8904	15.2174	4.29688e-06	0.0494614	7.06698e-05
panB		3-methyl-2-oxobutanoate hydroxymethyltransferase	15	3	23	70	39.4737	95.8904	15.2174	4.29688e-06	0.0494614	7.06698e-05
ispD		2-C-methyl-D-erythritol 4-phosphate cytidylyltransferase	11	55	27	18	28.9474	24.6575	0.133333	4.29994e-06	0.0494966	7.06698e-05
group_186		hypothetical protein	27	18	11	55	71.0526	75.3425	7.5	4.29994e-06	0.0494966	7.06698e-05
mta		HTH-type transcriptional activator mta	37	43	1	30	97.3684	41.0959	25.814	4.46329e-06	0.0513769	7.06698e-05
group_1158		hypothetical protein	37	43	1	30	97.3684	41.0959	25.814	4.46329e-06	0.0513769	7.06698e-05
sfsA		Sugar fermentation stimulation protein A	37	43	1	30	97.3684	41.0959	25.814	4.46329e-06	0.0513769	7.06698e-05
group_1452		hypothetical protein	37	43	1	30	97.3684	41.0959	25.814	4.46329e-06	0.0513769	7.06698e-05
recQ_2		ATP-dependent DNA helicase RecQ	37	43	1	30	97.3684	41.0959	25.814	4.46329e-06	0.0513769	7.06698e-05
group_1557		hypothetical protein	37	43	1	30	97.3684	41.0959	25.814	4.46329e-06	0.0513769	7.06698e-05
rbfA		Ribosome-binding factor A	37	43	1	30	97.3684	41.0959	25.814	4.46329e-06	0.0513769	7.06698e-05
group_1650		hypothetical protein	37	43	1	30	97.3684	41.0959	25.814	4.46329e-06	0.0513769	7.06698e-05
group_1784		hypothetical protein	37	43	1	30	97.3684	41.0959	25.814	4.46329e-06	0.0513769	7.06698e-05
mapP		Maltose 6'-phosphate phosphatase	37	43	1	30	97.3684	41.0959	25.814	4.46329e-06	0.0513769	7.06698e-05
lysA		Diaminopimelate decarboxylase	37	43	1	30	97.3684	41.0959	25.814	4.46329e-06	0.0513769	7.06698e-05
group_1950		hypothetical protein	37	43	1	30	97.3684	41.0959	25.814	4.46329e-06	0.0513769	7.06698e-05
group_2299		hypothetical protein	37	43	1	30	97.3684	41.0959	25.814	4.46329e-06	0.0513769	7.06698e-05
rsmF		Ribosomal RNA small subunit methyltransferase F	37	43	1	30	97.3684	41.0959	25.814	4.46329e-06	0.0513769	7.06698e-05
galM		Aldose 1-epimerase	37	43	1	30	97.3684	41.0959	25.814	4.46329e-06	0.0513769	7.06698e-05
group_2403		hypothetical protein	37	43	1	30	97.3684	41.0959	25.814	4.46329e-06	0.0513769	7.06698e-05
group_2422		hypothetical protein	37	43	1	30	97.3684	41.0959	25.814	4.46329e-06	0.0513769	7.06698e-05
coaE		Dephospho-CoA kinase	37	43	1	30	97.3684	41.0959	25.814	4.46329e-06	0.0513769	7.06698e-05
group_3120		hypothetical protein	37	43	1	30	97.3684	41.0959	25.814	4.46329e-06	0.0513769	7.06698e-05
yfkJ		Low molecular weight protein-tyrosine-phosphatase YfkJ	37	43	1	30	97.3684	41.0959	25.814	4.46329e-06	0.0513769	7.06698e-05
group_3190		hypothetical protein	37	43	1	30	97.3684	41.0959	25.814	4.46329e-06	0.0513769	7.06698e-05
group_3206		hypothetical protein	37	43	1	30	97.3684	41.0959	25.814	4.46329e-06	0.0513769	7.06698e-05
algC		Phosphomannomutase/phosphoglucomutase	37	43	1	30	97.3684	41.0959	25.814	4.46329e-06	0.0513769	7.06698e-05
glpE		Thiosulfate sulfurtransferase GlpE	37	43	1	30	97.3684	41.0959	25.814	4.46329e-06	0.0513769	7.06698e-05
group_4333		hypothetical protein	37	43	1	30	97.3684	41.0959	25.814	4.46329e-06	0.0513769	7.06698e-05
group_4334		hypothetical protein	37	43	1	30	97.3684	41.0959	25.814	4.46329e-06	0.0513769	7.06698e-05
group_4368		hypothetical protein	37	43	1	30	97.3684	41.0959	25.814	4.46329e-06	0.0513769	7.06698e-05
group_4412		hypothetical protein	37	43	1	30	97.3684	41.0959	25.814	4.46329e-06	0.0513769	7.06698e-05
araR_2		Arabinose metabolism transcriptional repressor	37	43	1	30	97.3684	41.0959	25.814	4.46329e-06	0.0513769	7.06698e-05
group_4465		hypothetical protein	37	43	1	30	97.3684	41.0959	25.814	4.46329e-06	0.0513769	7.06698e-05
group_4482		hypothetical protein	37	43	1	30	97.3684	41.0959	25.814	4.46329e-06	0.0513769	7.06698e-05
group_685		hypothetical protein	37	43	1	30	97.3684	41.0959	25.814	4.46329e-06	0.0513769	7.06698e-05
group_1041	manR_3	Transcriptional regulator ManR	1	30	37	43	2.63158	58.9041	0.0387387	4.46329e-06	0.0513769	7.06698e-05
group_1047		hypothetical protein	1	30	37	43	2.63158	58.9041	0.0387387	4.46329e-06	0.0513769	7.06698e-05
group_1059		hypothetical protein	1	30	37	43	2.63158	58.9041	0.0387387	4.46329e-06	0.0513769	7.06698e-05
group_1155	comEA	hypothetical protein	1	30	37	43	2.63158	58.9041	0.0387387	4.46329e-06	0.0513769	7.06698e-05
gmuC_3		PTS system oligo-beta-mannoside-specific EIIC component	1	30	37	43	2.63158	58.9041	0.0387387	4.46329e-06	0.0513769	7.06698e-05
bga		Beta-galactosidase	1	30	37	43	2.63158	58.9041	0.0387387	4.46329e-06	0.0513769	7.06698e-05
group_1336		hypothetical protein	1	30	37	43	2.63158	58.9041	0.0387387	4.46329e-06	0.0513769	7.06698e-05
group_1350		hypothetical protein	1	30	37	43	2.63158	58.9041	0.0387387	4.46329e-06	0.0513769	7.06698e-05
group_1351		hypothetical protein	1	30	37	43	2.63158	58.9041	0.0387387	4.46329e-06	0.0513769	7.06698e-05
group_1617		hypothetical protein	1	30	37	43	2.63158	58.9041	0.0387387	4.46329e-06	0.0513769	7.06698e-05
group_1683		hypothetical protein	1	30	37	43	2.63158	58.9041	0.0387387	4.46329e-06	0.0513769	7.06698e-05
group_1684	mta	HTH-type transcriptional activator mta	1	30	37	43	2.63158	58.9041	0.0387387	4.46329e-06	0.0513769	7.06698e-05
fruA_6		PTS system fructose-specific EIIB'BC component	1	30	37	43	2.63158	58.9041	0.0387387	4.46329e-06	0.0513769	7.06698e-05
ugl		Unsaturated chondroitin disaccharide hydrolase	1	30	37	43	2.63158	58.9041	0.0387387	4.46329e-06	0.0513769	7.06698e-05
group_1689		hypothetical protein	1	30	37	43	2.63158	58.9041	0.0387387	4.46329e-06	0.0513769	7.06698e-05
group_1690		hypothetical protein	1	30	37	43	2.63158	58.9041	0.0387387	4.46329e-06	0.0513769	7.06698e-05
group_1692		hypothetical protein	1	30	37	43	2.63158	58.9041	0.0387387	4.46329e-06	0.0513769	7.06698e-05
group_1696		hypothetical protein	1	30	37	43	2.63158	58.9041	0.0387387	4.46329e-06	0.0513769	7.06698e-05
group_1708		hypothetical protein	1	30	37	43	2.63158	58.9041	0.0387387	4.46329e-06	0.0513769	7.06698e-05
group_1712		hypothetical protein	1	30	37	43	2.63158	58.9041	0.0387387	4.46329e-06	0.0513769	7.06698e-05
group_1733		hypothetical protein	1	30	37	43	2.63158	58.9041	0.0387387	4.46329e-06	0.0513769	7.06698e-05
group_187	comEC	ComE operon protein 3	1	30	37	43	2.63158	58.9041	0.0387387	4.46329e-06	0.0513769	7.06698e-05
group_1976	comGA	ComG operon protein 1	1	30	37	43	2.63158	58.9041	0.0387387	4.46329e-06	0.0513769	7.06698e-05
group_2107		hypothetical protein	1	30	37	43	2.63158	58.9041	0.0387387	4.46329e-06	0.0513769	7.06698e-05
group_2141	citG	2-(5''-triphosphoribosyl)-3'-dephosphocoenzyme-A synthase	1	30	37	43	2.63158	58.9041	0.0387387	4.46329e-06	0.0513769	7.06698e-05
group_215	nox_2	NADH oxidase	1	30	37	43	2.63158	58.9041	0.0387387	4.46329e-06	0.0513769	7.06698e-05
group_2155		hypothetical protein	1	30	37	43	2.63158	58.9041	0.0387387	4.46329e-06	0.0513769	7.06698e-05
group_2162	algC	Phosphomannomutase/phosphoglucomutase	1	30	37	43	2.63158	58.9041	0.0387387	4.46329e-06	0.0513769	7.06698e-05
group_2163		hypothetical protein	1	30	37	43	2.63158	58.9041	0.0387387	4.46329e-06	0.0513769	7.06698e-05
group_2164	galM	Aldose 1-epimerase	1	30	37	43	2.63158	58.9041	0.0387387	4.46329e-06	0.0513769	7.06698e-05
dnaJ_2		Chaperone protein DnaJ	1	30	37	43	2.63158	58.9041	0.0387387	4.46329e-06	0.0513769	7.06698e-05
group_2172		hypothetical protein	1	30	37	43	2.63158	58.9041	0.0387387	4.46329e-06	0.0513769	7.06698e-05
group_2173		hypothetical protein	1	30	37	43	2.63158	58.9041	0.0387387	4.46329e-06	0.0513769	7.06698e-05
group_2179	pikAII	Zinc-type alcohol dehydrogenase-like protein	1	30	37	43	2.63158	58.9041	0.0387387	4.46329e-06	0.0513769	7.06698e-05
glmS_2		Glutamine--fructose-6-phosphate aminotransferase [isomerizing]	1	30	37	43	2.63158	58.9041	0.0387387	4.46329e-06	0.0513769	7.06698e-05
group_2206		hypothetical protein	1	30	37	43	2.63158	58.9041	0.0387387	4.46329e-06	0.0513769	7.06698e-05
group_255		hypothetical protein	1	30	37	43	2.63158	58.9041	0.0387387	4.46329e-06	0.0513769	7.06698e-05
group_2563		hypothetical protein	1	30	37	43	2.63158	58.9041	0.0387387	4.46329e-06	0.0513769	7.06698e-05
group_2768		hypothetical protein	1	30	37	43	2.63158	58.9041	0.0387387	4.46329e-06	0.0513769	7.06698e-05
manP_3		PTS system mannose-specific EIIBCA component	1	30	37	43	2.63158	58.9041	0.0387387	4.46329e-06	0.0513769	7.06698e-05
yvoA_2		HTH-type transcriptional repressor YvoA	1	30	37	43	2.63158	58.9041	0.0387387	4.46329e-06	0.0513769	7.06698e-05
group_2778	ypjD	putative protein YpjD	1	30	37	43	2.63158	58.9041	0.0387387	4.46329e-06	0.0513769	7.06698e-05
group_2779		hypothetical protein	1	30	37	43	2.63158	58.9041	0.0387387	4.46329e-06	0.0513769	7.06698e-05
group_2781	fra	Intracellular iron chaperone frataxin	1	30	37	43	2.63158	58.9041	0.0387387	4.46329e-06	0.0513769	7.06698e-05
mro_1		Aldose 1-epimerase	1	30	37	43	2.63158	58.9041	0.0387387	4.46329e-06	0.0513769	7.06698e-05
group_2785	prmC	Release factor glutamine methyltransferase	1	30	37	43	2.63158	58.9041	0.0387387	4.46329e-06	0.0513769	7.06698e-05
group_2786		hypothetical protein	1	30	37	43	2.63158	58.9041	0.0387387	4.46329e-06	0.0513769	7.06698e-05
group_2787		hypothetical protein	1	30	37	43	2.63158	58.9041	0.0387387	4.46329e-06	0.0513769	7.06698e-05
group_2788	rsmE	Ribosomal RNA small subunit methyltransferase E	1	30	37	43	2.63158	58.9041	0.0387387	4.46329e-06	0.0513769	7.06698e-05
group_2789	iolS	Aldo-keto reductase IolS	1	30	37	43	2.63158	58.9041	0.0387387	4.46329e-06	0.0513769	7.06698e-05
group_2793		hypothetical protein	1	30	37	43	2.63158	58.9041	0.0387387	4.46329e-06	0.0513769	7.06698e-05
group_2795		hypothetical protein	1	30	37	43	2.63158	58.9041	0.0387387	4.46329e-06	0.0513769	7.06698e-05
group_2799	lrp	Leucine-rich protein	1	30	37	43	2.63158	58.9041	0.0387387	4.46329e-06	0.0513769	7.06698e-05
gbpA_2		GlcNAc-binding protein A	1	30	37	43	2.63158	58.9041	0.0387387	4.46329e-06	0.0513769	7.06698e-05
group_2822	recQ_1	ATP-dependent DNA helicase RecQ	1	30	37	43	2.63158	58.9041	0.0387387	4.46329e-06	0.0513769	7.06698e-05
mtlA_1		hypothetical protein	1	30	37	43	2.63158	58.9041	0.0387387	4.46329e-06	0.0513769	7.06698e-05
group_3597	glpE	Thiosulfate sulfurtransferase GlpE	1	30	37	43	2.63158	58.9041	0.0387387	4.46329e-06	0.0513769	7.06698e-05
group_3611		hypothetical protein	1	30	37	43	2.63158	58.9041	0.0387387	4.46329e-06	0.0513769	7.06698e-05
group_3612	ghrB_1	Glyoxylate/hydroxypyruvate reductase B	1	30	37	43	2.63158	58.9041	0.0387387	4.46329e-06	0.0513769	7.06698e-05
group_3617		hypothetical protein	1	30	37	43	2.63158	58.9041	0.0387387	4.46329e-06	0.0513769	7.06698e-05
group_3620	araR_2	Arabinose metabolism transcriptional repressor	1	30	37	43	2.63158	58.9041	0.0387387	4.46329e-06	0.0513769	7.06698e-05
group_3622		hypothetical protein	1	30	37	43	2.63158	58.9041	0.0387387	4.46329e-06	0.0513769	7.06698e-05
group_3629		hypothetical protein	1	30	37	43	2.63158	58.9041	0.0387387	4.46329e-06	0.0513769	7.06698e-05
group_3633	rhaM	L-rhamnose mutarotase	1	30	37	43	2.63158	58.9041	0.0387387	4.46329e-06	0.0513769	7.06698e-05
group_3634		hypothetical protein	1	30	37	43	2.63158	58.9041	0.0387387	4.46329e-06	0.0513769	7.06698e-05
group_3635	yfiC	tRNA1(Val) (adenine(37)-N6)-methyltransferase	1	30	37	43	2.63158	58.9041	0.0387387	4.46329e-06	0.0513769	7.06698e-05
group_3646	yfkJ	Low molecular weight protein-tyrosine-phosphatase YfkJ	1	30	37	43	2.63158	58.9041	0.0387387	4.46329e-06	0.0513769	7.06698e-05
group_3648		hypothetical protein	1	30	37	43	2.63158	58.9041	0.0387387	4.46329e-06	0.0513769	7.06698e-05
bsr		Blasticidin-S deaminase	1	30	37	43	2.63158	58.9041	0.0387387	4.46329e-06	0.0513769	7.06698e-05
group_3721		hypothetical protein	1	30	37	43	2.63158	58.9041	0.0387387	4.46329e-06	0.0513769	7.06698e-05
uvrA_1		UvrABC system protein A	1	30	37	43	2.63158	58.9041	0.0387387	4.46329e-06	0.0513769	7.06698e-05
yjcS		Putative alkyl/aryl-sulfatase YjcS	1	30	37	43	2.63158	58.9041	0.0387387	4.46329e-06	0.0513769	7.06698e-05
chiD		hypothetical protein	1	30	37	43	2.63158	58.9041	0.0387387	4.46329e-06	0.0513769	7.06698e-05
group_448		hypothetical protein	1	30	37	43	2.63158	58.9041	0.0387387	4.46329e-06	0.0513769	7.06698e-05
group_481		hypothetical protein	1	30	37	43	2.63158	58.9041	0.0387387	4.46329e-06	0.0513769	7.06698e-05
group_50		hypothetical protein	1	30	37	43	2.63158	58.9041	0.0387387	4.46329e-06	0.0513769	7.06698e-05
group_51		hypothetical protein	1	30	37	43	2.63158	58.9041	0.0387387	4.46329e-06	0.0513769	7.06698e-05
group_5940		hypothetical protein	1	30	37	43	2.63158	58.9041	0.0387387	4.46329e-06	0.0513769	7.06698e-05
alsE		D-allulose-6-phosphate 3-epimerase	1	30	37	43	2.63158	58.9041	0.0387387	4.46329e-06	0.0513769	7.06698e-05
group_5973		hypothetical protein	1	30	37	43	2.63158	58.9041	0.0387387	4.46329e-06	0.0513769	7.06698e-05
group_5974		hypothetical protein	1	30	37	43	2.63158	58.9041	0.0387387	4.46329e-06	0.0513769	7.06698e-05
group_5984		hypothetical protein	1	30	37	43	2.63158	58.9041	0.0387387	4.46329e-06	0.0513769	7.06698e-05
group_5988	rbfA	Ribosome-binding factor A	1	30	37	43	2.63158	58.9041	0.0387387	4.46329e-06	0.0513769	7.06698e-05
group_5993		hypothetical protein	1	30	37	43	2.63158	58.9041	0.0387387	4.46329e-06	0.0513769	7.06698e-05
group_5994		hypothetical protein	1	30	37	43	2.63158	58.9041	0.0387387	4.46329e-06	0.0513769	7.06698e-05
group_6001		hypothetical protein	1	30	37	43	2.63158	58.9041	0.0387387	4.46329e-06	0.0513769	7.06698e-05
group_6003		hypothetical protein	1	30	37	43	2.63158	58.9041	0.0387387	4.46329e-06	0.0513769	7.06698e-05
group_6023		hypothetical protein	1	30	37	43	2.63158	58.9041	0.0387387	4.46329e-06	0.0513769	7.06698e-05
group_6031		hypothetical protein	1	30	37	43	2.63158	58.9041	0.0387387	4.46329e-06	0.0513769	7.06698e-05
group_6062		hypothetical protein	1	30	37	43	2.63158	58.9041	0.0387387	4.46329e-06	0.0513769	7.06698e-05
group_617		hypothetical protein	1	30	37	43	2.63158	58.9041	0.0387387	4.46329e-06	0.0513769	7.06698e-05
group_619		hypothetical protein	1	30	37	43	2.63158	58.9041	0.0387387	4.46329e-06	0.0513769	7.06698e-05
group_620		hypothetical protein	1	30	37	43	2.63158	58.9041	0.0387387	4.46329e-06	0.0513769	7.06698e-05
group_621	tilS	tRNA(Ile)-lysidine synthase	1	30	37	43	2.63158	58.9041	0.0387387	4.46329e-06	0.0513769	7.06698e-05
group_786		hypothetical protein	1	30	37	43	2.63158	58.9041	0.0387387	4.46329e-06	0.0513769	7.06698e-05
group_792	mapP	Maltose 6'-phosphate phosphatase	1	30	37	43	2.63158	58.9041	0.0387387	4.46329e-06	0.0513769	7.06698e-05
group_793		hypothetical protein	1	30	37	43	2.63158	58.9041	0.0387387	4.46329e-06	0.0513769	7.06698e-05
group_795		hypothetical protein	1	30	37	43	2.63158	58.9041	0.0387387	4.46329e-06	0.0513769	7.06698e-05
sspB		hypothetical protein	1	30	37	43	2.63158	58.9041	0.0387387	4.46329e-06	0.0513769	7.06698e-05
group_802		hypothetical protein	1	30	37	43	2.63158	58.9041	0.0387387	4.46329e-06	0.0513769	7.06698e-05
group_905	sfsA	Sugar fermentation stimulation protein A	1	30	37	43	2.63158	58.9041	0.0387387	4.46329e-06	0.0513769	7.06698e-05
group_4614		hypothetical protein	16	4	22	69	42.1053	94.5205	12.5455	4.86738e-06	0.0560284	7.69621e-05
gatA_2		hypothetical protein	10	53	28	20	26.3158	27.3973	0.134771	5.40553e-06	0.0622231	8.5354e-05
group_487		IS30 family transposase IS1062	22	11	16	62	57.8947	84.9315	7.75	6.11864e-06	0.0704317	9.64818e-05
crr_1		hypothetical protein	29	22	9	51	76.3158	69.863	7.4697	6.26741e-06	0.0721442	9.85576e-05
group_707		hypothetical protein	29	22	9	51	76.3158	69.863	7.4697	6.26741e-06	0.0721442	9.85576e-05
group_1392	manX_1	PTS system mannose-specific EIIAB component	38	48	0	25	100	34.2466	inf	6.34551e-06	0.0730431	9.89744e-05
manZ_3		PTS system mannose-specific EIID component	38	48	0	25	100	34.2466	inf	6.34551e-06	0.0730431	9.89744e-05
uxuA_2		Mannonate dehydratase	38	48	0	25	100	34.2466	inf	6.34551e-06	0.0730431	9.89744e-05
sorB		PTS system sorbose-specific EIIB component	38	48	0	25	100	34.2466	inf	6.34551e-06	0.0730431	9.89744e-05
group_322		hypothetical protein	38	48	0	25	100	34.2466	inf	6.34551e-06	0.0730431	9.89744e-05
group_1720		hypothetical protein	0	25	38	48	0	65.7534	0	6.34551e-06	0.0730431	9.89744e-05
rfbB		dTDP-glucose 4,6-dehydratase	11	54	27	19	28.9474	26.0274	0.143347	6.48105e-06	0.0746034	0.000100679
clpP_1		ATP-dependent Clp protease proteolytic subunit	27	19	11	54	71.0526	73.9726	6.97608	6.48105e-06	0.0746034	0.000100679
group_2053		hypothetical protein	27	19	11	54	71.0526	73.9726	6.97608	6.48105e-06	0.0746034	0.000100679
group_2248		hypothetical protein	12	1	26	72	31.5789	98.6301	33.2308	6.76136e-06	0.07783	0.000102543
group_2911		hypothetical protein	12	1	26	72	31.5789	98.6301	33.2308	6.76136e-06	0.07783	0.000102543
group_2912		hypothetical protein	12	1	26	72	31.5789	98.6301	33.2308	6.76136e-06	0.07783	0.000102543
group_2913		hypothetical protein	12	1	26	72	31.5789	98.6301	33.2308	6.76136e-06	0.07783	0.000102543
group_2914		hypothetical protein	12	1	26	72	31.5789	98.6301	33.2308	6.76136e-06	0.07783	0.000102543
group_2915		hypothetical protein	12	1	26	72	31.5789	98.6301	33.2308	6.76136e-06	0.07783	0.000102543
group_2916		hypothetical protein	12	1	26	72	31.5789	98.6301	33.2308	6.76136e-06	0.07783	0.000102543
group_3801		hypothetical protein	12	1	26	72	31.5789	98.6301	33.2308	6.76136e-06	0.07783	0.000102543
group_3802		hypothetical protein	12	1	26	72	31.5789	98.6301	33.2308	6.76136e-06	0.07783	0.000102543
group_3803		hypothetical protein	12	1	26	72	31.5789	98.6301	33.2308	6.76136e-06	0.07783	0.000102543
xerC_8		Tyrosine recombinase XerC	12	1	26	72	31.5789	98.6301	33.2308	6.76136e-06	0.07783	0.000102543
group_6702		hypothetical protein	12	1	26	72	31.5789	98.6301	33.2308	6.76136e-06	0.07783	0.000102543
group_6712		hypothetical protein	12	1	26	72	31.5789	98.6301	33.2308	6.76136e-06	0.07783	0.000102543
group_6713		hypothetical protein	12	1	26	72	31.5789	98.6301	33.2308	6.76136e-06	0.07783	0.000102543
group_6715		hypothetical protein	12	1	26	72	31.5789	98.6301	33.2308	6.76136e-06	0.07783	0.000102543
group_6719		hypothetical protein	12	1	26	72	31.5789	98.6301	33.2308	6.76136e-06	0.07783	0.000102543
group_6720		hypothetical protein	12	1	26	72	31.5789	98.6301	33.2308	6.76136e-06	0.07783	0.000102543
group_6721		hypothetical protein	12	1	26	72	31.5789	98.6301	33.2308	6.76136e-06	0.07783	0.000102543
group_1088		hypothetical protein	32	29	6	44	84.2105	60.274	8.09195	6.93936e-06	0.079879	0.000105104
group_4330		hypothetical protein	35	37	3	36	92.1053	49.3151	11.3514	7.27679e-06	0.0837631	0.000109925
group_5942		hypothetical protein	3	36	35	37	7.89474	50.6849	0.0880952	7.27679e-06	0.0837631	0.000109925
group_2113	lacR_2	Lactose phosphotransferase system repressor	10	52	28	21	26.3158	28.7671	0.144231	7.56341e-06	0.0870624	0.000113956
smc_2		Chromosome partition protein Smc	28	21	10	52	73.6842	71.2329	6.93333	7.56341e-06	0.0870624	0.000113956
pgdA		hypothetical protein	36	40	2	33	94.7368	45.2055	14.85	8.78682e-06	0.101145	0.000126708
group_3340		hypothetical protein	36	40	2	33	94.7368	45.2055	14.85	8.78682e-06	0.101145	0.000126708
group_3427		hypothetical protein	36	40	2	33	94.7368	45.2055	14.85	8.78682e-06	0.101145	0.000126708
group_1519		hypothetical protein	10	0	28	73	26.3158	100	inf	9.172e-06	0.105579	0.000126708
group_2226		hypothetical protein	10	0	28	73	26.3158	100	inf	9.172e-06	0.105579	0.000126708
group_3026		hypothetical protein	10	0	28	73	26.3158	100	inf	9.172e-06	0.105579	0.000126708
group_4021		hypothetical protein	10	0	28	73	26.3158	100	inf	9.172e-06	0.105579	0.000126708
group_8197		hypothetical protein	10	0	28	73	26.3158	100	inf	9.172e-06	0.105579	0.000126708
group_8199		hypothetical protein	10	0	28	73	26.3158	100	inf	9.172e-06	0.105579	0.000126708
group_8383	xerC_2	Tyrosine recombinase XerC	10	0	28	73	26.3158	100	inf	9.172e-06	0.105579	0.000126708
group_8384		IS110 family transposase ISAzo28	10	0	28	73	26.3158	100	inf	9.172e-06	0.105579	0.000126708
group_8385		hypothetical protein	10	0	28	73	26.3158	100	inf	9.172e-06	0.105579	0.000126708
group_8386		hypothetical protein	10	0	28	73	26.3158	100	inf	9.172e-06	0.105579	0.000126708
group_8387		hypothetical protein	10	0	28	73	26.3158	100	inf	9.172e-06	0.105579	0.000126708
arcB_2		Delta(1)-pyrroline-2-carboxylate reductase	10	0	28	73	26.3158	100	inf	9.172e-06	0.105579	0.000126708
group_1428		hypothetical protein	37	44	1	29	97.3684	39.726	24.3864	9.2684e-06	0.106689	0.000126708
fabG_2		3-oxoacyl-[acyl-carrier-protein] reductase FabG	37	44	1	29	97.3684	39.726	24.3864	9.2684e-06	0.106689	0.000126708
por_1		Polyol:NADP oxidoreductase	37	44	1	29	97.3684	39.726	24.3864	9.2684e-06	0.106689	0.000126708
group_1563		hypothetical protein	37	44	1	29	97.3684	39.726	24.3864	9.2684e-06	0.106689	0.000126708
srlB		PTS system glucitol/sorbitol-specific EIIA component	37	44	1	29	97.3684	39.726	24.3864	9.2684e-06	0.106689	0.000126708
srlE		PTS system glucitol/sorbitol-specific EIIB component	37	44	1	29	97.3684	39.726	24.3864	9.2684e-06	0.106689	0.000126708
srlA		PTS system glucitol/sorbitol-specific EIIC component	37	44	1	29	97.3684	39.726	24.3864	9.2684e-06	0.106689	0.000126708
rspR_1		HTH-type transcriptional repressor RspR	37	44	1	29	97.3684	39.726	24.3864	9.2684e-06	0.106689	0.000126708
licR_1		putative licABCH operon regulator	37	44	1	29	97.3684	39.726	24.3864	9.2684e-06	0.106689	0.000126708
group_858		hypothetical protein	37	44	1	29	97.3684	39.726	24.3864	9.2684e-06	0.106689	0.000126708
group_954	pehX	hypothetical protein	37	44	1	29	97.3684	39.726	24.3864	9.2684e-06	0.106689	0.000126708
group_1028		Deacetylase	1	29	37	44	2.63158	60.274	0.0410065	9.2684e-06	0.106689	0.000126708
group_1029		hypothetical protein	1	29	37	44	2.63158	60.274	0.0410065	9.2684e-06	0.106689	0.000126708
group_1046		hypothetical protein	1	29	37	44	2.63158	60.274	0.0410065	9.2684e-06	0.106689	0.000126708
group_1048	mccF	Microcin C7 self-immunity protein MccF	1	29	37	44	2.63158	60.274	0.0410065	9.2684e-06	0.106689	0.000126708
group_1054	por_1	Polyol:NADP oxidoreductase	1	29	37	44	2.63158	60.274	0.0410065	9.2684e-06	0.106689	0.000126708
malP_2		PTS system maltose-specific EIICB component	1	29	37	44	2.63158	60.274	0.0410065	9.2684e-06	0.106689	0.000126708
group_109		hypothetical protein	1	29	37	44	2.63158	60.274	0.0410065	9.2684e-06	0.106689	0.000126708
group_1339		hypothetical protein	1	29	37	44	2.63158	60.274	0.0410065	9.2684e-06	0.106689	0.000126708
group_1356	glvR_1	HTH-type transcriptional regulator GlvR	1	29	37	44	2.63158	60.274	0.0410065	9.2684e-06	0.106689	0.000126708
group_1664		hypothetical protein	1	29	37	44	2.63158	60.274	0.0410065	9.2684e-06	0.106689	0.000126708
group_1680	ydeA	putative protease YdeA	1	29	37	44	2.63158	60.274	0.0410065	9.2684e-06	0.106689	0.000126708
group_1697		hypothetical protein	1	29	37	44	2.63158	60.274	0.0410065	9.2684e-06	0.106689	0.000126708
group_1700	gmk_1	Guanylate kinase	1	29	37	44	2.63158	60.274	0.0410065	9.2684e-06	0.106689	0.000126708
group_1701		hypothetical protein	1	29	37	44	2.63158	60.274	0.0410065	9.2684e-06	0.106689	0.000126708
group_1705		hypothetical protein	1	29	37	44	2.63158	60.274	0.0410065	9.2684e-06	0.106689	0.000126708
group_1707		hypothetical protein	1	29	37	44	2.63158	60.274	0.0410065	9.2684e-06	0.106689	0.000126708
group_1713		hypothetical protein	1	29	37	44	2.63158	60.274	0.0410065	9.2684e-06	0.106689	0.000126708
group_1716		hypothetical protein	1	29	37	44	2.63158	60.274	0.0410065	9.2684e-06	0.106689	0.000126708
group_1724	manX_1	PTS system mannose-specific EIIAB component	1	29	37	44	2.63158	60.274	0.0410065	9.2684e-06	0.106689	0.000126708
group_2145	manZ_1	PTS system mannose-specific EIID component	1	29	37	44	2.63158	60.274	0.0410065	9.2684e-06	0.106689	0.000126708
sorA_4		PTS system sorbose-specific EIIC component	1	29	37	44	2.63158	60.274	0.0410065	9.2684e-06	0.106689	0.000126708
group_2161		hypothetical protein	1	29	37	44	2.63158	60.274	0.0410065	9.2684e-06	0.106689	0.000126708
group_2182		hypothetical protein	1	29	37	44	2.63158	60.274	0.0410065	9.2684e-06	0.106689	0.000126708
group_2184		hypothetical protein	1	29	37	44	2.63158	60.274	0.0410065	9.2684e-06	0.106689	0.000126708
group_2187	malH	Maltose-6'-phosphate glucosidase MalH	1	29	37	44	2.63158	60.274	0.0410065	9.2684e-06	0.106689	0.000126708
group_2189		hypothetical protein	1	29	37	44	2.63158	60.274	0.0410065	9.2684e-06	0.106689	0.000126708
licC_2		Lichenan permease IIC component	1	29	37	44	2.63158	60.274	0.0410065	9.2684e-06	0.106689	0.000126708
group_2762	coaE	Dephospho-CoA kinase	1	29	37	44	2.63158	60.274	0.0410065	9.2684e-06	0.106689	0.000126708
group_2764		hypothetical protein	1	29	37	44	2.63158	60.274	0.0410065	9.2684e-06	0.106689	0.000126708
group_2790		hypothetical protein	1	29	37	44	2.63158	60.274	0.0410065	9.2684e-06	0.106689	0.000126708
group_2803	ybbH_2	putative HTH-type transcriptional regulator YbbH	1	29	37	44	2.63158	60.274	0.0410065	9.2684e-06	0.106689	0.000126708
group_2810		hypothetical protein	1	29	37	44	2.63158	60.274	0.0410065	9.2684e-06	0.106689	0.000126708
group_2818		hypothetical protein	1	29	37	44	2.63158	60.274	0.0410065	9.2684e-06	0.106689	0.000126708
group_3592		hypothetical protein	1	29	37	44	2.63158	60.274	0.0410065	9.2684e-06	0.106689	0.000126708
group_3621		hypothetical protein	1	29	37	44	2.63158	60.274	0.0410065	9.2684e-06	0.106689	0.000126708
group_3623		hypothetical protein	1	29	37	44	2.63158	60.274	0.0410065	9.2684e-06	0.106689	0.000126708
group_3626		hypothetical protein	1	29	37	44	2.63158	60.274	0.0410065	9.2684e-06	0.106689	0.000126708
group_388		hypothetical protein	1	29	37	44	2.63158	60.274	0.0410065	9.2684e-06	0.106689	0.000126708
iolC		2-dehydro-3-deoxy-phosphogluconate aldolase	1	29	37	44	2.63158	60.274	0.0410065	9.2684e-06	0.106689	0.000126708
group_480		hypothetical protein	1	29	37	44	2.63158	60.274	0.0410065	9.2684e-06	0.106689	0.000126708
group_482		hypothetical protein	1	29	37	44	2.63158	60.274	0.0410065	9.2684e-06	0.106689	0.000126708
manP_2		PTS system mannose-specific EIIBCA component	1	29	37	44	2.63158	60.274	0.0410065	9.2684e-06	0.106689	0.000126708
group_5967	manP_3	PTS system mannose-specific EIIBCA component	1	29	37	44	2.63158	60.274	0.0410065	9.2684e-06	0.106689	0.000126708
group_5985		hypothetical protein	1	29	37	44	2.63158	60.274	0.0410065	9.2684e-06	0.106689	0.000126708
group_6010	thiN	Thiamine pyrophosphokinase	1	29	37	44	2.63158	60.274	0.0410065	9.2684e-06	0.106689	0.000126708
malX		PTS system maltose-specific EIICB component	1	29	37	44	2.63158	60.274	0.0410065	9.2684e-06	0.106689	0.000126708
group_613	dgaE	D-glucosaminate-6-phosphate ammonia lyase	1	29	37	44	2.63158	60.274	0.0410065	9.2684e-06	0.106689	0.000126708
group_632		hypothetical protein	1	29	37	44	2.63158	60.274	0.0410065	9.2684e-06	0.106689	0.000126708
group_70		hypothetical protein	1	29	37	44	2.63158	60.274	0.0410065	9.2684e-06	0.106689	0.000126708
xly		Xanthan lyase	1	29	37	44	2.63158	60.274	0.0410065	9.2684e-06	0.106689	0.000126708
group_789		hypothetical protein	1	29	37	44	2.63158	60.274	0.0410065	9.2684e-06	0.106689	0.000126708
malY		Protein MalY	1	29	37	44	2.63158	60.274	0.0410065	9.2684e-06	0.106689	0.000126708
group_1100	bglH_2	Aryl-phospho-beta-D-glucosidase BglH	34	34	4	39	89.4737	53.4247	9.75	9.81108e-06	0.112935	0.000133493
group_2572		hypothetical protein	34	34	4	39	89.4737	53.4247	9.75	9.81108e-06	0.112935	0.000133493
bglH_3		Aryl-phospho-beta-D-glucosidase BglH	34	34	4	39	89.4737	53.4247	9.75	9.81108e-06	0.112935	0.000133493
group_704	bglF_1	PTS system beta-glucoside-specific EIIBCA component	34	34	4	39	89.4737	53.4247	9.75	9.81108e-06	0.112935	0.000133493
group_12147		IS3 family transposase IS1485	36	41	2	32	94.7368	43.8356	14.0488	1.07792e-05	0.124079	0.000145122
group_2435		hypothetical protein	36	41	2	32	94.7368	43.8356	14.0488	1.07792e-05	0.124079	0.000145122
yvbK		putative N-acetyltransferase YvbK	36	41	2	32	94.7368	43.8356	14.0488	1.07792e-05	0.124079	0.000145122
cbh_1		Choloylglycine hydrolase	36	41	2	32	94.7368	43.8356	14.0488	1.07792e-05	0.124079	0.000145122
gluP		Rhomboid protease GluP	36	41	2	32	94.7368	43.8356	14.0488	1.07792e-05	0.124079	0.000145122
group_4432		hypothetical protein	36	41	2	32	94.7368	43.8356	14.0488	1.07792e-05	0.124079	0.000145122
yqgN		putative protein YqgN	36	41	2	32	94.7368	43.8356	14.0488	1.07792e-05	0.124079	0.000145122
group_5108		hypothetical protein	36	41	2	32	94.7368	43.8356	14.0488	1.07792e-05	0.124079	0.000145122
group_302	pgdA	hypothetical protein	2	32	36	41	5.26316	56.1644	0.0711806	1.07792e-05	0.124079	0.000145122
group_1539		hypothetical protein	13	2	25	71	34.2105	97.2603	18.46	1.09983e-05	0.126601	0.000147211
group_2548		hypothetical protein	13	2	25	71	34.2105	97.2603	18.46	1.09983e-05	0.126601	0.000147211
group_7348		IS1182 family transposase IS1182	13	2	25	71	34.2105	97.2603	18.46	1.09983e-05	0.126601	0.000147211
group_7349		hypothetical protein	13	2	25	71	34.2105	97.2603	18.46	1.09983e-05	0.126601	0.000147211
group_7350		hypothetical protein	13	2	25	71	34.2105	97.2603	18.46	1.09983e-05	0.126601	0.000147211
group_2699		hypothetical protein	0	24	38	49	0	67.1233	0	1.34485e-05	0.154805	0.000179173
entP		Bacteriocin enterocin-P	0	24	38	49	0	67.1233	0	1.34485e-05	0.154805	0.000179173
group_3509		hypothetical protein	0	24	38	49	0	67.1233	0	1.34485e-05	0.154805	0.000179173
group_3663		hypothetical protein	0	24	38	49	0	67.1233	0	1.34485e-05	0.154805	0.000179173
group_3333		hypothetical protein	14	3	24	70	36.8421	95.8904	13.6111	1.41221e-05	0.16256	0.000185995
group_3334		hypothetical protein	14	3	24	70	36.8421	95.8904	13.6111	1.41221e-05	0.16256	0.000185995
sorA_3		PTS system sorbose-specific EIIC component	14	3	24	70	36.8421	95.8904	13.6111	1.41221e-05	0.16256	0.000185995
nfr2		NADH-dependent flavin reductase subunit 2	14	3	24	70	36.8421	95.8904	13.6111	1.41221e-05	0.16256	0.000185995
apbE_2		FAD:protein FMN transferase	14	3	24	70	36.8421	95.8904	13.6111	1.41221e-05	0.16256	0.000185995
group_6776		hypothetical protein	14	3	24	70	36.8421	95.8904	13.6111	1.41221e-05	0.16256	0.000185995
manX_5		PTS system mannose-specific EIIAB component	14	3	24	70	36.8421	95.8904	13.6111	1.41221e-05	0.16256	0.000185995
group_6778	manZ_7	PTS system mannose-specific EIID component	14	3	24	70	36.8421	95.8904	13.6111	1.41221e-05	0.16256	0.000185995
frlB_2		Fructosamine deglycase FrlB	14	3	24	70	36.8421	95.8904	13.6111	1.41221e-05	0.16256	0.000185995
panD		Aspartate 1-decarboxylase	14	3	24	70	36.8421	95.8904	13.6111	1.41221e-05	0.16256	0.000185995
group_1506		hypothetical protein	17	6	21	67	44.7368	91.7808	9.03968	1.48084e-05	0.17046	0.000194811
Int-Tn		hypothetical protein	3	35	35	38	7.89474	52.0548	0.0930612	1.55453e-05	0.178942	0.000203806
group_1579		hypothetical protein	35	38	3	35	92.1053	47.9452	10.7456	1.55453e-05	0.178942	0.000203806
araD		L-ribulose-5-phosphate 4-epimerase AraD	35	38	3	35	92.1053	47.9452	10.7456	1.55453e-05	0.178942	0.000203806
group_3325		Antitoxin epsilon	15	4	23	69	39.4737	94.5205	11.25	1.57068e-05	0.180801	0.00020569
group_1571		hypothetical protein	16	5	22	68	42.1053	93.1507	9.89091	1.58259e-05	0.182172	0.000206779
group_983	ltrA	hypothetical protein	16	5	22	68	42.1053	93.1507	9.89091	1.58259e-05	0.182172	0.000206779
group_1109		hypothetical protein	33	33	5	40	86.8421	54.7945	8	1.59973e-05	0.184145	0.000208781
atxA		hypothetical protein	31	28	7	45	81.5789	61.6438	7.11735	1.80401e-05	0.207659	0.000235175
group_1883		hypothetical protein	37	45	1	28	97.3684	38.3562	23.0222	2.03444e-05	0.234185	0.000258768
rutB		Peroxyureidoacrylate/ureidoacrylate amidohydrolase RutB	37	45	1	28	97.3684	38.3562	23.0222	2.03444e-05	0.234185	0.000258768
group_1050		hypothetical protein	1	28	37	45	2.63158	61.6438	0.0434363	2.03444e-05	0.234185	0.000258768
group_1714		hypothetical protein	1	28	37	45	2.63158	61.6438	0.0434363	2.03444e-05	0.234185	0.000258768
group_2160	rutB	hypothetical protein	1	28	37	45	2.63158	61.6438	0.0434363	2.03444e-05	0.234185	0.000258768
group_2186		hypothetical protein	1	28	37	45	2.63158	61.6438	0.0434363	2.03444e-05	0.234185	0.000258768
group_2312		hypothetical protein	1	28	37	45	2.63158	61.6438	0.0434363	2.03444e-05	0.234185	0.000258768
group_262		hypothetical protein	1	28	37	45	2.63158	61.6438	0.0434363	2.03444e-05	0.234185	0.000258768
group_2672		hypothetical protein	1	28	37	45	2.63158	61.6438	0.0434363	2.03444e-05	0.234185	0.000258768
aguA_1		Agmatine deiminase	1	28	37	45	2.63158	61.6438	0.0434363	2.03444e-05	0.234185	0.000258768
group_2763		hypothetical protein	1	28	37	45	2.63158	61.6438	0.0434363	2.03444e-05	0.234185	0.000258768
glvR		HTH-type transcriptional regulator GlvR	1	28	37	45	2.63158	61.6438	0.0434363	2.03444e-05	0.234185	0.000258768
group_3638		hypothetical protein	1	28	37	45	2.63158	61.6438	0.0434363	2.03444e-05	0.234185	0.000258768
group_3640	rspR_1	HTH-type transcriptional repressor RspR	1	28	37	45	2.63158	61.6438	0.0434363	2.03444e-05	0.234185	0.000258768
group_3641		hypothetical protein	1	28	37	45	2.63158	61.6438	0.0434363	2.03444e-05	0.234185	0.000258768
group_3667		hypothetical protein	1	28	37	45	2.63158	61.6438	0.0434363	2.03444e-05	0.234185	0.000258768
group_3699		hypothetical protein	1	28	37	45	2.63158	61.6438	0.0434363	2.03444e-05	0.234185	0.000258768
group_5983		hypothetical protein	1	28	37	45	2.63158	61.6438	0.0434363	2.03444e-05	0.234185	0.000258768
group_5992		hypothetical protein	1	28	37	45	2.63158	61.6438	0.0434363	2.03444e-05	0.234185	0.000258768
group_6021		putative HTH-type transcriptional regulator	1	28	37	45	2.63158	61.6438	0.0434363	2.03444e-05	0.234185	0.000258768
group_616		hypothetical protein	1	28	37	45	2.63158	61.6438	0.0434363	2.03444e-05	0.234185	0.000258768
group_630		hypothetical protein	1	28	37	45	2.63158	61.6438	0.0434363	2.03444e-05	0.234185	0.000258768
group_1020		hypothetical protein	2	31	36	42	5.26316	57.5342	0.0752688	2.12902e-05	0.245071	0.00026267
group_1719		hypothetical protein	2	31	36	42	5.26316	57.5342	0.0752688	2.12902e-05	0.245071	0.00026267
desR		Transcriptional regulatory protein DesR	36	42	2	31	94.7368	42.4658	13.2857	2.12902e-05	0.245071	0.00026267
lhpI		Delta(1)-pyrroline-2-carboxylate reductase	36	42	2	31	94.7368	42.4658	13.2857	2.12902e-05	0.245071	0.00026267
ydeA		putative protease YdeA	36	42	2	31	94.7368	42.4658	13.2857	2.12902e-05	0.245071	0.00026267
ghrB_1		Glyoxylate/hydroxypyruvate reductase B	36	42	2	31	94.7368	42.4658	13.2857	2.12902e-05	0.245071	0.00026267
desK		hypothetical protein	36	42	2	31	94.7368	42.4658	13.2857	2.12902e-05	0.245071	0.00026267
group_2095		hypothetical protein	36	42	2	31	94.7368	42.4658	13.2857	2.12902e-05	0.245071	0.00026267
group_2417		hypothetical protein	36	42	2	31	94.7368	42.4658	13.2857	2.12902e-05	0.245071	0.00026267
group_2567		hypothetical protein	36	42	2	31	94.7368	42.4658	13.2857	2.12902e-05	0.245071	0.00026267
group_2579		hypothetical protein	36	42	2	31	94.7368	42.4658	13.2857	2.12902e-05	0.245071	0.00026267
yedJ		putative protein YedJ	36	42	2	31	94.7368	42.4658	13.2857	2.12902e-05	0.245071	0.00026267
group_2616		hypothetical protein	36	42	2	31	94.7368	42.4658	13.2857	2.12902e-05	0.245071	0.00026267
group_2637		hypothetical protein	36	42	2	31	94.7368	42.4658	13.2857	2.12902e-05	0.245071	0.00026267
group_2648		hypothetical protein	36	42	2	31	94.7368	42.4658	13.2857	2.12902e-05	0.245071	0.00026267
group_2725		hypothetical protein	36	42	2	31	94.7368	42.4658	13.2857	2.12902e-05	0.245071	0.00026267
group_3261		hypothetical protein	36	42	2	31	94.7368	42.4658	13.2857	2.12902e-05	0.245071	0.00026267
tilS		tRNA(Ile)-lysidine synthase	36	42	2	31	94.7368	42.4658	13.2857	2.12902e-05	0.245071	0.00026267
group_3421		hypothetical protein	36	42	2	31	94.7368	42.4658	13.2857	2.12902e-05	0.245071	0.00026267
group_3460		hypothetical protein	36	42	2	31	94.7368	42.4658	13.2857	2.12902e-05	0.245071	0.00026267
pdxK		Pyridoxine kinase	36	42	2	31	94.7368	42.4658	13.2857	2.12902e-05	0.245071	0.00026267
group_4722		hypothetical protein	36	42	2	31	94.7368	42.4658	13.2857	2.12902e-05	0.245071	0.00026267
fra		Intracellular iron chaperone frataxin	36	42	2	31	94.7368	42.4658	13.2857	2.12902e-05	0.245071	0.00026267
rnhA		14.7 kDa ribonuclease H-like protein	36	42	2	31	94.7368	42.4658	13.2857	2.12902e-05	0.245071	0.00026267
thiN		Thiamine pyrophosphokinase	36	42	2	31	94.7368	42.4658	13.2857	2.12902e-05	0.245071	0.00026267
group_5080		hypothetical protein	36	42	2	31	94.7368	42.4658	13.2857	2.12902e-05	0.245071	0.00026267
group_745		hypothetical protein	36	42	2	31	94.7368	42.4658	13.2857	2.12902e-05	0.245071	0.00026267
mccF		Microcin C7 self-immunity protein MccF	36	42	2	31	94.7368	42.4658	13.2857	2.12902e-05	0.245071	0.00026267
group_1745	ltrA	hypothetical protein	11	1	27	72	28.9474	98.6301	29.3333	2.29609e-05	0.264303	0.000276757
lacE_4		PTS system lactose-specific EIICB component	11	1	27	72	28.9474	98.6301	29.3333	2.29609e-05	0.264303	0.000276757
group_2225		hypothetical protein	11	1	27	72	28.9474	98.6301	29.3333	2.29609e-05	0.264303	0.000276757
dgoA		hypothetical protein	11	1	27	72	28.9474	98.6301	29.3333	2.29609e-05	0.264303	0.000276757
group_3158	gatC_3	PTS system galactitol-specific EIIC component	11	1	27	72	28.9474	98.6301	29.3333	2.29609e-05	0.264303	0.000276757
group_3800		hypothetical protein	11	1	27	72	28.9474	98.6301	29.3333	2.29609e-05	0.264303	0.000276757
group_3804		hypothetical protein	11	1	27	72	28.9474	98.6301	29.3333	2.29609e-05	0.264303	0.000276757
group_4413		hypothetical protein	11	1	27	72	28.9474	98.6301	29.3333	2.29609e-05	0.264303	0.000276757
group_4439		hypothetical protein	11	1	27	72	28.9474	98.6301	29.3333	2.29609e-05	0.264303	0.000276757
czcR		Transcriptional activator protein CzcR	11	1	27	72	28.9474	98.6301	29.3333	2.29609e-05	0.264303	0.000276757
lacR_5		Lactose phosphotransferase system repressor	11	1	27	72	28.9474	98.6301	29.3333	2.29609e-05	0.264303	0.000276757
group_4492	lacA	Galactose-6-phosphate isomerase subunit LacA	11	1	27	72	28.9474	98.6301	29.3333	2.29609e-05	0.264303	0.000276757
group_4493	lacC_2	Tagatose-6-phosphate kinase	11	1	27	72	28.9474	98.6301	29.3333	2.29609e-05	0.264303	0.000276757
lacG_5		6-phospho-beta-galactosidase	11	1	27	72	28.9474	98.6301	29.3333	2.29609e-05	0.264303	0.000276757
group_4562	lacR_3	HTH-type transcriptional regulator LacR	11	1	27	72	28.9474	98.6301	29.3333	2.29609e-05	0.264303	0.000276757
group_6459		hypothetical protein	11	1	27	72	28.9474	98.6301	29.3333	2.29609e-05	0.264303	0.000276757
group_6704	uidA	Beta-glucuronidase	11	1	27	72	28.9474	98.6301	29.3333	2.29609e-05	0.264303	0.000276757
yjmB_1		putative symporter YjmB	11	1	27	72	28.9474	98.6301	29.3333	2.29609e-05	0.264303	0.000276757
kdgA_2		KHG/KDPG aldolase	11	1	27	72	28.9474	98.6301	29.3333	2.29609e-05	0.264303	0.000276757
group_6707	por_2	Polyol:NADP oxidoreductase	11	1	27	72	28.9474	98.6301	29.3333	2.29609e-05	0.264303	0.000276757
rspR_3		HTH-type transcriptional repressor RspR	11	1	27	72	28.9474	98.6301	29.3333	2.29609e-05	0.264303	0.000276757
group_6716		hypothetical protein	11	1	27	72	28.9474	98.6301	29.3333	2.29609e-05	0.264303	0.000276757
group_1099		hypothetical protein	37	46	1	27	97.3684	36.9863	21.7174	2.3608e-05	0.271752	0.000282193
group_2148		hypothetical protein	1	27	37	46	2.63158	63.0137	0.046046	2.3608e-05	0.271752	0.000282193
group_2782		hypothetical protein	1	27	37	46	2.63158	63.0137	0.046046	2.3608e-05	0.271752	0.000282193
group_2805		hypothetical protein	1	27	37	46	2.63158	63.0137	0.046046	2.3608e-05	0.271752	0.000282193
group_3649		hypothetical protein	1	27	37	46	2.63158	63.0137	0.046046	2.3608e-05	0.271752	0.000282193
group_3651		hypothetical protein	1	27	37	46	2.63158	63.0137	0.046046	2.3608e-05	0.271752	0.000282193
group_392		hypothetical protein	1	27	37	46	2.63158	63.0137	0.046046	2.3608e-05	0.271752	0.000282193
bglF_5		PTS system beta-glucoside-specific EIIBCA component	1	27	37	46	2.63158	63.0137	0.046046	2.3608e-05	0.271752	0.000282193
group_1418		hypothetical protein	38	50	0	23	100	31.5068	inf	3.02719e-05	0.348459	0.000359237
group_1311		hypothetical protein	0	23	38	50	0	68.4932	0	3.02719e-05	0.348459	0.000359237
group_2115		hypothetical protein	0	23	38	50	0	68.4932	0	3.02719e-05	0.348459	0.000359237
group_2257		hypothetical protein	0	23	38	50	0	68.4932	0	3.02719e-05	0.348459	0.000359237
group_6802		hypothetical protein	0	23	38	50	0	68.4932	0	3.02719e-05	0.348459	0.000359237
group_779		hypothetical protein	0	23	38	50	0	68.4932	0	3.02719e-05	0.348459	0.000359237
pepD		Dipeptidase	0	23	38	50	0	68.4932	0	3.02719e-05	0.348459	0.000359237
group_2607		hypothetical protein	26	19	12	54	68.4211	73.9726	6.15789	3.19163e-05	0.367388	0.00037255
group_4397		hypothetical protein	26	19	12	54	68.4211	73.9726	6.15789	3.19163e-05	0.367388	0.00037255
group_5436		IS200/IS605 family transposase ISAac3	26	19	12	54	68.4211	73.9726	6.15789	3.19163e-05	0.367388	0.00037255
group_1146		hypothetical protein	38	51	0	22	100	30.137	inf	3.19439e-05	0.367707	0.00037255
tdh		L-threonine 3-dehydrogenase	38	51	0	22	100	30.137	inf	3.19439e-05	0.367707	0.00037255
iolE_2		hypothetical protein	38	51	0	22	100	30.137	inf	3.19439e-05	0.367707	0.00037255
ycjO		Inner membrane ABC transporter permease protein YcjO	38	51	0	22	100	30.137	inf	3.19439e-05	0.367707	0.00037255
abgT_1		p-aminobenzoyl-glutamate transport protein	0	22	38	51	0	69.863	0	3.19439e-05	0.367707	0.00037255
group_1058		hypothetical protein	0	22	38	51	0	69.863	0	3.19439e-05	0.367707	0.00037255
group_1068		hypothetical protein	0	22	38	51	0	69.863	0	3.19439e-05	0.367707	0.00037255
group_1342		hypothetical protein	0	22	38	51	0	69.863	0	3.19439e-05	0.367707	0.00037255
group_212	topB_4	DNA topoisomerase 3	0	22	38	51	0	69.863	0	3.19439e-05	0.367707	0.00037255
group_2743		hypothetical protein	0	22	38	51	0	69.863	0	3.19439e-05	0.367707	0.00037255
group_3709		hypothetical protein	0	22	38	51	0	69.863	0	3.19439e-05	0.367707	0.00037255
group_3836		hypothetical protein	0	22	38	51	0	69.863	0	3.19439e-05	0.367707	0.00037255
group_5663		hypothetical protein	0	22	38	51	0	69.863	0	3.19439e-05	0.367707	0.00037255
pepV_2		Beta-Ala-Xaa dipeptidase	0	22	38	51	0	69.863	0	3.19439e-05	0.367707	0.00037255
dapH_3		2,3,4,5-tetrahydropyridine-2,6-dicarboxylate N-acetyltransferase	9	0	29	73	23.6842	100	inf	3.22601e-05	0.371346	0.000373588
group_8219		hypothetical protein	9	0	29	73	23.6842	100	inf	3.22601e-05	0.371346	0.000373588
group_8220		hypothetical protein	9	0	29	73	23.6842	100	inf	3.22601e-05	0.371346	0.000373588
group_8221		hypothetical protein	9	0	29	73	23.6842	100	inf	3.22601e-05	0.371346	0.000373588
group_8222		hypothetical protein	9	0	29	73	23.6842	100	inf	3.22601e-05	0.371346	0.000373588
group_8223		hypothetical protein	9	0	29	73	23.6842	100	inf	3.22601e-05	0.371346	0.000373588
group_8224		hypothetical protein	9	0	29	73	23.6842	100	inf	3.22601e-05	0.371346	0.000373588
group_956		hypothetical protein	33	34	5	39	86.8421	53.4247	7.57059	3.28104e-05	0.377681	0.000379579
group_3395		hypothetical protein	35	39	3	34	92.1053	46.5753	10.1709	3.49723e-05	0.402566	0.000404182
group_2333		hypothetical protein	12	2	26	71	31.5789	97.2603	16.3846	3.57717e-05	0.411768	0.000410537
group_2678		hypothetical protein	12	2	26	71	31.5789	97.2603	16.3846	3.57717e-05	0.411768	0.000410537
group_2917		hypothetical protein	12	2	26	71	31.5789	97.2603	16.3846	3.57717e-05	0.411768	0.000410537
group_2927		hypothetical protein	12	2	26	71	31.5789	97.2603	16.3846	3.57717e-05	0.411768	0.000410537
xerC_4		Tyrosine recombinase XerC	12	2	26	71	31.5789	97.2603	16.3846	3.57717e-05	0.411768	0.000410537
group_3282		hypothetical protein	12	2	26	71	31.5789	97.2603	16.3846	3.57717e-05	0.411768	0.000410537
group_4513		Bacteriocin hiracin-JM79	12	2	26	71	31.5789	97.2603	16.3846	3.57717e-05	0.411768	0.000410537
group_1201		hypothetical protein	18	8	20	65	47.3684	89.0411	7.3125	3.59584e-05	0.413917	0.000412268
bin3_1		Putative transposon Tn552 DNA-invertase bin3	32	32	6	41	84.2105	56.1644	6.83333	4.13382e-05	0.475845	0.000473477
group_296		hypothetical protein	28	23	10	50	73.6842	68.4932	6.08696	4.35161e-05	0.500914	0.00048464
group_1504		hypothetical protein	36	43	2	30	94.7368	41.0959	12.5581	4.39548e-05	0.505964	0.00048464
group_1560		hypothetical protein	36	43	2	30	94.7368	41.0959	12.5581	4.39548e-05	0.505964	0.00048464
group_1850	mro_2	Aldose 1-epimerase	36	43	2	30	94.7368	41.0959	12.5581	4.39548e-05	0.505964	0.00048464
nodM		Glutamine--fructose-6-phosphate aminotransferase [isomerizing]	36	43	2	30	94.7368	41.0959	12.5581	4.39548e-05	0.505964	0.00048464
group_2329		hypothetical protein	36	43	2	30	94.7368	41.0959	12.5581	4.39548e-05	0.505964	0.00048464
paiA		Spermidine/spermine N(1)-acetyltransferase	36	43	2	30	94.7368	41.0959	12.5581	4.39548e-05	0.505964	0.00048464
group_2468		hypothetical protein	36	43	2	30	94.7368	41.0959	12.5581	4.39548e-05	0.505964	0.00048464
group_2490		hypothetical protein	36	43	2	30	94.7368	41.0959	12.5581	4.39548e-05	0.505964	0.00048464
pikAII		Zinc-type alcohol dehydrogenase-like protein	36	43	2	30	94.7368	41.0959	12.5581	4.39548e-05	0.505964	0.00048464
group_2576		hypothetical protein	36	43	2	30	94.7368	41.0959	12.5581	4.39548e-05	0.505964	0.00048464
group_2600		hypothetical protein	36	43	2	30	94.7368	41.0959	12.5581	4.39548e-05	0.505964	0.00048464
group_3247		hypothetical protein	36	43	2	30	94.7368	41.0959	12.5581	4.39548e-05	0.505964	0.00048464
group_3316		hypothetical protein	36	43	2	30	94.7368	41.0959	12.5581	4.39548e-05	0.505964	0.00048464
iolS		Aldo-keto reductase IolS	36	43	2	30	94.7368	41.0959	12.5581	4.39548e-05	0.505964	0.00048464
comEC		ComE operon protein 3	36	43	2	30	94.7368	41.0959	12.5581	4.39548e-05	0.505964	0.00048464
ypjD		putative protein YpjD	36	43	2	30	94.7368	41.0959	12.5581	4.39548e-05	0.505964	0.00048464
prmC		Release factor glutamine methyltransferase	36	43	2	30	94.7368	41.0959	12.5581	4.39548e-05	0.505964	0.00048464
group_3453		hypothetical protein	36	43	2	30	94.7368	41.0959	12.5581	4.39548e-05	0.505964	0.00048464
group_3464		hypothetical protein	36	43	2	30	94.7368	41.0959	12.5581	4.39548e-05	0.505964	0.00048464
mtlA		hypothetical protein	36	43	2	30	94.7368	41.0959	12.5581	4.39548e-05	0.505964	0.00048464
group_4289		hypothetical protein	36	43	2	30	94.7368	41.0959	12.5581	4.39548e-05	0.505964	0.00048464
group_4294		hypothetical protein	36	43	2	30	94.7368	41.0959	12.5581	4.39548e-05	0.505964	0.00048464
group_4358		hypothetical protein	36	43	2	30	94.7368	41.0959	12.5581	4.39548e-05	0.505964	0.00048464
group_4448		hypothetical protein	36	43	2	30	94.7368	41.0959	12.5581	4.39548e-05	0.505964	0.00048464
group_4942		hypothetical protein	36	43	2	30	94.7368	41.0959	12.5581	4.39548e-05	0.505964	0.00048464
group_4943		hypothetical protein	36	43	2	30	94.7368	41.0959	12.5581	4.39548e-05	0.505964	0.00048464
group_5034		hypothetical protein	36	43	2	30	94.7368	41.0959	12.5581	4.39548e-05	0.505964	0.00048464
lrp		Leucine-rich protein	36	43	2	30	94.7368	41.0959	12.5581	4.39548e-05	0.505964	0.00048464
group_530		hypothetical protein	36	43	2	30	94.7368	41.0959	12.5581	4.39548e-05	0.505964	0.00048464
group_5374		hypothetical protein	36	43	2	30	94.7368	41.0959	12.5581	4.39548e-05	0.505964	0.00048464
group_86		hypothetical protein	36	43	2	30	94.7368	41.0959	12.5581	4.39548e-05	0.505964	0.00048464
comEA		hypothetical protein	36	43	2	30	94.7368	41.0959	12.5581	4.39548e-05	0.505964	0.00048464
group_1040	msrA_1	Peptide methionine sulfoxide reductase MsrA	2	30	36	43	5.26316	58.9041	0.0796296	4.39548e-05	0.505964	0.00048464
group_1585		hypothetical protein	2	30	36	43	5.26316	58.9041	0.0796296	4.39548e-05	0.505964	0.00048464
group_1909	rsmF	Ribosomal RNA small subunit methyltransferase F	2	30	36	43	5.26316	58.9041	0.0796296	4.39548e-05	0.505964	0.00048464
group_214		hypothetical protein	2	30	36	43	5.26316	58.9041	0.0796296	4.39548e-05	0.505964	0.00048464
group_2766		hypothetical protein	2	30	36	43	5.26316	58.9041	0.0796296	4.39548e-05	0.505964	0.00048464
nudC		hypothetical protein	2	30	36	43	5.26316	58.9041	0.0796296	4.39548e-05	0.505964	0.00048464
group_3284		hypothetical protein	13	3	25	70	34.2105	95.8904	12.1333	4.45457e-05	0.512765	0.00048928
group_3363		hypothetical protein	13	3	25	70	34.2105	95.8904	12.1333	4.45457e-05	0.512765	0.00048928
group_3831		hypothetical protein	13	3	25	70	34.2105	95.8904	12.1333	4.45457e-05	0.512765	0.00048928
group_8354		hypothetical protein	13	3	25	70	34.2105	95.8904	12.1333	4.45457e-05	0.512765	0.00048928
aes_1		Acetyl esterase	37	47	1	26	97.3684	35.6164	20.4681	4.58186e-05	0.527418	0.000499922
group_1702		hypothetical protein	1	26	37	47	2.63158	64.3836	0.0488565	4.58186e-05	0.527418	0.000499922
group_1703		hypothetical protein	1	26	37	47	2.63158	64.3836	0.0488565	4.58186e-05	0.527418	0.000499922
group_1729	araD	L-ribulose-5-phosphate 4-epimerase AraD	1	26	37	47	2.63158	64.3836	0.0488565	4.58186e-05	0.527418	0.000499922
group_2110		hypothetical protein	1	26	37	47	2.63158	64.3836	0.0488565	4.58186e-05	0.527418	0.000499922
group_2147		hypothetical protein	1	26	37	47	2.63158	64.3836	0.0488565	4.58186e-05	0.527418	0.000499922
licT_4		Transcription antiterminator LicT	1	26	37	47	2.63158	64.3836	0.0488565	4.58186e-05	0.527418	0.000499922
arsC		Arsenate reductase	9	48	29	25	23.6842	34.2466	0.161638	4.61822e-05	0.531603	0.000503412
lacG_4		Lactose transport system permease protein LacG	17	7	21	66	44.7368	90.411	7.63265	4.82347e-05	0.55523	0.000524296
sacA		Sucrose-6-phosphate hydrolase	17	7	21	66	44.7368	90.411	7.63265	4.82347e-05	0.55523	0.000524296
group_3223	araP	L-arabinose transport system permease protein AraP	17	7	21	66	44.7368	90.411	7.63265	4.82347e-05	0.55523	0.000524296
group_1574		Toxin zeta	14	4	24	69	36.8421	94.5205	10.0625	4.85104e-05	0.558403	0.000524815
group_1752		hypothetical protein	14	4	24	69	36.8421	94.5205	10.0625	4.85104e-05	0.558403	0.000524815
group_2264		hypothetical protein	14	4	24	69	36.8421	94.5205	10.0625	4.85104e-05	0.558403	0.000524815
group_2388		hypothetical protein	14	4	24	69	36.8421	94.5205	10.0625	4.85104e-05	0.558403	0.000524815
group_3928		hypothetical protein	14	4	24	69	36.8421	94.5205	10.0625	4.85104e-05	0.558403	0.000524815
group_930		hypothetical protein	34	37	4	36	89.4737	49.3151	8.27027	5.21084e-05	0.59982	0.000563211
citG		2-(5''-triphosphoribosyl)-3'-dephosphocoenzyme-A synthase	34	38	4	35	89.4737	47.9452	7.82895	6.04963e-05	0.696373	0.000652646
hsdR		hypothetical protein	34	38	4	35	89.4737	47.9452	7.82895	6.04963e-05	0.696373	0.000652646
group_1126	purR_2	HTH-type transcriptional repressor PurR	38	52	0	21	100	28.7671	inf	6.25312e-05	0.719796	0.000665246
maa		Putative acetyltransferase	38	52	0	21	100	28.7671	inf	6.25312e-05	0.719796	0.000665246
yvdM_2		Beta-phosphoglucomutase	38	52	0	21	100	28.7671	inf	6.25312e-05	0.719796	0.000665246
glxK		Glycerate kinase	38	52	0	21	100	28.7671	inf	6.25312e-05	0.719796	0.000665246
rifL		Putative UDP-kanosamine synthase oxidoreductase subunit	38	52	0	21	100	28.7671	inf	6.25312e-05	0.719796	0.000665246
kojP		Kojibiose phosphorylase	38	52	0	21	100	28.7671	inf	6.25312e-05	0.719796	0.000665246
group_1710		hypothetical protein	0	21	38	52	0	71.2329	0	6.25312e-05	0.719796	0.000665246
group_1715		hypothetical protein	0	21	38	52	0	71.2329	0	6.25312e-05	0.719796	0.000665246
group_2191		hypothetical protein	0	21	38	52	0	71.2329	0	6.25312e-05	0.719796	0.000665246
group_3480	sasA_4	Adaptive-response sensory-kinase SasA	0	21	38	52	0	71.2329	0	6.25312e-05	0.719796	0.000665246
vanYB		D-alanyl-D-alanine carboxypeptidase	0	21	38	52	0	71.2329	0	6.25312e-05	0.719796	0.000665246
group_3489		hypothetical protein	0	21	38	52	0	71.2329	0	6.25312e-05	0.719796	0.000665246
group_3677		hypothetical protein	0	21	38	52	0	71.2329	0	6.25312e-05	0.719796	0.000665246
saeR		Response regulator SaeR	0	21	38	52	0	71.2329	0	6.25312e-05	0.719796	0.000665246
group_6034		hypothetical protein	0	21	38	52	0	71.2329	0	6.25312e-05	0.719796	0.000665246
group_2346		Adenosine monophosphate-protein transferase NmFic	24	17	14	56	63.1579	76.7123	5.64706	6.27021e-05	0.721763	0.000665833
pinR		Serine recombinase PinR	24	17	14	56	63.1579	76.7123	5.64706	6.27021e-05	0.721763	0.000665833
group_1964		hypothetical protein	33	35	5	38	86.8421	52.0548	7.16571	7.04034e-05	0.810413	0.000746237
group_2553		hypothetical protein	33	35	5	38	86.8421	52.0548	7.16571	7.04034e-05	0.810413	0.000746237
group_1537		hypothetical protein	16	6	22	67	42.1053	91.7808	8.12121	7.17905e-05	0.82638	0.000759541
group_3166		hypothetical protein	16	6	22	67	42.1053	91.7808	8.12121	7.17905e-05	0.82638	0.000759541
group_1762		hypothetical protein	10	1	28	72	26.3158	98.6301	25.7143	7.54647e-05	0.868674	0.000776295
group_2244		hypothetical protein	10	1	28	72	26.3158	98.6301	25.7143	7.54647e-05	0.868674	0.000776295
group_2278		hypothetical protein	10	1	28	72	26.3158	98.6301	25.7143	7.54647e-05	0.868674	0.000776295
group_2363		hypothetical protein	10	1	28	72	26.3158	98.6301	25.7143	7.54647e-05	0.868674	0.000776295
group_2558		hypothetical protein	10	1	28	72	26.3158	98.6301	25.7143	7.54647e-05	0.868674	0.000776295
group_3023		hypothetical protein	10	1	28	72	26.3158	98.6301	25.7143	7.54647e-05	0.868674	0.000776295
group_3024		hypothetical protein	10	1	28	72	26.3158	98.6301	25.7143	7.54647e-05	0.868674	0.000776295
group_3179		hypothetical protein	10	1	28	72	26.3158	98.6301	25.7143	7.54647e-05	0.868674	0.000776295
group_3425	lacF_7	PTS system lactose-specific EIIA component	10	1	28	72	26.3158	98.6301	25.7143	7.54647e-05	0.868674	0.000776295
group_3799		hypothetical protein	10	1	28	72	26.3158	98.6301	25.7143	7.54647e-05	0.868674	0.000776295
group_3941		hypothetical protein	10	1	28	72	26.3158	98.6301	25.7143	7.54647e-05	0.868674	0.000776295
group_3942		hypothetical protein	10	1	28	72	26.3158	98.6301	25.7143	7.54647e-05	0.868674	0.000776295
group_4054		hypothetical protein	10	1	28	72	26.3158	98.6301	25.7143	7.54647e-05	0.868674	0.000776295
group_4055		hypothetical protein	10	1	28	72	26.3158	98.6301	25.7143	7.54647e-05	0.868674	0.000776295
group_4056	hhaIM	IS1595 family transposase ISCco3	10	1	28	72	26.3158	98.6301	25.7143	7.54647e-05	0.868674	0.000776295
group_4392		hypothetical protein	10	1	28	72	26.3158	98.6301	25.7143	7.54647e-05	0.868674	0.000776295
group_488	bca	hypothetical protein	10	1	28	72	26.3158	98.6301	25.7143	7.54647e-05	0.868674	0.000776295
group_5198	lacR_4	Lactose phosphotransferase system repressor	10	1	28	72	26.3158	98.6301	25.7143	7.54647e-05	0.868674	0.000776295
group_5199		hypothetical protein	10	1	28	72	26.3158	98.6301	25.7143	7.54647e-05	0.868674	0.000776295
group_6709		hypothetical protein	10	1	28	72	26.3158	98.6301	25.7143	7.54647e-05	0.868674	0.000776295
group_6710		hypothetical protein	10	1	28	72	26.3158	98.6301	25.7143	7.54647e-05	0.868674	0.000776295
group_6711		hypothetical protein	10	1	28	72	26.3158	98.6301	25.7143	7.54647e-05	0.868674	0.000776295
group_6717		hypothetical protein	10	1	28	72	26.3158	98.6301	25.7143	7.54647e-05	0.868674	0.000776295
group_6718		hypothetical protein	10	1	28	72	26.3158	98.6301	25.7143	7.54647e-05	0.868674	0.000776295
yxdL_2		ABC transporter ATP-binding protein YxdL	10	1	28	72	26.3158	98.6301	25.7143	7.54647e-05	0.868674	0.000776295
group_815		hypothetical protein	10	1	28	72	26.3158	98.6301	25.7143	7.54647e-05	0.868674	0.000776295
group_8362		hypothetical protein	10	1	28	72	26.3158	98.6301	25.7143	7.54647e-05	0.868674	0.000776295
group_8363		hypothetical protein	10	1	28	72	26.3158	98.6301	25.7143	7.54647e-05	0.868674	0.000776295
group_8364		hypothetical protein	10	1	28	72	26.3158	98.6301	25.7143	7.54647e-05	0.868674	0.000776295
group_8365		hypothetical protein	10	1	28	72	26.3158	98.6301	25.7143	7.54647e-05	0.868674	0.000776295
group_8366		hypothetical protein	10	1	28	72	26.3158	98.6301	25.7143	7.54647e-05	0.868674	0.000776295
pisA		Bacteriocin piscicolin-126	35	41	3	32	92.1053	43.8356	9.10569	7.73355e-05	0.890208	0.00079412
group_5362		hypothetical protein	35	41	3	32	92.1053	43.8356	9.10569	7.73355e-05	0.890208	0.00079412
group_2608		hypothetical protein	25	19	13	54	65.7895	73.9726	5.46559	8.02137e-05	0.92334	0.000822941
hsdS		Type-1 restriction enzyme EcoKI specificity protein	6	40	32	33	15.7895	45.2055	0.154688	8.78394e-05	1	0.000900374
hcxA		Hydroxycarboxylate dehydrogenase A	37	48	1	25	97.3684	34.2466	19.2708	9.28083e-05	1	0.000944576
group_3112		hypothetical protein	37	48	1	25	97.3684	34.2466	19.2708	9.28083e-05	1	0.000944576
group_1347	ykoD	Putative HMP/thiamine import ATP-binding protein YkoD	1	25	37	48	2.63158	65.7534	0.0518919	9.28083e-05	1	0.000944576
mro_3		Aldose 1-epimerase	1	25	37	48	2.63158	65.7534	0.0518919	9.28083e-05	1	0.000944576
group_2259		hypothetical protein	1	25	37	48	2.63158	65.7534	0.0518919	9.28083e-05	1	0.000944576
group_256		hypothetical protein	1	25	37	48	2.63158	65.7534	0.0518919	9.28083e-05	1	0.000944576
ecfT_2		Energy-coupling factor transporter transmembrane protein EcfT	1	25	37	48	2.63158	65.7534	0.0518919	9.28083e-05	1	0.000944576
group_6022		hypothetical protein	1	25	37	48	2.63158	65.7534	0.0518919	9.28083e-05	1	0.000944576
group_2561		hypothetical protein	36	44	2	29	94.7368	39.726	11.8636	9.49515e-05	1	0.000956244
group_2690		hypothetical protein	36	44	2	29	94.7368	39.726	11.8636	9.49515e-05	1	0.000956244
fsaA		Fructose-6-phosphate aldolase 1	36	44	2	29	94.7368	39.726	11.8636	9.49515e-05	1	0.000956244
group_3355		hypothetical protein	36	44	2	29	94.7368	39.726	11.8636	9.49515e-05	1	0.000956244
group_4308		hypothetical protein	36	44	2	29	94.7368	39.726	11.8636	9.49515e-05	1	0.000956244
rpe_2		Ribulose-phosphate 3-epimerase	2	29	36	44	5.26316	60.274	0.0842912	9.49515e-05	1	0.000956244
group_331		hypothetical protein	2	29	36	44	5.26316	60.274	0.0842912	9.49515e-05	1	0.000956244
mtlD_1		Mannitol-1-phosphate 5-dehydrogenase	2	29	36	44	5.26316	60.274	0.0842912	9.49515e-05	1	0.000956244
group_3574	mtlA	PTS system mannitol-specific EIICB component	2	29	36	44	5.26316	60.274	0.0842912	9.49515e-05	1	0.000956244
cmtB		Mannitol-specific cryptic phosphotransferase enzyme IIA component	2	29	36	44	5.26316	60.274	0.0842912	9.49515e-05	1	0.000956244
hxlB		3-hexulose-6-phosphate isomerase	2	29	36	44	5.26316	60.274	0.0842912	9.49515e-05	1	0.000956244
ydjF_1		putative HTH-type transcriptional regulator YdjF	2	29	36	44	5.26316	60.274	0.0842912	9.49515e-05	1	0.000956244
cadA_1		Cadmium-transporting ATPase	21	65	17	8	55.2632	10.9589	0.152036	0.000100475	1	0.0010101
group_959		hypothetical protein	21	65	17	8	55.2632	10.9589	0.152036	0.000100475	1	0.0010101
group_3475		hypothetical protein	31	31	7	42	81.5789	57.5342	6	0.000102446	1	0.00102718
group_158		hypothetical protein	36	45	2	28	94.7368	38.3562	11.2	0.00010262	1	0.00102718
group_2602		hypothetical protein	36	45	2	28	94.7368	38.3562	11.2	0.00010262	1	0.00102718
group_3106		hypothetical protein	36	45	2	28	94.7368	38.3562	11.2	0.00010262	1	0.00102718
group_5783		hypothetical protein	2	28	36	45	5.26316	61.6438	0.0892857	0.00010262	1	0.00102718
group_190		hypothetical protein	32	34	6	39	84.2105	53.4247	6.11765	0.000107605	1	0.00107335
group_230		hypothetical protein	32	34	6	39	84.2105	53.4247	6.11765	0.000107605	1	0.00107335
group_2606		hypothetical protein	32	34	6	39	84.2105	53.4247	6.11765	0.000107605	1	0.00107335
group_52		hypothetical protein	32	34	6	39	84.2105	53.4247	6.11765	0.000107605	1	0.00107335
group_2249		hypothetical protein	8	0	30	73	21.0526	100	inf	0.00011076	1	0.00110195
group_2429	bin3_2	Putative transposon Tn552 DNA-invertase bin3	8	0	30	73	21.0526	100	inf	0.00011076	1	0.00110195
group_6749		hypothetical protein	8	0	30	73	21.0526	100	inf	0.00011076	1	0.00110195
group_1761		hypothetical protein	11	2	27	71	28.9474	97.2603	14.463	0.000112058	1	0.00110816
group_3008		hypothetical protein	11	2	27	71	28.9474	97.2603	14.463	0.000112058	1	0.00110816
group_3181	soj_3	Sporulation initiation inhibitor protein Soj	11	2	27	71	28.9474	97.2603	14.463	0.000112058	1	0.00110816
group_3285		hypothetical protein	11	2	27	71	28.9474	97.2603	14.463	0.000112058	1	0.00110816
group_3910		hypothetical protein	11	2	27	71	28.9474	97.2603	14.463	0.000112058	1	0.00110816
group_7588		hypothetical protein	11	2	27	71	28.9474	97.2603	14.463	0.000112058	1	0.00110816
group_7589		hypothetical protein	11	2	27	71	28.9474	97.2603	14.463	0.000112058	1	0.00110816
group_12156		IS6 family transposase IS1216E	18	9	20	64	47.3684	87.6712	6.4	0.000112548	1	0.00111047
group_511		hypothetical protein	30	29	8	44	78.9474	60.274	5.68966	0.00011258	1	0.00111047
glvR_1		HTH-type transcriptional regulator GlvR	8	44	30	29	21.0526	39.726	0.175758	0.00011258	1	0.00111047
group_3482		hypothetical protein	29	27	9	46	76.3158	63.0137	5.48971	0.000117127	1	0.00115432
group_3109		hypothetical protein	34	39	4	34	89.4737	46.5753	7.41026	0.000118046	1	0.00116239
group_1450	manZ_2	PTS system mannose-specific EIID component	38	53	0	20	100	27.3973	inf	0.000128417	1	0.00124638
group_1474		hypothetical protein	38	53	0	20	100	27.3973	inf	0.000128417	1	0.00124638
manX_2		PTS system mannose-specific EIIAB component	38	53	0	20	100	27.3973	inf	0.000128417	1	0.00124638
group_3255	sorA_2	PTS system sorbose-specific EIIC component	38	53	0	20	100	27.3973	inf	0.000128417	1	0.00124638
manX_4		PTS system mannose-specific EIIAB component	0	20	38	53	0	72.6027	0	0.000128417	1	0.00124638
group_2806		hypothetical protein	0	20	38	53	0	72.6027	0	0.000128417	1	0.00124638
group_2807		hypothetical protein	0	20	38	53	0	72.6027	0	0.000128417	1	0.00124638
group_3498		hypothetical protein	0	20	38	53	0	72.6027	0	0.000128417	1	0.00124638
group_3591		hypothetical protein	0	20	38	53	0	72.6027	0	0.000128417	1	0.00124638
group_3605		hypothetical protein	0	20	38	53	0	72.6027	0	0.000128417	1	0.00124638
group_3628		hypothetical protein	0	20	38	53	0	72.6027	0	0.000128417	1	0.00124638
group_3664		hypothetical protein	0	20	38	53	0	72.6027	0	0.000128417	1	0.00124638
group_5607		hypothetical protein	0	20	38	53	0	72.6027	0	0.000128417	1	0.00124638
group_5970	sorA_2	PTS system sorbose-specific EIIC component	0	20	38	53	0	72.6027	0	0.000128417	1	0.00124638
group_5971	manZ_4	PTS system mannose-specific EIID component	0	20	38	53	0	72.6027	0	0.000128417	1	0.00124638
group_6002		hypothetical protein	0	20	38	53	0	72.6027	0	0.000128417	1	0.00124638
group_6011		hypothetical protein	0	20	38	53	0	72.6027	0	0.000128417	1	0.00124638
group_3224		hypothetical protein	16	7	22	66	42.1053	90.411	6.85714	0.000128833	1	0.00124831
group_4475	degA_3	HTH-type transcriptional regulator DegA	16	7	22	66	42.1053	90.411	6.85714	0.000128833	1	0.00124831
group_3283		hypothetical protein	12	3	26	70	31.5789	95.8904	10.7692	0.000134866	1	0.00130457
group_3827		hypothetical protein	12	3	26	70	31.5789	95.8904	10.7692	0.000134866	1	0.00130457
group_1966		hypothetical protein	14	5	24	68	36.8421	93.1507	7.93333	0.00014036	1	0.00135431
group_2195		hypothetical protein	14	5	24	68	36.8421	93.1507	7.93333	0.00014036	1	0.00135431
group_2588		hypothetical protein	14	5	24	68	36.8421	93.1507	7.93333	0.00014036	1	0.00135431
group_2586		hypothetical protein	13	4	25	69	34.2105	94.5205	8.97	0.000143422	1	0.00137923
frlB_3		Fructosamine deglycase FrlB	13	4	25	69	34.2105	94.5205	8.97	0.000143422	1	0.00137923
frlD		Fructosamine kinase FrlD	13	4	25	69	34.2105	94.5205	8.97	0.000143422	1	0.00137923
yurK_2		putative HTH-type transcriptional regulator YurK	13	4	25	69	34.2105	94.5205	8.97	0.000143422	1	0.00137923
group_898		hypothetical protein	23	17	15	56	60.5263	76.7123	5.05098	0.000159749	1	0.00153495
group_1492		hypothetical protein	35	42	3	31	92.1053	42.4658	8.61111	0.000160448	1	0.00153654
group_1923		hypothetical protein	35	42	3	31	92.1053	42.4658	8.61111	0.000160448	1	0.00153654
group_2687		hypothetical protein	35	42	3	31	92.1053	42.4658	8.61111	0.000160448	1	0.00153654
group_5431		hypothetical protein	35	42	3	31	92.1053	42.4658	8.61111	0.000160448	1	0.00153654
group_2931		hypothetical protein	15	6	23	67	39.4737	91.7808	7.28261	0.000175928	1	0.0016792
group_3945		hypothetical protein	15	6	23	67	39.4737	91.7808	7.28261	0.000175928	1	0.0016792
group_7151		hypothetical protein	15	6	23	67	39.4737	91.7808	7.28261	0.000175928	1	0.0016792
group_7152		hypothetical protein	15	6	23	67	39.4737	91.7808	7.28261	0.000175928	1	0.0016792
group_1621		hypothetical protein	35	43	3	30	92.1053	41.0959	8.13953	0.000182057	1	0.00172482
group_2627		hypothetical protein	35	43	3	30	92.1053	41.0959	8.13953	0.000182057	1	0.00172482
group_3373		hypothetical protein	35	43	3	30	92.1053	41.0959	8.13953	0.000182057	1	0.00172482
nox_1		NADH oxidase	35	43	3	30	92.1053	41.0959	8.13953	0.000182057	1	0.00172482
group_3426		hypothetical protein	35	43	3	30	92.1053	41.0959	8.13953	0.000182057	1	0.00172482
group_4563		hypothetical protein	35	43	3	30	92.1053	41.0959	8.13953	0.000182057	1	0.00172482
group_5205		hypothetical protein	35	43	3	30	92.1053	41.0959	8.13953	0.000182057	1	0.00172482
group_5238		hypothetical protein	35	43	3	30	92.1053	41.0959	8.13953	0.000182057	1	0.00172482
group_990		hypothetical protein	35	43	3	30	92.1053	41.0959	8.13953	0.000182057	1	0.00172482
pgmB_2		Beta-phosphoglucomutase	1	24	37	49	2.63158	67.1233	0.0551802	0.000196415	1	0.00185322
cbnBA		Bacteriocin carnobacteriocin-A	1	24	37	49	2.63158	67.1233	0.0551802	0.000196415	1	0.00185322
group_2604	aes_2	Acetyl esterase	1	24	37	49	2.63158	67.1233	0.0551802	0.000196415	1	0.00185322
group_3639		hypothetical protein	1	24	37	49	2.63158	67.1233	0.0551802	0.000196415	1	0.00185322
group_5581		hypothetical protein	1	24	37	49	2.63158	67.1233	0.0551802	0.000196415	1	0.00185322
group_250		hypothetical protein	2	27	36	46	5.26316	63.0137	0.0946502	0.000197741	1	0.00186268
group_382	atxA	hypothetical protein	2	27	36	46	5.26316	63.0137	0.0946502	0.000197741	1	0.00186268
group_1597		hypothetical protein	37	50	1	23	97.3684	31.5068	17.02	0.000208492	1	0.00196075
group_3532		hypothetical protein	1	23	37	50	2.63158	68.4932	0.0587544	0.000208492	1	0.00196075
group_927		hypothetical protein	19	11	19	62	50	84.9315	5.63636	0.000212326	1	0.00199517
group_2232		hypothetical protein	9	1	29	72	23.6842	98.6301	22.3448	0.000240053	1	0.00223203
group_2233	arnC_2	Undecaprenyl-phosphate 4-deoxy-4-formamido-L-arabinose transferase	9	1	29	72	23.6842	98.6301	22.3448	0.000240053	1	0.00223203
group_2475		hypothetical protein	9	1	29	72	23.6842	98.6301	22.3448	0.000240053	1	0.00223203
group_2556		hypothetical protein	9	1	29	72	23.6842	98.6301	22.3448	0.000240053	1	0.00223203
group_2930		hypothetical protein	9	1	29	72	23.6842	98.6301	22.3448	0.000240053	1	0.00223203
group_3174		hypothetical protein	9	1	29	72	23.6842	98.6301	22.3448	0.000240053	1	0.00223203
group_3765		hypothetical protein	9	1	29	72	23.6842	98.6301	22.3448	0.000240053	1	0.00223203
group_4683		hypothetical protein	9	1	29	72	23.6842	98.6301	22.3448	0.000240053	1	0.00223203
group_4684		hypothetical protein	9	1	29	72	23.6842	98.6301	22.3448	0.000240053	1	0.00223203
group_4865		hypothetical protein	9	1	29	72	23.6842	98.6301	22.3448	0.000240053	1	0.00223203
group_6714		hypothetical protein	9	1	29	72	23.6842	98.6301	22.3448	0.000240053	1	0.00223203
group_8367		hypothetical protein	9	1	29	72	23.6842	98.6301	22.3448	0.000240053	1	0.00223203
group_8368		hypothetical protein	9	1	29	72	23.6842	98.6301	22.3448	0.000240053	1	0.00223203
manP		PTS system mannose-specific EIIBCA component	11	49	27	24	28.9474	32.8767	0.199546	0.00024773	1	0.00230155
group_12158		IS256 family transposase ISEf1	26	23	12	50	68.4211	68.4932	4.71014	0.000269584	1	0.00250257
copZ_3		hypothetical protein	21	64	17	9	55.2632	12.3288	0.173713	0.000272873	1	0.00253105
group_1380		hypothetical protein	0	19	38	54	0	73.9726	0	0.000276984	1	0.00254053
group_1661		hypothetical protein	0	19	38	54	0	73.9726	0	0.000276984	1	0.00254053
group_1711		hypothetical protein	0	19	38	54	0	73.9726	0	0.000276984	1	0.00254053
group_1743		hypothetical protein	0	19	38	54	0	73.9726	0	0.000276984	1	0.00254053
group_2111	fba_1	Fructose-bisphosphate aldolase	0	19	38	54	0	73.9726	0	0.000276984	1	0.00254053
group_2831		hypothetical protein	0	19	38	54	0	73.9726	0	0.000276984	1	0.00254053
group_3499		hypothetical protein	0	19	38	54	0	73.9726	0	0.000276984	1	0.00254053
manP_1		PTS system mannose-specific EIIBCA component	0	19	38	54	0	73.9726	0	0.000276984	1	0.00254053
group_3513		hypothetical protein	0	19	38	54	0	73.9726	0	0.000276984	1	0.00254053
group_3514		hypothetical protein	0	19	38	54	0	73.9726	0	0.000276984	1	0.00254053
dexB		Glucan 1,6-alpha-glucosidase	0	19	38	54	0	73.9726	0	0.000276984	1	0.00254053
group_5591	mngA	PTS system 2-O-alpha-mannosyl-D-glycerate-specific EIIABC component	0	19	38	54	0	73.9726	0	0.000276984	1	0.00254053
group_6067		hypothetical protein	0	19	38	54	0	73.9726	0	0.000276984	1	0.00254053
group_799	ugl_1	Unsaturated chondroitin disaccharide hydrolase	0	19	38	54	0	73.9726	0	0.000276984	1	0.00254053
cycA_2		D-serine/D-alanine/glycine transporter	34	41	4	32	89.4737	43.8356	6.63415	0.000278069	1	0.00254642
group_1655	dgaR_2	hypothetical protein	4	32	34	41	10.5263	56.1644	0.150735	0.000278069	1	0.00254642
bglF_4		hypothetical protein	0	18	38	55	0	75.3425	0	0.000279528	1	0.00254762
group_2809		hypothetical protein	0	18	38	55	0	75.3425	0	0.000279528	1	0.00254762
group_2952		hypothetical protein	0	18	38	55	0	75.3425	0	0.000279528	1	0.00254762
group_3531		hypothetical protein	0	18	38	55	0	75.3425	0	0.000279528	1	0.00254762
group_3696		hypothetical protein	0	18	38	55	0	75.3425	0	0.000279528	1	0.00254762
group_5519		hypothetical protein	0	18	38	55	0	75.3425	0	0.000279528	1	0.00254762
group_33		IS30 family transposase IS1062	28	27	10	46	73.6842	63.0137	4.77037	0.000297716	1	0.0027091
group_3474		hypothetical protein	28	27	10	46	73.6842	63.0137	4.77037	0.000297716	1	0.0027091
group_1387		hypothetical protein	19	12	19	61	50	83.5616	5.08333	0.00031188	1	0.00283575
group_2495		hypothetical protein	33	38	5	35	86.8421	47.9452	6.07895	0.000323162	1	0.00293369
group_79		hypothetical protein	33	38	5	35	86.8421	47.9452	6.07895	0.000323162	1	0.00293369
murR_3		HTH-type transcriptional regulator MurR	10	2	28	71	26.3158	97.2603	12.6786	0.000337984	1	0.00305859
group_4372		hypothetical protein	10	2	28	71	26.3158	97.2603	12.6786	0.000337984	1	0.00305859
group_7590		hypothetical protein	10	2	28	71	26.3158	97.2603	12.6786	0.000337984	1	0.00305859
group_8344		hypothetical protein	10	2	28	71	26.3158	97.2603	12.6786	0.000337984	1	0.00305859
group_2671		hypothetical protein	35	44	3	29	92.1053	39.726	7.68939	0.000340621	1	0.00307762
resA		hypothetical protein	35	44	3	29	92.1053	39.726	7.68939	0.000340621	1	0.00307762
group_12153		IS30 family transposase IS1252	23	18	15	55	60.5263	75.3425	4.68519	0.000355692	1	0.00320876
group_446		hypothetical protein	23	18	15	55	60.5263	75.3425	4.68519	0.000355692	1	0.00320876
group_4059		hypothetical protein	7	0	31	73	18.4211	100	inf	0.000371581	1	0.00330291
group_4060		hypothetical protein	7	0	31	73	18.4211	100	inf	0.000371581	1	0.00330291
group_4061		hypothetical protein	7	0	31	73	18.4211	100	inf	0.000371581	1	0.00330291
group_4459		hypothetical protein	7	0	31	73	18.4211	100	inf	0.000371581	1	0.00330291
group_4460		hypothetical protein	7	0	31	73	18.4211	100	inf	0.000371581	1	0.00330291
group_4462		hypothetical protein	7	0	31	73	18.4211	100	inf	0.000371581	1	0.00330291
group_4495		hypothetical protein	7	0	31	73	18.4211	100	inf	0.000371581	1	0.00330291
group_8225		hypothetical protein	7	0	31	73	18.4211	100	inf	0.000371581	1	0.00330291
group_8369		hypothetical protein	7	0	31	73	18.4211	100	inf	0.000371581	1	0.00330291
group_8389		hypothetical protein	7	0	31	73	18.4211	100	inf	0.000371581	1	0.00330291
group_8390	iolC	5-dehydro-2-deoxygluconokinase	7	0	31	73	18.4211	100	inf	0.000371581	1	0.00330291
iolD		3D-(3,5/4)-trihydroxycyclohexane-1,2-dione hydrolase	7	0	31	73	18.4211	100	inf	0.000371581	1	0.00330291
iolB		5-deoxy-glucuronate isomerase	7	0	31	73	18.4211	100	inf	0.000371581	1	0.00330291
iolA		Malonate-semialdehyde dehydrogenase	7	0	31	73	18.4211	100	inf	0.000371581	1	0.00330291
fucO_2		Lactaldehyde reductase	7	0	31	73	18.4211	100	inf	0.000371581	1	0.00330291
iolG_1		Inositol 2-dehydrogenase/D-chiro-inositol 3-dehydrogenase	7	0	31	73	18.4211	100	inf	0.000371581	1	0.00330291
iolG_2		Myo-inositol 2-dehydrogenase	7	0	31	73	18.4211	100	inf	0.000371581	1	0.00330291
group_8397	iolE_2	Inosose dehydratase	7	0	31	73	18.4211	100	inf	0.000371581	1	0.00330291
yidK		putative symporter YidK	7	0	31	73	18.4211	100	inf	0.000371581	1	0.00330291
group_271		hypothetical protein	33	39	5	34	86.8421	46.5753	5.75385	0.000382257	1	0.00339519
group_2618		hypothetical protein	11	3	27	70	28.9474	95.8904	9.50617	0.000391775	1	0.00346592
group_2087		hypothetical protein	37	51	1	22	97.3684	30.137	15.9608	0.000393834	1	0.00346592
ycjP		Inner membrane ABC transporter permease protein YcjP	37	51	1	22	97.3684	30.137	15.9608	0.000393834	1	0.00346592
ycjM		Glucosylglycerate phosphorylase	37	51	1	22	97.3684	30.137	15.9608	0.000393834	1	0.00346592
group_1337		hypothetical protein	1	22	37	51	2.63158	69.863	0.0626536	0.000393834	1	0.00346592
group_2783		hypothetical protein	1	22	37	51	2.63158	69.863	0.0626536	0.000393834	1	0.00346592
group_2811		hypothetical protein	1	22	37	51	2.63158	69.863	0.0626536	0.000393834	1	0.00346592
group_3470		hypothetical protein	1	22	37	51	2.63158	69.863	0.0626536	0.000393834	1	0.00346592
arnC_3		Undecaprenyl-phosphate 4-deoxy-4-formamido-L-arabinose transferase	1	22	37	51	2.63158	69.863	0.0626536	0.000393834	1	0.00346592
group_5464		hypothetical protein	1	22	37	51	2.63158	69.863	0.0626536	0.000393834	1	0.00346592
group_5631		hypothetical protein	1	22	37	51	2.63158	69.863	0.0626536	0.000393834	1	0.00346592
group_981		hypothetical protein	1	22	37	51	2.63158	69.863	0.0626536	0.000393834	1	0.00346592
group_2097	lhpI	Delta(1)-pyrroline-2-carboxylate reductase	2	26	36	47	5.26316	64.3836	0.100427	0.000394964	1	0.00346791
group_2104		hypothetical protein	2	26	36	47	5.26316	64.3836	0.100427	0.000394964	1	0.00346791
group_5646		hypothetical protein	2	26	36	47	5.26316	64.3836	0.100427	0.000394964	1	0.00346791
group_1375		hypothetical protein	12	4	26	69	31.5789	94.5205	7.96154	0.000405825	1	0.00354974
group_2276		hypothetical protein	12	4	26	69	31.5789	94.5205	7.96154	0.000405825	1	0.00354974
group_3128		hypothetical protein	12	4	26	69	31.5789	94.5205	7.96154	0.000405825	1	0.00354974
group_3500		hypothetical protein	12	4	26	69	31.5789	94.5205	7.96154	0.000405825	1	0.00354974
group_5552		hypothetical protein	12	4	26	69	31.5789	94.5205	7.96154	0.000405825	1	0.00354974
group_928		hypothetical protein	16	8	22	65	42.1053	89.0411	5.90909	0.000430255	1	0.00376056
polC_4		DNA polymerase III PolC-type	14	6	24	67	36.8421	91.7808	6.51389	0.000435535	1	0.00379806
group_4435		hypothetical protein	14	6	24	67	36.8421	91.7808	6.51389	0.000435535	1	0.00379806
group_7153		hypothetical protein	14	6	24	67	36.8421	91.7808	6.51389	0.000435535	1	0.00379806
mapP_2		Maltose 6'-phosphate phosphatase	2	25	36	48	5.26316	65.7534	0.106667	0.000446625	1	0.00388594
group_383		hypothetical protein	2	25	36	48	5.26316	65.7534	0.106667	0.000446625	1	0.00388594
group_623		hypothetical protein	2	25	36	48	5.26316	65.7534	0.106667	0.000446625	1	0.00388594
group_2512		hypothetical protein	34	42	4	31	89.4737	42.4658	6.27381	0.000510569	1	0.00443894
scrB_1		Sucrose-6-phosphate hydrolase	0	17	38	56	0	76.7123	0	0.000531202	1	0.00454622
group_1038	norR	Anaerobic nitric oxide reductase transcription regulator NorR	0	17	38	56	0	76.7123	0	0.000531202	1	0.00454622
group_1043		hypothetical protein	0	17	38	56	0	76.7123	0	0.000531202	1	0.00454622
frmA		S-(hydroxymethyl)glutathione dehydrogenase	0	17	38	56	0	76.7123	0	0.000531202	1	0.00454622
group_1742		hypothetical protein	0	17	38	56	0	76.7123	0	0.000531202	1	0.00454622
group_2100	gmuE_2	Putative fructokinase	0	17	38	56	0	76.7123	0	0.000531202	1	0.00454622
purR_1		HTH-type transcriptional repressor PurR	0	17	38	56	0	76.7123	0	0.000531202	1	0.00454622
group_2151		hypothetical protein	0	17	38	56	0	76.7123	0	0.000531202	1	0.00454622
group_2185		hypothetical protein	0	17	38	56	0	76.7123	0	0.000531202	1	0.00454622
group_2812		hypothetical protein	0	17	38	56	0	76.7123	0	0.000531202	1	0.00454622
group_3549		hypothetical protein	0	17	38	56	0	76.7123	0	0.000531202	1	0.00454622
group_3698		hypothetical protein	0	17	38	56	0	76.7123	0	0.000531202	1	0.00454622
yknX		Putative efflux system component YknX	0	17	38	56	0	76.7123	0	0.000531202	1	0.00454622
hxlR		HTH-type transcriptional activator HxlR	0	17	38	56	0	76.7123	0	0.000531202	1	0.00454622
group_3727		hypothetical protein	0	17	38	56	0	76.7123	0	0.000531202	1	0.00454622
group_393		hypothetical protein	0	17	38	56	0	76.7123	0	0.000531202	1	0.00454622
group_5747		hypothetical protein	0	17	38	56	0	76.7123	0	0.000531202	1	0.00454622
group_5941		hypothetical protein	0	17	38	56	0	76.7123	0	0.000531202	1	0.00454622
group_5968		hypothetical protein	0	17	38	56	0	76.7123	0	0.000531202	1	0.00454622
group_6063		hypothetical protein	0	17	38	56	0	76.7123	0	0.000531202	1	0.00454622
yknY_2		putative ABC transporter ATP-binding protein YknY	0	17	38	56	0	76.7123	0	0.000531202	1	0.00454622
group_1265	yjhB_2	Putative metabolite transport protein YjhB	31	35	7	38	81.5789	52.0548	4.80816	0.000579116	1	0.00495261
pre		hypothetical protein	13	5	25	68	34.2105	93.1507	7.072	0.00062121	1	0.00530865
group_992		hypothetical protein	21	16	17	57	55.2632	78.0822	4.40074	0.000630617	1	0.00538504
group_915		hypothetical protein	33	40	5	33	86.8421	45.2055	5.445	0.000693522	1	0.00590906
group_1317		hypothetical protein	5	33	33	40	13.1579	54.7945	0.183655	0.000693522	1	0.00590906
xerC_5		Tyrosine recombinase XerC	5	33	33	40	13.1579	54.7945	0.183655	0.000693522	1	0.00590906
group_2479		hypothetical protein	30	72	8	1	78.9474	1.36986	0.0520833	0.000738757	1	0.00618011
ebgA		Evolved beta-galactosidase subunit alpha	8	1	30	72	21.0526	98.6301	19.2	0.000738757	1	0.00618011
group_1747	pglH	GalNAc-alpha-(1->4)-GalNAc-alpha-(1->3)-diNAcBac-PP-undecaprenol alpha-1,4-N-acetyl-D-galactosaminyltransferase	8	1	30	72	21.0526	98.6301	19.2	0.000738757	1	0.00618011
group_2082		hypothetical protein	8	1	30	72	21.0526	98.6301	19.2	0.000738757	1	0.00618011
group_2559		hypothetical protein	8	1	30	72	21.0526	98.6301	19.2	0.000738757	1	0.00618011
group_2651		hypothetical protein	8	1	30	72	21.0526	98.6301	19.2	0.000738757	1	0.00618011
group_2652		hypothetical protein	8	1	30	72	21.0526	98.6301	19.2	0.000738757	1	0.00618011
fadR		Fatty acid metabolism regulator protein	8	1	30	72	21.0526	98.6301	19.2	0.000738757	1	0.00618011
group_2929	frlB_3	Fructosamine deglycase FrlB	8	1	30	72	21.0526	98.6301	19.2	0.000738757	1	0.00618011
manX_6		PTS system mannose-specific EIIAB component	8	1	30	72	21.0526	98.6301	19.2	0.000738757	1	0.00618011
manZ_6		PTS system mannose-specific EIID component	8	1	30	72	21.0526	98.6301	19.2	0.000738757	1	0.00618011
group_4698		hypothetical protein	8	1	30	72	21.0526	98.6301	19.2	0.000738757	1	0.00618011
group_5246		putative response regulatory protein	8	1	30	72	21.0526	98.6301	19.2	0.000738757	1	0.00618011
group_5247		hypothetical protein	8	1	30	72	21.0526	98.6301	19.2	0.000738757	1	0.00618011
group_5248	yteP_1	putative multiple-sugar transport system permease YteP	8	1	30	72	21.0526	98.6301	19.2	0.000738757	1	0.00618011
group_5249	araQ_1	L-arabinose transport system permease protein AraQ	8	1	30	72	21.0526	98.6301	19.2	0.000738757	1	0.00618011
group_5250		hypothetical protein	8	1	30	72	21.0526	98.6301	19.2	0.000738757	1	0.00618011
group_5251		hypothetical protein	8	1	30	72	21.0526	98.6301	19.2	0.000738757	1	0.00618011
group_6769	yurK_3	putative HTH-type transcriptional regulator YurK	8	1	30	72	21.0526	98.6301	19.2	0.000738757	1	0.00618011
group_6770		putative phosphotransferase enzyme IIB component	8	1	30	72	21.0526	98.6301	19.2	0.000738757	1	0.00618011
group_6771	sorA_4	PTS system sorbose-specific EIIC component	8	1	30	72	21.0526	98.6301	19.2	0.000738757	1	0.00618011
group_7528	arnC_3	Undecaprenyl-phosphate 4-deoxy-4-formamido-L-arabinose transferase	8	1	30	72	21.0526	98.6301	19.2	0.000738757	1	0.00618011
group_8213		hypothetical protein	8	1	30	72	21.0526	98.6301	19.2	0.000738757	1	0.00618011
group_8214		hypothetical protein	8	1	30	72	21.0526	98.6301	19.2	0.000738757	1	0.00618011
group_8215		hypothetical protein	8	1	30	72	21.0526	98.6301	19.2	0.000738757	1	0.00618011
group_304		hypothetical protein	18	12	20	61	47.3684	83.5616	4.575	0.000750799	1	0.00627629
group_2044	btuD_4	Vitamin B12 import ATP-binding protein BtuD	37	52	1	21	97.3684	28.7671	14.9423	0.000770944	1	0.00633881
group_2060		putative oxidoreductase	37	52	1	21	97.3684	28.7671	14.9423	0.000770944	1	0.00633881
hdfR_2		HTH-type transcriptional regulator HdfR	37	52	1	21	97.3684	28.7671	14.9423	0.000770944	1	0.00633881
group_1338		hypothetical protein	1	21	37	52	2.63158	71.2329	0.0669241	0.000770944	1	0.00633881
group_1706		hypothetical protein	1	21	37	52	2.63158	71.2329	0.0669241	0.000770944	1	0.00633881
group_1721		hypothetical protein	1	21	37	52	2.63158	71.2329	0.0669241	0.000770944	1	0.00633881
group_2152		hypothetical protein	1	21	37	52	2.63158	71.2329	0.0669241	0.000770944	1	0.00633881
essC		ESAT-6 secretion machinery protein EssC	1	21	37	52	2.63158	71.2329	0.0669241	0.000770944	1	0.00633881
group_254		hypothetical protein	1	21	37	52	2.63158	71.2329	0.0669241	0.000770944	1	0.00633881
group_2776		hypothetical protein	1	21	37	52	2.63158	71.2329	0.0669241	0.000770944	1	0.00633881
agrB_1		Accessory gene regulator protein B	1	21	37	52	2.63158	71.2329	0.0669241	0.000770944	1	0.00633881
group_2814	agrA_1	Accessory gene regulator A	1	21	37	52	2.63158	71.2329	0.0669241	0.000770944	1	0.00633881
lolD_1		Lipoprotein-releasing system ATP-binding protein LolD	1	21	37	52	2.63158	71.2329	0.0669241	0.000770944	1	0.00633881
rfbX		hypothetical protein	1	21	37	52	2.63158	71.2329	0.0669241	0.000770944	1	0.00633881
group_3505		hypothetical protein	1	21	37	52	2.63158	71.2329	0.0669241	0.000770944	1	0.00633881
group_3661		hypothetical protein	1	21	37	52	2.63158	71.2329	0.0669241	0.000770944	1	0.00633881
group_391		hypothetical protein	1	21	37	52	2.63158	71.2329	0.0669241	0.000770944	1	0.00633881
group_5465		hypothetical protein	1	21	37	52	2.63158	71.2329	0.0669241	0.000770944	1	0.00633881
group_5538		hypothetical protein	1	21	37	52	2.63158	71.2329	0.0669241	0.000770944	1	0.00633881
esxA		ESAT-6 secretion system extracellular protein A	1	21	37	52	2.63158	71.2329	0.0669241	0.000770944	1	0.00633881
group_6038		hypothetical protein	1	21	37	52	2.63158	71.2329	0.0669241	0.000770944	1	0.00633881
group_6068		hypothetical protein	1	21	37	52	2.63158	71.2329	0.0669241	0.000770944	1	0.00633881
esaA		hypothetical protein	1	21	37	52	2.63158	71.2329	0.0669241	0.000770944	1	0.00633881
group_2728		hypothetical protein	2	24	36	49	5.26316	67.1233	0.113426	0.000809466	1	0.00665079
group_71		hypothetical protein	23	19	15	54	60.5263	73.9726	4.35789	0.000821371	1	0.0067438
lacA		Galactose-6-phosphate isomerase subunit LacA	14	7	24	66	36.8421	90.411	5.5	0.000854287	1	0.00696931
group_6877	lacB	Galactose-6-phosphate isomerase subunit LacB	14	7	24	66	36.8421	90.411	5.5	0.000854287	1	0.00696931
group_6878	lacC_3	Tagatose-6-phosphate kinase	14	7	24	66	36.8421	90.411	5.5	0.000854287	1	0.00696931
lacD_2		Tagatose 1,6-diphosphate aldolase	14	7	24	66	36.8421	90.411	5.5	0.000854287	1	0.00696931
lacF_7		PTS system lactose-specific EIIA component	14	7	24	66	36.8421	90.411	5.5	0.000854287	1	0.00696931
lacE_3		PTS system lactose-specific EIICB component	14	7	24	66	36.8421	90.411	5.5	0.000854287	1	0.00696931
group_6882	lacG_2	6-phospho-beta-galactosidase	14	7	24	66	36.8421	90.411	5.5	0.000854287	1	0.00696931
lacX_2		Protein LacX, plasmid	14	7	24	66	36.8421	90.411	5.5	0.000854287	1	0.00696931
lacR_3		Lactose phosphotransferase system repressor	14	7	24	66	36.8421	90.411	5.5	0.000854287	1	0.00696931
group_1027		hypothetical protein	15	8	23	65	39.4737	89.0411	5.29891	0.000959489	1	0.00782201
group_1654		hypothetical protein	34	43	4	30	89.4737	41.0959	5.93023	0.000962898	1	0.00782763
group_5475		hypothetical protein	34	43	4	30	89.4737	41.0959	5.93023	0.000962898	1	0.00782763
manR_2		hypothetical protein	34	43	4	30	89.4737	41.0959	5.93023	0.000962898	1	0.00782763
paiA_1		Spermidine/spermine N(1)-acetyltransferase	4	30	34	43	10.5263	58.9041	0.168627	0.000962898	1	0.00782763
group_849		hypothetical protein	23	20	15	53	60.5263	72.6027	4.06333	0.000971215	1	0.00788967
group_3797		hypothetical protein	9	2	29	71	23.6842	97.2603	11.0172	0.000980703	1	0.00794991
group_4044		hypothetical protein	9	2	29	71	23.6842	97.2603	11.0172	0.000980703	1	0.00794991
group_4342		hypothetical protein	9	2	29	71	23.6842	97.2603	11.0172	0.000980703	1	0.00794991
group_83		hypothetical protein	7	37	31	36	18.4211	49.3151	0.219704	0.00104027	1	0.00842682
group_827		hypothetical protein	20	15	18	58	52.6316	79.4521	4.2963	0.00105023	1	0.00843385
group_1128	murR_1	HTH-type transcriptional regulator MurR	38	57	0	16	100	21.9178	inf	0.00105212	1	0.00843385
group_1152		6-phosphogluconate dehydrogenase, NAD(+)-dependent, decarboxylating	38	57	0	16	100	21.9178	inf	0.00105212	1	0.00843385
fldH_1		Phenyllactate dehydrogenase	38	57	0	16	100	21.9178	inf	0.00105212	1	0.00843385
group_1063		hypothetical protein	0	16	38	57	0	78.0822	0	0.00105212	1	0.00843385
group_1730		hypothetical protein	0	16	38	57	0	78.0822	0	0.00105212	1	0.00843385
group_2751		hypothetical protein	0	16	38	57	0	78.0822	0	0.00105212	1	0.00843385
group_2808		hypothetical protein	0	16	38	57	0	78.0822	0	0.00105212	1	0.00843385
group_2936		hypothetical protein	0	16	38	57	0	78.0822	0	0.00105212	1	0.00843385
group_3702		hypothetical protein	0	16	38	57	0	78.0822	0	0.00105212	1	0.00843385
group_6193		hypothetical protein	0	16	38	57	0	78.0822	0	0.00105212	1	0.00843385
group_6194		hypothetical protein	0	16	38	57	0	78.0822	0	0.00105212	1	0.00843385
group_6195		hypothetical protein	0	16	38	57	0	78.0822	0	0.00105212	1	0.00843385
group_6213		S-formylglutathione hydrolase	0	16	38	57	0	78.0822	0	0.00105212	1	0.00843385
group_7762		hypothetical protein	0	16	38	57	0	78.0822	0	0.00105212	1	0.00843385
group_2442		hypothetical protein	19	14	19	59	50	80.8219	4.21429	0.00107254	1	0.00858555
group_3326		hypothetical protein	19	14	19	59	50	80.8219	4.21429	0.00107254	1	0.00858555
group_14		hypothetical protein	30	33	8	40	78.9474	54.7945	4.54545	0.00108547	1	0.00859434
group_1584		hypothetical protein	10	3	28	70	26.3158	95.8904	8.33333	0.00109107	1	0.00859434
group_1862	fruA_1	PTS system fructose-specific EIIABC component	10	3	28	70	26.3158	95.8904	8.33333	0.00109107	1	0.00859434
group_2334		hypothetical protein	10	3	28	70	26.3158	95.8904	8.33333	0.00109107	1	0.00859434
group_2594		hypothetical protein	10	3	28	70	26.3158	95.8904	8.33333	0.00109107	1	0.00859434
group_3157	lacC_1	Tagatose-6-phosphate kinase	10	3	28	70	26.3158	95.8904	8.33333	0.00109107	1	0.00859434
group_3192		hypothetical protein	10	3	28	70	26.3158	95.8904	8.33333	0.00109107	1	0.00859434
group_4045		IS200/IS605 family transposase ISAac1	10	3	28	70	26.3158	95.8904	8.33333	0.00109107	1	0.00859434
group_4410	mngA	PTS system 2-O-alpha-mannosyl-D-glycerate-specific EIIABC component	10	3	28	70	26.3158	95.8904	8.33333	0.00109107	1	0.00859434
group_4533		hypothetical protein	10	3	28	70	26.3158	95.8904	8.33333	0.00109107	1	0.00859434
group_4759		hypothetical protein	10	3	28	70	26.3158	95.8904	8.33333	0.00109107	1	0.00859434
group_4862		hypothetical protein	10	3	28	70	26.3158	95.8904	8.33333	0.00109107	1	0.00859434
group_4936		IS1595 family transposase ISSsu9	10	3	28	70	26.3158	95.8904	8.33333	0.00109107	1	0.00859434
group_7529		hypothetical protein	10	3	28	70	26.3158	95.8904	8.33333	0.00109107	1	0.00859434
group_2366		hypothetical protein	17	11	21	62	44.7368	84.9315	4.56277	0.00109381	1	0.00859434
sasA_4		IS30 family transposase IS1062	11	4	27	69	28.9474	94.5205	7.02778	0.00109828	1	0.00859434
group_2071		hypothetical protein	11	4	27	69	28.9474	94.5205	7.02778	0.00109828	1	0.00859434
group_2632		hypothetical protein	11	4	27	69	28.9474	94.5205	7.02778	0.00109828	1	0.00859434
group_2710		hypothetical protein	11	4	27	69	28.9474	94.5205	7.02778	0.00109828	1	0.00859434
group_3418		hypothetical protein	11	4	27	69	28.9474	94.5205	7.02778	0.00109828	1	0.00859434
xerC_11		Tyrosine recombinase XerC	11	4	27	69	28.9474	94.5205	7.02778	0.00109828	1	0.00859434
group_5139		hypothetical protein	11	4	27	69	28.9474	94.5205	7.02778	0.00109828	1	0.00859434
group_5140		hypothetical protein	11	4	27	69	28.9474	94.5205	7.02778	0.00109828	1	0.00859434
group_5141		hypothetical protein	11	4	27	69	28.9474	94.5205	7.02778	0.00109828	1	0.00859434
group_5143		hypothetical protein	11	4	27	69	28.9474	94.5205	7.02778	0.00109828	1	0.00859434
group_5144		hypothetical protein	11	4	27	69	28.9474	94.5205	7.02778	0.00109828	1	0.00859434
group_5145		hypothetical protein	11	4	27	69	28.9474	94.5205	7.02778	0.00109828	1	0.00859434
group_5146		hypothetical protein	11	4	27	69	28.9474	94.5205	7.02778	0.00109828	1	0.00859434
group_5147		hypothetical protein	11	4	27	69	28.9474	94.5205	7.02778	0.00109828	1	0.00859434
group_5150		hypothetical protein	11	4	27	69	28.9474	94.5205	7.02778	0.00109828	1	0.00859434
group_5151		hypothetical protein	11	4	27	69	28.9474	94.5205	7.02778	0.00109828	1	0.00859434
group_5152		hypothetical protein	11	4	27	69	28.9474	94.5205	7.02778	0.00109828	1	0.00859434
group_5153		hypothetical protein	11	4	27	69	28.9474	94.5205	7.02778	0.00109828	1	0.00859434
group_3236		hypothetical protein	6	0	32	73	15.7895	100	inf	0.00121925	1	0.00945741
group_3806		hypothetical protein	6	0	32	73	15.7895	100	inf	0.00121925	1	0.00945741
group_3807		hypothetical protein	6	0	32	73	15.7895	100	inf	0.00121925	1	0.00945741
group_3808		hypothetical protein	6	0	32	73	15.7895	100	inf	0.00121925	1	0.00945741
group_3909		hypothetical protein	6	0	32	73	15.7895	100	inf	0.00121925	1	0.00945741
group_4458		hypothetical protein	6	0	32	73	15.7895	100	inf	0.00121925	1	0.00945741
group_4461		hypothetical protein	6	0	32	73	15.7895	100	inf	0.00121925	1	0.00945741
group_6441		hypothetical protein	6	0	32	73	15.7895	100	inf	0.00121925	1	0.00945741
group_6722		hypothetical protein	6	0	32	73	15.7895	100	inf	0.00121925	1	0.00945741
group_7181		hypothetical protein	6	0	32	73	15.7895	100	inf	0.00121925	1	0.00945741
mhpE		4-hydroxy-2-oxovalerate aldolase	6	0	32	73	15.7895	100	inf	0.00121925	1	0.00945741
group_7183		hypothetical protein	6	0	32	73	15.7895	100	inf	0.00121925	1	0.00945741
kdgK_2		2-dehydro-3-deoxygluconokinase	6	0	32	73	15.7895	100	inf	0.00121925	1	0.00945741
group_2697		hypothetical protein	29	32	9	41	76.3158	56.1644	4.12847	0.00127968	1	0.00991947
group_4565		hypothetical protein	33	41	5	32	86.8421	43.8356	5.15122	0.00128891	1	0.00997756
group_742		hypothetical protein	33	41	5	32	86.8421	43.8356	5.15122	0.00128891	1	0.00997756
group_989	spxA_2	Regulatory protein Spx	35	46	3	27	92.1053	36.9863	6.84783	0.00129975	1	0.0100547
group_2758		hypothetical protein	10	43	28	30	26.3158	41.0959	0.249169	0.00133787	1	0.0103219
group_2759		hypothetical protein	10	43	28	30	26.3158	41.0959	0.249169	0.00133787	1	0.0103219
group_3579		hypothetical protein	10	43	28	30	26.3158	41.0959	0.249169	0.00133787	1	0.0103219
group_5855		hypothetical protein	10	43	28	30	26.3158	41.0959	0.249169	0.00133787	1	0.0103219
fruA_2		PTS system fructose-specific EIIABC component	11	45	27	28	28.9474	38.3562	0.253498	0.00134959	1	0.0103983
mngA_2		PTS system 2-O-alpha-mannosyl-D-glycerate-specific EIIABC component	11	45	27	28	28.9474	38.3562	0.253498	0.00134959	1	0.0103983
group_1266		hypothetical protein	12	5	26	68	31.5789	93.1507	6.27692	0.00142337	1	0.0109595
group_10		hypothetical protein	36	50	2	23	94.7368	31.5068	8.28	0.00150859	1	0.0116079
group_1191	xerC_5	Tyrosine recombinase XerC	15	9	23	64	39.4737	87.6712	4.63768	0.00154442	1	0.0118454
abfA_1		Intracellular exo-alpha-(1->5)-L-arabinofuranosidase 1	37	53	1	20	97.3684	27.3973	13.9623	0.00155751	1	0.0118454
abfA_2		Intracellular exo-alpha-(1->5)-L-arabinofuranosidase	37	53	1	20	97.3684	27.3973	13.9623	0.00155751	1	0.0118454
araQ_4		L-arabinose transport system permease protein AraQ	37	53	1	20	97.3684	27.3973	13.9623	0.00155751	1	0.0118454
group_1896		Extracellular exo-alpha-(1->5)-L-arabinofuranosidase	37	53	1	20	97.3684	27.3973	13.9623	0.00155751	1	0.0118454
lacF_5		Lactose transport system permease protein LacF	37	53	1	20	97.3684	27.3973	13.9623	0.00155751	1	0.0118454
group_4796		hypothetical protein	37	53	1	20	97.3684	27.3973	13.9623	0.00155751	1	0.0118454
group_878		hypothetical protein	37	53	1	20	97.3684	27.3973	13.9623	0.00155751	1	0.0118454
bmr3_1		Multidrug resistance protein 3	1	20	37	53	2.63158	72.6027	0.0716216	0.00155751	1	0.0118454
group_1065		hypothetical protein	1	20	37	53	2.63158	72.6027	0.0716216	0.00155751	1	0.0118454
group_1367		hypothetical protein	1	20	37	53	2.63158	72.6027	0.0716216	0.00155751	1	0.0118454
rafB		Raffinose permease	1	20	37	53	2.63158	72.6027	0.0716216	0.00155751	1	0.0118454
group_2170		Extracellular exo-alpha-(1->5)-L-arabinofuranosidase	1	20	37	53	2.63158	72.6027	0.0716216	0.00155751	1	0.0118454
group_2717	epsM	Putative acetyltransferase EpsM	1	20	37	53	2.63158	72.6027	0.0716216	0.00155751	1	0.0118454
group_2800		hypothetical protein	1	20	37	53	2.63158	72.6027	0.0716216	0.00155751	1	0.0118454
slyA		Transcriptional regulator SlyA	1	20	37	53	2.63158	72.6027	0.0716216	0.00155751	1	0.0118454
group_3662		hypothetical protein	1	20	37	53	2.63158	72.6027	0.0716216	0.00155751	1	0.0118454
group_1299		hypothetical protein	37	54	1	19	97.3684	26.0274	13.0185	0.00156416	1	0.0118454
group_284		hypothetical protein	37	54	1	19	97.3684	26.0274	13.0185	0.00156416	1	0.0118454
group_1056		hypothetical protein	1	19	37	54	2.63158	73.9726	0.0768137	0.00156416	1	0.0118454
group_1709		hypothetical protein	1	19	37	54	2.63158	73.9726	0.0768137	0.00156416	1	0.0118454
group_2178		hypothetical protein	1	19	37	54	2.63158	73.9726	0.0768137	0.00156416	1	0.0118454
dinB_2		DNA polymerase IV	1	19	37	54	2.63158	73.9726	0.0768137	0.00156416	1	0.0118454
group_3642		hypothetical protein	1	19	37	54	2.63158	73.9726	0.0768137	0.00156416	1	0.0118454
group_1053		hypothetical protein	6	34	32	39	15.7895	53.4247	0.215074	0.00161114	1	0.0121932
group_5551		hypothetical protein	22	19	16	54	57.8947	73.9726	3.90789	0.0016794	1	0.0127014
group_3476		hypothetical protein	4	29	34	44	10.5263	60.274	0.178499	0.00185558	1	0.0140246
group_635		hypothetical protein	14	8	24	65	36.8421	89.0411	4.73958	0.00213897	1	0.0160489
hmo		4-hydroxymandelate oxidase	38	59	0	14	100	19.1781	inf	0.0021505	1	0.0160489
group_6		hypothetical protein	38	59	0	14	100	19.1781	inf	0.0021505	1	0.0160489
group_1363		hypothetical protein	0	14	38	59	0	80.8219	0	0.0021505	1	0.0160489
lagD_2		Lactococcin-G-processing and transport ATP-binding protein LagD	0	14	38	59	0	80.8219	0	0.0021505	1	0.0160489
group_2797		hypothetical protein	0	14	38	59	0	80.8219	0	0.0021505	1	0.0160489
group_2839		hypothetical protein	0	14	38	59	0	80.8219	0	0.0021505	1	0.0160489
group_3720		hypothetical protein	0	14	38	59	0	80.8219	0	0.0021505	1	0.0160489
group_4260		hypothetical protein	0	14	38	59	0	80.8219	0	0.0021505	1	0.0160489
group_5681		hypothetical protein	0	14	38	59	0	80.8219	0	0.0021505	1	0.0160489
group_6012		hypothetical protein	0	14	38	59	0	80.8219	0	0.0021505	1	0.0160489
group_6030		hypothetical protein	0	14	38	59	0	80.8219	0	0.0021505	1	0.0160489
group_6061		hypothetical protein	0	14	38	59	0	80.8219	0	0.0021505	1	0.0160489
group_6196		hypothetical protein	0	14	38	59	0	80.8219	0	0.0021505	1	0.0160489
group_6799		hypothetical protein	0	14	38	59	0	80.8219	0	0.0021505	1	0.0160489
group_7719		hypothetical protein	0	14	38	59	0	80.8219	0	0.0021505	1	0.0160489
group_7720		hypothetical protein	0	14	38	59	0	80.8219	0	0.0021505	1	0.0160489
group_7721	arnC_1	Undecaprenyl-phosphate 4-deoxy-4-formamido-L-arabinose transferase	0	14	38	59	0	80.8219	0	0.0021505	1	0.0160489
ybbH_1		putative HTH-type transcriptional regulator YbbH	38	58	0	15	100	20.5479	inf	0.00216802	1	0.0160489
group_1309		hypothetical protein	0	15	38	58	0	79.4521	0	0.00216802	1	0.0160489
group_2119		hypothetical protein	0	15	38	58	0	79.4521	0	0.00216802	1	0.0160489
group_2209		hypothetical protein	0	15	38	58	0	79.4521	0	0.00216802	1	0.0160489
group_2701		hypothetical protein	0	15	38	58	0	79.4521	0	0.00216802	1	0.0160489
group_2841		putative zinc-binding alcohol dehydrogenase	0	15	38	58	0	79.4521	0	0.00216802	1	0.0160489
group_2842		hypothetical protein	0	15	38	58	0	79.4521	0	0.00216802	1	0.0160489
group_2987	lexA_2	LexA repressor	0	15	38	58	0	79.4521	0	0.00216802	1	0.0160489
group_3479	manX_3	PTS system mannose-specific EIIAB component	0	15	38	58	0	79.4521	0	0.00216802	1	0.0160489
group_5472	sorC	PTS system sorbose-specific EIIC component	0	15	38	58	0	79.4521	0	0.00216802	1	0.0160489
group_5473	manZ_3	PTS system mannose-specific EIID component	0	15	38	58	0	79.4521	0	0.00216802	1	0.0160489
group_5751		hypothetical protein	0	15	38	58	0	79.4521	0	0.00216802	1	0.0160489
group_5991		hypothetical protein	0	15	38	58	0	79.4521	0	0.00216802	1	0.0160489
group_6212		hypothetical protein	0	15	38	58	0	79.4521	0	0.00216802	1	0.0160489
group_3037		hypothetical protein	7	1	31	72	18.4211	98.6301	16.2581	0.00219733	1	0.016162
group_3038		hypothetical protein	7	1	31	72	18.4211	98.6301	16.2581	0.00219733	1	0.016162
group_3830		hypothetical protein	7	1	31	72	18.4211	98.6301	16.2581	0.00219733	1	0.016162
group_3952		hypothetical protein	7	1	31	72	18.4211	98.6301	16.2581	0.00219733	1	0.016162
group_4863		hypothetical protein	7	1	31	72	18.4211	98.6301	16.2581	0.00219733	1	0.016162
group_6772		hypothetical protein	7	1	31	72	18.4211	98.6301	16.2581	0.00219733	1	0.016162
group_6773		IS256 family transposase IS16	7	1	31	72	18.4211	98.6301	16.2581	0.00219733	1	0.016162
group_6774		hypothetical protein	7	1	31	72	18.4211	98.6301	16.2581	0.00219733	1	0.016162
group_6775		hypothetical protein	7	1	31	72	18.4211	98.6301	16.2581	0.00219733	1	0.016162
group_8543		hypothetical protein	7	1	31	72	18.4211	98.6301	16.2581	0.00219733	1	0.016162
hin_2		DNA-invertase hin	24	23	14	50	63.1579	68.4932	3.72671	0.00220165	1	0.0161834
group_1925		hypothetical protein	19	15	19	58	50	79.4521	3.86667	0.00221264	1	0.016233
soj_3		Sporulation initiation inhibitor protein Soj	19	15	19	58	50	79.4521	3.86667	0.00221264	1	0.016233
group_2923		hypothetical protein	19	15	19	58	50	79.4521	3.86667	0.00221264	1	0.016233
group_1531		hypothetical protein	29	33	9	40	76.3158	54.7945	3.90572	0.00235243	1	0.0172477
group_1331		hypothetical protein	3	25	35	48	7.89474	65.7534	0.164571	0.00243011	1	0.0177832
ulaA_3		Ascorbate-specific PTS system EIIC component	3	25	35	48	7.89474	65.7534	0.164571	0.00243011	1	0.0177832
group_1271		hypothetical protein	35	48	3	25	92.1053	34.2466	6.07639	0.00243011	1	0.0177832
group_163		ISL3 family transposase IS1251	16	11	22	62	42.1053	84.9315	4.09917	0.00243273	1	0.0177911
group_2529	msrA_2	Peptide methionine sulfoxide reductase MsrA	33	42	5	31	86.8421	42.4658	4.87143	0.0024405	1	0.0178026
group_293		hypothetical protein	33	42	5	31	86.8421	42.4658	4.87143	0.0024405	1	0.0178026
group_31		hypothetical protein	33	42	5	31	86.8421	42.4658	4.87143	0.0024405	1	0.0178026
group_601		hypothetical protein	33	42	5	31	86.8421	42.4658	4.87143	0.0024405	1	0.0178026
pfkB		ATP-dependent 6-phosphofructokinase isozyme 2	11	44	27	29	28.9474	39.726	0.268519	0.00252144	1	0.0183814
group_1035		hypothetical protein	12	6	26	67	31.5789	91.7808	5.15385	0.00255741	1	0.0186319
group_1783		hypothetical protein	33	43	5	30	86.8421	41.0959	4.60465	0.00259756	1	0.0189124
group_2900		hypothetical protein	8	2	30	71	21.0526	97.2603	9.46667	0.00273357	1	0.0197652
group_3122		hypothetical protein	8	2	30	71	21.0526	97.2603	9.46667	0.00273357	1	0.0197652
group_3246		hypothetical protein	8	2	30	71	21.0526	97.2603	9.46667	0.00273357	1	0.0197652
group_3294		hypothetical protein	8	2	30	71	21.0526	97.2603	9.46667	0.00273357	1	0.0197652
group_3783		hypothetical protein	8	2	30	71	21.0526	97.2603	9.46667	0.00273357	1	0.0197652
group_4506		hypothetical protein	8	2	30	71	21.0526	97.2603	9.46667	0.00273357	1	0.0197652
group_4507		hypothetical protein	8	2	30	71	21.0526	97.2603	9.46667	0.00273357	1	0.0197652
group_4508		hypothetical protein	8	2	30	71	21.0526	97.2603	9.46667	0.00273357	1	0.0197652
gmuR_1		HTH-type transcriptional regulator GmuR	8	2	30	71	21.0526	97.2603	9.46667	0.00273357	1	0.0197652
group_6567		hypothetical protein	8	2	30	71	21.0526	97.2603	9.46667	0.00273357	1	0.0197652
group_6756		hypothetical protein	8	2	30	71	21.0526	97.2603	9.46667	0.00273357	1	0.0197652
group_4327		hypothetical protein	20	17	18	56	52.6316	76.7123	3.66013	0.0028217	1	0.0203896
group_1373		hypothetical protein	1	18	37	55	2.63158	75.3425	0.0825826	0.00286161	1	0.0204544
yxdL_1		ABC transporter ATP-binding protein YxdL	1	18	37	55	2.63158	75.3425	0.0825826	0.00286161	1	0.0204544
group_3515		hypothetical protein	1	18	37	55	2.63158	75.3425	0.0825826	0.00286161	1	0.0204544
agrB_4		Accessory gene regulator protein B	1	18	37	55	2.63158	75.3425	0.0825826	0.00286161	1	0.0204544
group_3732		hypothetical protein	1	18	37	55	2.63158	75.3425	0.0825826	0.00286161	1	0.0204544
group_4249		hypothetical protein	1	18	37	55	2.63158	75.3425	0.0825826	0.00286161	1	0.0204544
group_6006	axe2	Acetylxylan esterase	1	18	37	55	2.63158	75.3425	0.0825826	0.00286161	1	0.0204544
group_6321		hypothetical protein	1	18	37	55	2.63158	75.3425	0.0825826	0.00286161	1	0.0204544
group_6322	agrA_1	Accessory gene regulator A	1	18	37	55	2.63158	75.3425	0.0825826	0.00286161	1	0.0204544
group_6323		hypothetical protein	1	18	37	55	2.63158	75.3425	0.0825826	0.00286161	1	0.0204544
group_6324		hypothetical protein	1	18	37	55	2.63158	75.3425	0.0825826	0.00286161	1	0.0204544
group_6325		hypothetical protein	1	18	37	55	2.63158	75.3425	0.0825826	0.00286161	1	0.0204544
group_544		hypothetical protein	25	26	13	47	65.7895	64.3836	3.47633	0.0028687	1	0.0204544
group_381		IS630 family transposase ISBs2	2	22	36	51	5.26316	69.863	0.128788	0.00288147	1	0.0204544
clpE_3		hypothetical protein	9	3	29	70	23.6842	95.8904	7.24138	0.00290886	1	0.0204544
group_1602		hypothetical protein	9	3	29	70	23.6842	95.8904	7.24138	0.00290886	1	0.0204544
group_2046		hypothetical protein	9	3	29	70	23.6842	95.8904	7.24138	0.00290886	1	0.0204544
group_2247		hypothetical protein	9	3	29	70	23.6842	95.8904	7.24138	0.00290886	1	0.0204544
recF_2		DNA replication and repair protein RecF	9	3	29	70	23.6842	95.8904	7.24138	0.00290886	1	0.0204544
hin_3		DNA-invertase hin	9	3	29	70	23.6842	95.8904	7.24138	0.00290886	1	0.0204544
group_3321		hypothetical protein	9	3	29	70	23.6842	95.8904	7.24138	0.00290886	1	0.0204544
group_3383		hypothetical protein	9	3	29	70	23.6842	95.8904	7.24138	0.00290886	1	0.0204544
group_3384		hypothetical protein	9	3	29	70	23.6842	95.8904	7.24138	0.00290886	1	0.0204544
group_3385		hypothetical protein	9	3	29	70	23.6842	95.8904	7.24138	0.00290886	1	0.0204544
group_3386		hypothetical protein	9	3	29	70	23.6842	95.8904	7.24138	0.00290886	1	0.0204544
group_4927		hypothetical protein	9	3	29	70	23.6842	95.8904	7.24138	0.00290886	1	0.0204544
group_4928		hypothetical protein	9	3	29	70	23.6842	95.8904	7.24138	0.00290886	1	0.0204544
group_4929		hypothetical protein	9	3	29	70	23.6842	95.8904	7.24138	0.00290886	1	0.0204544
group_4930		hypothetical protein	9	3	29	70	23.6842	95.8904	7.24138	0.00290886	1	0.0204544
group_4931		hypothetical protein	9	3	29	70	23.6842	95.8904	7.24138	0.00290886	1	0.0204544
group_4932		hypothetical protein	9	3	29	70	23.6842	95.8904	7.24138	0.00290886	1	0.0204544
group_4933		hypothetical protein	9	3	29	70	23.6842	95.8904	7.24138	0.00290886	1	0.0204544
group_4934		hypothetical protein	9	3	29	70	23.6842	95.8904	7.24138	0.00290886	1	0.0204544
group_4935		hypothetical protein	9	3	29	70	23.6842	95.8904	7.24138	0.00290886	1	0.0204544
group_4937		hypothetical protein	9	3	29	70	23.6842	95.8904	7.24138	0.00290886	1	0.0204544
group_4938		hypothetical protein	9	3	29	70	23.6842	95.8904	7.24138	0.00290886	1	0.0204544
group_4939		hypothetical protein	9	3	29	70	23.6842	95.8904	7.24138	0.00290886	1	0.0204544
group_4940		hypothetical protein	9	3	29	70	23.6842	95.8904	7.24138	0.00290886	1	0.0204544
group_4941	xerC_9	Tyrosine recombinase XerC	9	3	29	70	23.6842	95.8904	7.24138	0.00290886	1	0.0204544
group_6454		hypothetical protein	9	3	29	70	23.6842	95.8904	7.24138	0.00290886	1	0.0204544
group_6645	lacD_2	Tagatose 1,6-diphosphate aldolase	9	3	29	70	23.6842	95.8904	7.24138	0.00290886	1	0.0204544
rep		ATP-dependent DNA helicase Rep	9	3	29	70	23.6842	95.8904	7.24138	0.00290886	1	0.0204544
group_7650		hypothetical protein	9	3	29	70	23.6842	95.8904	7.24138	0.00290886	1	0.0204544
group_7651		IS3 family transposase ISBce13	9	3	29	70	23.6842	95.8904	7.24138	0.00290886	1	0.0204544
group_1852		hypothetical protein	36	52	2	21	94.7368	28.7671	7.26923	0.00303363	1	0.0212928
group_1353		hypothetical protein	2	21	36	52	5.26316	71.2329	0.137566	0.00303363	1	0.0212928
group_34		hypothetical protein	2	21	36	52	5.26316	71.2329	0.137566	0.00303363	1	0.0212928
group_2215		hypothetical protein	13	7	25	66	34.2105	90.411	4.90286	0.00321031	1	0.0225191
rhaS_1		HTH-type transcriptional activator RhaS	27	68	11	5	71.0526	6.84932	0.180481	0.00326797	1	0.022854
iolE		Inosose dehydratase	27	68	11	5	71.0526	6.84932	0.180481	0.00326797	1	0.022854
group_2229		hypothetical protein	11	5	27	68	28.9474	93.1507	5.54074	0.00326797	1	0.022854
group_2881		hypothetical protein	11	5	27	68	28.9474	93.1507	5.54074	0.00326797	1	0.022854
group_3759		hypothetical protein	11	5	27	68	28.9474	93.1507	5.54074	0.00326797	1	0.022854
group_2541		hypothetical protein	17	13	21	60	44.7368	82.1918	3.73626	0.00346548	1	0.0242205
group_423		hypothetical protein	15	10	23	63	39.4737	86.3014	4.1087	0.00355764	1	0.0248495
group_890		hypothetical protein	18	14	20	59	47.3684	80.8219	3.79286	0.00361353	1	0.0252246
group_2966	arnC_2	Undecaprenyl-phosphate 4-deoxy-4-formamido-L-arabinose transferase	5	0	33	73	13.1579	100	inf	0.00391638	1	0.0271248
group_2967		hypothetical protein	5	0	33	73	13.1579	100	inf	0.00391638	1	0.0271248
group_3805	Int-Tn	Transposase from transposon Tn916	5	0	33	73	13.1579	100	inf	0.00391638	1	0.0271248
vanXB		D-alanyl-D-alanine dipeptidase	5	0	33	73	13.1579	100	inf	0.00391638	1	0.0271248
vanB		Vancomycin B-type resistance protein VanB	5	0	33	73	13.1579	100	inf	0.00391638	1	0.0271248
vanS		VanB-type vancomycin resistance histidine kinase VanS	5	0	33	73	13.1579	100	inf	0.00391638	1	0.0271248
yedW		putative transcriptional regulatory protein YedW	5	0	33	73	13.1579	100	inf	0.00391638	1	0.0271248
group_4832	ubiE_3	Ubiquinone/menaquinone biosynthesis C-methyltransferase UbiE	5	0	33	73	13.1579	100	inf	0.00391638	1	0.0271248
group_7176		hypothetical protein	5	0	33	73	13.1579	100	inf	0.00391638	1	0.0271248
mshA		D-inositol-3-phosphate glycosyltransferase	5	0	33	73	13.1579	100	inf	0.00391638	1	0.0271248
epsF_2		Putative glycosyltransferase EpsF	5	0	33	73	13.1579	100	inf	0.00391638	1	0.0271248
group_7180		hypothetical protein	5	0	33	73	13.1579	100	inf	0.00391638	1	0.0271248
group_8229		hypothetical protein	5	0	33	73	13.1579	100	inf	0.00391638	1	0.0271248
arlR_2		Response regulator ArlR	38	60	0	13	100	17.8082	inf	0.00396365	1	0.0271904
group_1656		hypothetical protein	0	13	38	60	0	82.1918	0	0.00396365	1	0.0271904
group_2126		hypothetical protein	0	13	38	60	0	82.1918	0	0.00396365	1	0.0271904
group_2739		hypothetical protein	0	13	38	60	0	82.1918	0	0.00396365	1	0.0271904
group_2740		hypothetical protein	0	13	38	60	0	82.1918	0	0.00396365	1	0.0271904
group_2754	manZ_2	PTS system mannose-specific EIID component	0	13	38	60	0	82.1918	0	0.00396365	1	0.0271904
group_2829		hypothetical protein	0	13	38	60	0	82.1918	0	0.00396365	1	0.0271904
group_2840		hypothetical protein	0	13	38	60	0	82.1918	0	0.00396365	1	0.0271904
group_2958		hypothetical protein	0	13	38	60	0	82.1918	0	0.00396365	1	0.0271904
group_3544		hypothetical protein	0	13	38	60	0	82.1918	0	0.00396365	1	0.0271904
yjjG		Pyrimidine 5'-nucleotidase YjjG	0	13	38	60	0	82.1918	0	0.00396365	1	0.0271904
group_5736		hypothetical protein	0	13	38	60	0	82.1918	0	0.00396365	1	0.0271904
group_5820		putative phosphotransferase enzyme IIB component	0	13	38	60	0	82.1918	0	0.00396365	1	0.0271904
group_5821	agaC	N-acetylgalactosamine permease IIC component 1	0	13	38	60	0	82.1918	0	0.00396365	1	0.0271904
group_629		hypothetical protein	0	13	38	60	0	82.1918	0	0.00396365	1	0.0271904
group_7087		hypothetical protein	0	13	38	60	0	82.1918	0	0.00396365	1	0.0271904
mazF		Endoribonuclease toxin MazF	35	49	3	24	92.1053	32.8767	5.71429	0.0044781	1	0.030683
group_1420		hypothetical protein	3	24	35	49	7.89474	67.1233	0.175	0.0044781	1	0.030683
group_2562		hypothetical protein	33	44	5	29	86.8421	39.726	4.35	0.00453363	1	0.031045
group_1241		hypothetical protein	18	15	20	58	47.3684	79.4521	3.48	0.00457927	1	0.0312831
gmuD_4		6-phospho-beta-glucosidase GmuD	18	15	20	58	47.3684	79.4521	3.48	0.00457927	1	0.0312831
gmuR_2		HTH-type transcriptional regulator GmuR	18	15	20	58	47.3684	79.4521	3.48	0.00457927	1	0.0312831
licC_4		Lichenan permease IIC component	18	15	20	58	47.3684	79.4521	3.48	0.00457927	1	0.0312831
group_5142		hypothetical protein	10	4	28	69	26.3158	94.5205	6.16071	0.00459802	1	0.0313925
group_1307		hypothetical protein	11	43	27	30	28.9474	41.0959	0.284238	0.00475541	1	0.0324478
group_1328		hypothetical protein	16	12	22	61	42.1053	83.5616	3.69697	0.00522019	1	0.0355981
ugpB		sn-glycerol-3-phosphate-binding periplasmic protein UgpB	36	53	2	20	94.7368	27.3973	6.79245	0.00531909	1	0.0362082
group_2685		hypothetical protein	36	53	2	20	94.7368	27.3973	6.79245	0.00531909	1	0.0362082
group_91		hypothetical protein	36	53	2	20	94.7368	27.3973	6.79245	0.00531909	1	0.0362082
group_1306		hypothetical protein	1	17	37	56	2.63158	76.7123	0.0890302	0.00537913	1	0.0364445
macB		Macrolide export ATP-binding/permease protein MacB	1	17	37	56	2.63158	76.7123	0.0890302	0.00537913	1	0.0364445
levD		PTS system fructose-specific EIIA component	1	17	37	56	2.63158	76.7123	0.0890302	0.00537913	1	0.0364445
group_4154		hypothetical protein	1	17	37	56	2.63158	76.7123	0.0890302	0.00537913	1	0.0364445
group_9138	manZ_3	PTS system mannose-specific EIID component	1	17	37	56	2.63158	76.7123	0.0890302	0.00537913	1	0.0364445
agaC		N-acetylgalactosamine permease IIC component 1	1	17	37	56	2.63158	76.7123	0.0890302	0.00537913	1	0.0364445
group_9140	levE_1	PTS system fructose-specific EIIB component	1	17	37	56	2.63158	76.7123	0.0890302	0.00537913	1	0.0364445
yvoA_1		HTH-type transcriptional repressor YvoA	1	17	37	56	2.63158	76.7123	0.0890302	0.00537913	1	0.0364445
group_415		hypothetical protein	32	42	6	31	84.2105	42.4658	3.93651	0.00558026	1	0.0377849
group_159		hypothetical protein	19	17	19	56	50	76.7123	3.29412	0.00571103	1	0.0385796
group_162		hypothetical protein	19	17	19	56	50	76.7123	3.29412	0.00571103	1	0.0385796
group_1926		hypothetical protein	19	17	19	56	50	76.7123	3.29412	0.00571103	1	0.0385796
group_433		hypothetical protein	19	17	19	56	50	76.7123	3.29412	0.00571103	1	0.0385796
pglC		Undecaprenyl phosphate N,N'-diacetylbacillosamine 1-phosphate transferase	1	16	37	57	2.63158	78.0822	0.0962838	0.00581821	1	0.0388928
group_1698	lacE_2	PTS system lactose-specific EIICB component	1	16	37	57	2.63158	78.0822	0.0962838	0.00581821	1	0.0388928
group_2166	lacG_2	6-phospho-beta-galactosidase	1	16	37	57	2.63158	78.0822	0.0962838	0.00581821	1	0.0388928
group_2270		hypothetical protein	1	16	37	57	2.63158	78.0822	0.0962838	0.00581821	1	0.0388928
group_2780	lacC_2	Tagatose-6-phosphate kinase	1	16	37	57	2.63158	78.0822	0.0962838	0.00581821	1	0.0388928
group_2804		hypothetical protein	1	16	37	57	2.63158	78.0822	0.0962838	0.00581821	1	0.0388928
group_3521		hypothetical protein	1	16	37	57	2.63158	78.0822	0.0962838	0.00581821	1	0.0388928
group_3624	lacA	Galactose-6-phosphate isomerase subunit LacA	1	16	37	57	2.63158	78.0822	0.0962838	0.00581821	1	0.0388928
group_3625	lacF_2	PTS system lactose-specific EIIA component	1	16	37	57	2.63158	78.0822	0.0962838	0.00581821	1	0.0388928
group_5535		hypothetical protein	1	16	37	57	2.63158	78.0822	0.0962838	0.00581821	1	0.0388928
group_5536		hypothetical protein	1	16	37	57	2.63158	78.0822	0.0962838	0.00581821	1	0.0388928
lacD_1		Tagatose 1,6-diphosphate aldolase	1	16	37	57	2.63158	78.0822	0.0962838	0.00581821	1	0.0388928
group_5987	lacR_2	Lactose phosphotransferase system repressor	1	16	37	57	2.63158	78.0822	0.0962838	0.00581821	1	0.0388928
group_773		hypothetical protein	1	16	37	57	2.63158	78.0822	0.0962838	0.00581821	1	0.0388928
group_143		hypothetical protein	37	57	1	16	97.3684	21.9178	10.386	0.00581821	1	0.0388928
group_2301		hypothetical protein	37	57	1	16	97.3684	21.9178	10.386	0.00581821	1	0.0388928
group_260		hypothetical protein	37	57	1	16	97.3684	21.9178	10.386	0.00581821	1	0.0388928
ppaX		Pyrophosphatase PpaX	37	57	1	16	97.3684	21.9178	10.386	0.00581821	1	0.0388928
repB		hypothetical protein	6	1	32	72	15.7895	98.6301	13.5	0.00630527	1	0.0417126
group_2084	xerC_1	Tyrosine recombinase XerC	6	1	32	72	15.7895	98.6301	13.5	0.00630527	1	0.0417126
group_2085		hypothetical protein	6	1	32	72	15.7895	98.6301	13.5	0.00630527	1	0.0417126
group_2654		hypothetical protein	6	1	32	72	15.7895	98.6301	13.5	0.00630527	1	0.0417126
group_2655		hypothetical protein	6	1	32	72	15.7895	98.6301	13.5	0.00630527	1	0.0417126
yteP_3		putative multiple-sugar transport system permease YteP	6	1	32	72	15.7895	98.6301	13.5	0.00630527	1	0.0417126
group_2657	sacA	Sucrose-6-phosphate hydrolase	6	1	32	72	15.7895	98.6301	13.5	0.00630527	1	0.0417126
gmuE_5		Putative fructokinase	6	1	32	72	15.7895	98.6301	13.5	0.00630527	1	0.0417126
ycjP_1		Inner membrane ABC transporter permease protein YcjP	6	1	32	72	15.7895	98.6301	13.5	0.00630527	1	0.0417126
degA_4		HTH-type transcriptional regulator DegA	6	1	32	72	15.7895	98.6301	13.5	0.00630527	1	0.0417126
group_3915		hypothetical protein	6	1	32	72	15.7895	98.6301	13.5	0.00630527	1	0.0417126
group_4496		hypothetical protein	6	1	32	72	15.7895	98.6301	13.5	0.00630527	1	0.0417126
group_4502		hypothetical protein	6	1	32	72	15.7895	98.6301	13.5	0.00630527	1	0.0417126
group_4624		hypothetical protein	6	1	32	72	15.7895	98.6301	13.5	0.00630527	1	0.0417126
group_4736		hypothetical protein	6	1	32	72	15.7895	98.6301	13.5	0.00630527	1	0.0417126
group_5276		hypothetical protein	6	1	32	72	15.7895	98.6301	13.5	0.00630527	1	0.0417126
group_5277		hypothetical protein	6	1	32	72	15.7895	98.6301	13.5	0.00630527	1	0.0417126
xerC_12		Tyrosine recombinase XerC	6	1	32	72	15.7895	98.6301	13.5	0.00630527	1	0.0417126
group_1052		hypothetical protein	4	25	34	48	10.5263	65.7534	0.225882	0.00669154	1	0.0441665
manR_1		Transcriptional regulator ManR	4	25	34	48	10.5263	65.7534	0.225882	0.00669154	1	0.0441665
group_1681	cmtB	hypothetical protein	4	25	34	48	10.5263	65.7534	0.225882	0.00669154	1	0.0441665
ulaB		Ascorbate-specific PTS system EIIB component	4	25	34	48	10.5263	65.7534	0.225882	0.00669154	1	0.0441665
group_1377		hypothetical protein	7	2	31	71	18.4211	97.2603	8.01613	0.00730234	1	0.0470597
repD_1		Replication initiation protein	7	2	31	71	18.4211	97.2603	8.01613	0.00730234	1	0.0470597
group_2289		hypothetical protein	7	2	31	71	18.4211	97.2603	8.01613	0.00730234	1	0.0470597
group_3030		hypothetical protein	7	2	31	71	18.4211	97.2603	8.01613	0.00730234	1	0.0470597
group_3762		hypothetical protein	7	2	31	71	18.4211	97.2603	8.01613	0.00730234	1	0.0470597
group_3776		hypothetical protein	7	2	31	71	18.4211	97.2603	8.01613	0.00730234	1	0.0470597
group_3953		hypothetical protein	7	2	31	71	18.4211	97.2603	8.01613	0.00730234	1	0.0470597
group_3955		hypothetical protein	7	2	31	71	18.4211	97.2603	8.01613	0.00730234	1	0.0470597
group_4516		hypothetical protein	7	2	31	71	18.4211	97.2603	8.01613	0.00730234	1	0.0470597
group_6543		hypothetical protein	7	2	31	71	18.4211	97.2603	8.01613	0.00730234	1	0.0470597
group_3215		hypothetical protein	14	10	24	63	36.8421	86.3014	3.675	0.00733815	1	0.0470597
group_4434		hypothetical protein	14	10	24	63	36.8421	86.3014	3.675	0.00733815	1	0.0470597
fucO		Lactaldehyde reductase	28	68	10	5	73.6842	6.84932	0.205882	0.00739109	1	0.0470597
kdgK		2-dehydro-3-deoxygluconokinase	28	68	10	5	73.6842	6.84932	0.205882	0.00739109	1	0.0470597
rhaB		Rhamnulokinase	28	68	10	5	73.6842	6.84932	0.205882	0.00739109	1	0.0470597
kdgA		KHG/KDPG aldolase	28	68	10	5	73.6842	6.84932	0.205882	0.00739109	1	0.0470597
iclR		Transcriptional repressor IclR	28	68	10	5	73.6842	6.84932	0.205882	0.00739109	1	0.0470597
rhaD		Rhamnulose-1-phosphate aldolase	28	68	10	5	73.6842	6.84932	0.205882	0.00739109	1	0.0470597
rhaA		L-rhamnose isomerase	28	68	10	5	73.6842	6.84932	0.205882	0.00739109	1	0.0470597
araC		Arabinose operon regulatory protein	28	68	10	5	73.6842	6.84932	0.205882	0.00739109	1	0.0470597
citG_2		2-(5''-triphosphoribosyl)-3'-dephosphocoenzyme-A synthase	10	5	28	68	26.3158	93.1507	4.85714	0.00739109	1	0.0470597
group_3281		hypothetical protein	10	5	28	68	26.3158	93.1507	4.85714	0.00739109	1	0.0470597
group_3758		hypothetical protein	10	5	28	68	26.3158	93.1507	4.85714	0.00739109	1	0.0470597
lsrR		Transcriptional regulator LsrR	10	5	28	68	26.3158	93.1507	4.85714	0.00739109	1	0.0470597
citX		Apo-citrate lyase phosphoribosyl-dephospho-CoA transferase	10	5	28	68	26.3158	93.1507	4.85714	0.00739109	1	0.0470597
group_6610		hypothetical protein	10	5	28	68	26.3158	93.1507	4.85714	0.00739109	1	0.0470597
group_8330		hypothetical protein	10	5	28	68	26.3158	93.1507	4.85714	0.00739109	1	0.0470597
citF		Citrate lyase alpha chain	10	5	28	68	26.3158	93.1507	4.85714	0.00739109	1	0.0470597
citE		Citrate lyase subunit beta	10	5	28	68	26.3158	93.1507	4.85714	0.00739109	1	0.0470597
citD		Citrate lyase acyl carrier protein	10	5	28	68	26.3158	93.1507	4.85714	0.00739109	1	0.0470597
citC		[Citrate [pro-3S]-lyase] ligase	10	5	28	68	26.3158	93.1507	4.85714	0.00739109	1	0.0470597
cimH		Citrate/malate transporter	10	5	28	68	26.3158	93.1507	4.85714	0.00739109	1	0.0470597
group_8336		NAD-dependent malic enzyme	10	5	28	68	26.3158	93.1507	4.85714	0.00739109	1	0.0470597
group_2234		hypothetical protein	8	3	30	70	21.0526	95.8904	6.22222	0.00740789	1	0.0470597
group_2237		hypothetical protein	8	3	30	70	21.0526	95.8904	6.22222	0.00740789	1	0.0470597
group_2239		hypothetical protein	8	3	30	70	21.0526	95.8904	6.22222	0.00740789	1	0.0470597
group_2240		hypothetical protein	8	3	30	70	21.0526	95.8904	6.22222	0.00740789	1	0.0470597
group_2883		hypothetical protein	8	3	30	70	21.0526	95.8904	6.22222	0.00740789	1	0.0470597
group_2886		hypothetical protein	8	3	30	70	21.0526	95.8904	6.22222	0.00740789	1	0.0470597
group_2889		hypothetical protein	8	3	30	70	21.0526	95.8904	6.22222	0.00740789	1	0.0470597
group_2890		hypothetical protein	8	3	30	70	21.0526	95.8904	6.22222	0.00740789	1	0.0470597
group_2892		hypothetical protein	8	3	30	70	21.0526	95.8904	6.22222	0.00740789	1	0.0470597
group_2893		hypothetical protein	8	3	30	70	21.0526	95.8904	6.22222	0.00740789	1	0.0470597
group_2894		hypothetical protein	8	3	30	70	21.0526	95.8904	6.22222	0.00740789	1	0.0470597
group_2897		hypothetical protein	8	3	30	70	21.0526	95.8904	6.22222	0.00740789	1	0.0470597
group_2898		hypothetical protein	8	3	30	70	21.0526	95.8904	6.22222	0.00740789	1	0.0470597
group_2902		hypothetical protein	8	3	30	70	21.0526	95.8904	6.22222	0.00740789	1	0.0470597
group_2940		hypothetical protein	8	3	30	70	21.0526	95.8904	6.22222	0.00740789	1	0.0470597
group_2978		hypothetical protein	8	3	30	70	21.0526	95.8904	6.22222	0.00740789	1	0.0470597
group_3322		hypothetical protein	8	3	30	70	21.0526	95.8904	6.22222	0.00740789	1	0.0470597
group_3769		hypothetical protein	8	3	30	70	21.0526	95.8904	6.22222	0.00740789	1	0.0470597
group_3770		hypothetical protein	8	3	30	70	21.0526	95.8904	6.22222	0.00740789	1	0.0470597
group_3771		hypothetical protein	8	3	30	70	21.0526	95.8904	6.22222	0.00740789	1	0.0470597
group_3775		hypothetical protein	8	3	30	70	21.0526	95.8904	6.22222	0.00740789	1	0.0470597
group_3777		hypothetical protein	8	3	30	70	21.0526	95.8904	6.22222	0.00740789	1	0.0470597
group_3778		hypothetical protein	8	3	30	70	21.0526	95.8904	6.22222	0.00740789	1	0.0470597
group_3779		hypothetical protein	8	3	30	70	21.0526	95.8904	6.22222	0.00740789	1	0.0470597
group_3781		hypothetical protein	8	3	30	70	21.0526	95.8904	6.22222	0.00740789	1	0.0470597
group_3782		hypothetical protein	8	3	30	70	21.0526	95.8904	6.22222	0.00740789	1	0.0470597
group_3785		hypothetical protein	8	3	30	70	21.0526	95.8904	6.22222	0.00740789	1	0.0470597
group_6522		hypothetical protein	8	3	30	70	21.0526	95.8904	6.22222	0.00740789	1	0.0470597
group_6524		hypothetical protein	8	3	30	70	21.0526	95.8904	6.22222	0.00740789	1	0.0470597
group_6527		hypothetical protein	8	3	30	70	21.0526	95.8904	6.22222	0.00740789	1	0.0470597
group_6528		hypothetical protein	8	3	30	70	21.0526	95.8904	6.22222	0.00740789	1	0.0470597
group_6545		hypothetical protein	8	3	30	70	21.0526	95.8904	6.22222	0.00740789	1	0.0470597
group_6546		hypothetical protein	8	3	30	70	21.0526	95.8904	6.22222	0.00740789	1	0.0470597
group_6554		hypothetical protein	8	3	30	70	21.0526	95.8904	6.22222	0.00740789	1	0.0470597
group_6555		hypothetical protein	8	3	30	70	21.0526	95.8904	6.22222	0.00740789	1	0.0470597
group_1349		hypothetical protein	0	12	38	61	0	83.5616	0	0.00757091	1	0.0475963
group_1374		hypothetical protein	0	12	38	61	0	83.5616	0	0.00757091	1	0.0475963
group_1665		hypothetical protein	0	12	38	61	0	83.5616	0	0.00757091	1	0.0475963
group_2207		hypothetical protein	0	12	38	61	0	83.5616	0	0.00757091	1	0.0475963
group_2262		hypothetical protein	0	12	38	61	0	83.5616	0	0.00757091	1	0.0475963
group_2269	soj_3	hypothetical protein	0	12	38	61	0	83.5616	0	0.00757091	1	0.0475963
group_2727		hypothetical protein	0	12	38	61	0	83.5616	0	0.00757091	1	0.0475963
group_2802		hypothetical protein	0	12	38	61	0	83.5616	0	0.00757091	1	0.0475963
group_2823		hypothetical protein	0	12	38	61	0	83.5616	0	0.00757091	1	0.0475963
group_2825		hypothetical protein	0	12	38	61	0	83.5616	0	0.00757091	1	0.0475963
group_308		hypothetical protein	0	12	38	61	0	83.5616	0	0.00757091	1	0.0475963
group_3609		hypothetical protein	0	12	38	61	0	83.5616	0	0.00757091	1	0.0475963
group_3610		hypothetical protein	0	12	38	61	0	83.5616	0	0.00757091	1	0.0475963
group_3708		hypothetical protein	0	12	38	61	0	83.5616	0	0.00757091	1	0.0475963
group_5738		hypothetical protein	0	12	38	61	0	83.5616	0	0.00757091	1	0.0475963
group_5739		hypothetical protein	0	12	38	61	0	83.5616	0	0.00757091	1	0.0475963
group_5819		hypothetical protein	0	12	38	61	0	83.5616	0	0.00757091	1	0.0475963
group_6037		hypothetical protein	0	12	38	61	0	83.5616	0	0.00757091	1	0.0475963
group_622		hypothetical protein	0	12	38	61	0	83.5616	0	0.00757091	1	0.0475963

## Sheet: Plant_15_09_2020_1737.results
Gene	Non-unique Gene name	Annotation	Number_pos_present_in	Number_neg_present_in	Number_pos_not_present_in	Number_neg_not_present_in	Sensitivity	Specificity	Odds_ratio	Naive_p	Bonferroni_p	Benjamini_H_p
group_4409		hypothetical protein	5	54	39	13	11.3636	19.403	0.0308642	2.00657e-13	2.30976e-09	2.30976e-09
ugl_2		Unsaturated chondroitin disaccharide hydrolase	1	43	43	24	2.27273	35.8209	0.01298	4.11586e-12	4.73777e-08	6.76824e-09
ugl_1		Unsaturated glucuronyl hydrolase	1	43	43	24	2.27273	35.8209	0.01298	4.11586e-12	4.73777e-08	6.76824e-09
lacG_3		Lactose transport system permease protein LacG	1	43	43	24	2.27273	35.8209	0.01298	4.11586e-12	4.73777e-08	6.76824e-09
araN_2		putative arabinose-binding protein	1	43	43	24	2.27273	35.8209	0.01298	4.11586e-12	4.73777e-08	6.76824e-09
group_2434	lacF_2	Lactose transport system permease protein LacF	1	43	43	24	2.27273	35.8209	0.01298	4.11586e-12	4.73777e-08	6.76824e-09
group_881		hypothetical protein	1	43	43	24	2.27273	35.8209	0.01298	4.11586e-12	4.73777e-08	6.76824e-09
group_825		hypothetical protein	1	42	43	25	2.27273	37.3134	0.0138427	6.74719e-12	7.76669e-08	9.70837e-09
group_612		hypothetical protein	42	22	2	45	95.4545	67.1642	42.9545	9.30591e-12	1.0712e-07	1.19023e-08
hchA_1		Protein/nucleic acid deglycase 1	42	23	2	44	95.4545	65.6716	40.1739	1.44097e-11	1.6587e-07	1.6587e-08
group_87		hypothetical protein	12	60	32	7	27.2727	10.4478	0.04375	1.77095e-11	2.03854e-07	1.65968e-08
group_24		IS3 family transposase ISEnfa3	1	41	43	26	2.27273	38.806	0.0147476	1.87436e-11	2.15758e-07	1.65968e-08
rhaR_1		HTH-type transcriptional activator RhaR	1	41	43	26	2.27273	38.806	0.0147476	1.87436e-11	2.15758e-07	1.65968e-08
btuD_8		Vitamin B12 import ATP-binding protein BtuD	0	37	44	30	0	44.7761	0	3.97203e-11	4.5722e-07	2.2861e-08
group_1814		hypothetical protein	0	37	44	30	0	44.7761	0	3.97203e-11	4.5722e-07	2.2861e-08
rpsN2_2		Alternate 30S ribosomal protein S14	0	37	44	30	0	44.7761	0	3.97203e-11	4.5722e-07	2.2861e-08
rpmGA_2		50S ribosomal protein L33 1	0	37	44	30	0	44.7761	0	3.97203e-11	4.5722e-07	2.2861e-08
group_3307		hypothetical protein	0	37	44	30	0	44.7761	0	3.97203e-11	4.5722e-07	2.2861e-08
ykoD		Putative HMP/thiamine import ATP-binding protein YkoD	0	37	44	30	0	44.7761	0	3.97203e-11	4.5722e-07	2.2861e-08
group_96		ISL3 family transposase IS1251	0	37	44	30	0	44.7761	0	3.97203e-11	4.5722e-07	2.2861e-08
amiA		Oligopeptide-binding protein AmiA	32	8	12	59	72.7273	88.0597	19.6667	5.84869e-11	6.73243e-07	2.40444e-08
group_1325		hypothetical protein	32	8	12	59	72.7273	88.0597	19.6667	5.84869e-11	6.73243e-07	2.40444e-08
group_1675	oppF_2	Oligopeptide transport ATP-binding protein OppF	32	8	12	59	72.7273	88.0597	19.6667	5.84869e-11	6.73243e-07	2.40444e-08
ppaX_1		Phosphorylated carbohydrates phosphatase	32	8	12	59	72.7273	88.0597	19.6667	5.84869e-11	6.73243e-07	2.40444e-08
manZ_1		PTS system mannose-specific EIID component	32	8	12	59	72.7273	88.0597	19.6667	5.84869e-11	6.73243e-07	2.40444e-08
group_253	dgaR_1	Transcriptional regulatory protein DagR	32	8	12	59	72.7273	88.0597	19.6667	5.84869e-11	6.73243e-07	2.40444e-08
oppC		Oligopeptide transport system permease protein OppC	32	8	12	59	72.7273	88.0597	19.6667	5.84869e-11	6.73243e-07	2.40444e-08
frlB_1		Fructosamine deglycase FrlB	32	8	12	59	72.7273	88.0597	19.6667	5.84869e-11	6.73243e-07	2.40444e-08
group_1600		hypothetical protein	14	61	30	6	31.8182	8.95522	0.0459016	6.27662e-11	7.22502e-07	2.49139e-08
group_105		IS256 family transposase IS16	3	45	41	22	6.81818	32.8358	0.0357724	6.74527e-11	7.76448e-07	2.58816e-08
sorA_1		PTS system sorbose-specific EIIC component	31	7	13	60	70.4545	89.5522	20.4396	7.32252e-11	8.42895e-07	2.71902e-08
group_3638		hypothetical protein	26	3	18	64	59.0909	95.5224	30.8148	1.21268e-10	1.39592e-06	3.49585e-08
group_156		IS200/IS605 family transposase ISEfa4	2	42	42	25	4.54545	37.3134	0.0283447	1.25016e-10	1.43906e-06	3.49585e-08
group_1295		hypothetical protein	0	36	44	31	0	46.2687	0	1.25183e-10	1.44098e-06	3.49585e-08
znuA_1		hypothetical protein	0	36	44	31	0	46.2687	0	1.25183e-10	1.44098e-06	3.49585e-08
group_1637		hypothetical protein	0	36	44	31	0	46.2687	0	1.25183e-10	1.44098e-06	3.49585e-08
rpmF_2		50S ribosomal protein L32	0	36	44	31	0	46.2687	0	1.25183e-10	1.44098e-06	3.49585e-08
group_2520		hypothetical protein	1	39	43	28	2.27273	41.791	0.0166965	1.60052e-10	1.84236e-06	3.49585e-08
group_3116		hypothetical protein	1	39	43	28	2.27273	41.791	0.0166965	1.60052e-10	1.84236e-06	3.49585e-08
sorC		hypothetical protein	1	39	43	28	2.27273	41.791	0.0166965	1.60052e-10	1.84236e-06	3.49585e-08
group_3289		hypothetical protein	1	39	43	28	2.27273	41.791	0.0166965	1.60052e-10	1.84236e-06	3.49585e-08
group_4380	xerC_1	Tyrosine recombinase XerC	1	39	43	28	2.27273	41.791	0.0166965	1.60052e-10	1.84236e-06	3.49585e-08
group_4490	manZ_1	PTS system mannose-specific EIID component	1	39	43	28	2.27273	41.791	0.0166965	1.60052e-10	1.84236e-06	3.49585e-08
group_4525		hypothetical protein	1	39	43	28	2.27273	41.791	0.0166965	1.60052e-10	1.84236e-06	3.49585e-08
group_922		hypothetical protein	1	39	43	28	2.27273	41.791	0.0166965	1.60052e-10	1.84236e-06	3.49585e-08
yjiA		putative GTP-binding protein YjiA	0	35	44	32	0	47.7612	0	1.60959e-10	1.8528e-06	3.49585e-08
yciC		hypothetical protein	0	35	44	32	0	47.7612	0	1.60959e-10	1.8528e-06	3.49585e-08
mntB_2		Manganese transport system membrane protein MntB	0	35	44	32	0	47.7612	0	1.60959e-10	1.8528e-06	3.49585e-08
ndvA		Beta-(1-->2)glucan export ATP-binding/permease protein NdvA	0	35	44	32	0	47.7612	0	1.60959e-10	1.8528e-06	3.49585e-08
ssaB_2		Manganese ABC transporter substrate-binding lipoprotein	0	35	44	32	0	47.7612	0	1.60959e-10	1.8528e-06	3.49585e-08
group_2667		hypothetical protein	0	35	44	32	0	47.7612	0	1.60959e-10	1.8528e-06	3.49585e-08
group_3440		hypothetical protein	0	35	44	32	0	47.7612	0	1.60959e-10	1.8528e-06	3.49585e-08
group_4543		hypothetical protein	0	35	44	32	0	47.7612	0	1.60959e-10	1.8528e-06	3.49585e-08
group_398		hypothetical protein	16	62	28	5	36.3636	7.46269	0.0460829	2.34617e-10	2.70067e-06	5.00125e-08
nikB		hypothetical protein	31	8	13	59	70.4545	88.0597	17.5865	2.57616e-10	2.96542e-06	5.29539e-08
group_5978		hypothetical protein	31	8	13	59	70.4545	88.0597	17.5865	2.57616e-10	2.96542e-06	5.29539e-08
znuC_3		High-affinity zinc uptake system ATP-binding protein ZnuC	0	34	44	33	0	49.2537	0	4.02079e-10	4.62834e-06	7.84464e-08
group_3442		hypothetical protein	0	34	44	33	0	49.2537	0	4.02079e-10	4.62834e-06	7.84464e-08
noxE		NADH oxidase	0	34	44	33	0	49.2537	0	4.02079e-10	4.62834e-06	7.84464e-08
group_2536	gmuE_2	Putative fructokinase	1	38	43	29	2.27273	43.2836	0.0177479	5.03473e-10	5.79548e-06	9.19918e-08
group_3319		putative phosphotransferase enzyme IIB component	1	38	43	29	2.27273	43.2836	0.0177479	5.03473e-10	5.79548e-06	9.19918e-08
group_3320		hypothetical protein	1	38	43	29	2.27273	43.2836	0.0177479	5.03473e-10	5.79548e-06	9.19918e-08
group_4577	dgaR_1	Transcriptional regulatory protein DagR	1	38	43	29	2.27273	43.2836	0.0177479	5.03473e-10	5.79548e-06	9.19918e-08
group_1479		hypothetical protein	0	33	44	34	0	50.7463	0	1.02813e-09	1.18348e-05	1.69999e-07
group_1845		hypothetical protein	0	33	44	34	0	50.7463	0	1.02813e-09	1.18348e-05	1.69999e-07
rhaR_5		HTH-type transcriptional activator RhaR	0	33	44	34	0	50.7463	0	1.02813e-09	1.18348e-05	1.69999e-07
ribZ_2		Riboflavin transporter RibZ	0	33	44	34	0	50.7463	0	1.02813e-09	1.18348e-05	1.69999e-07
group_3208		hypothetical protein	0	33	44	34	0	50.7463	0	1.02813e-09	1.18348e-05	1.69999e-07
group_3443		hypothetical protein	0	33	44	34	0	50.7463	0	1.02813e-09	1.18348e-05	1.69999e-07
group_2568		hypothetical protein	13	58	31	9	29.5455	13.4328	0.0650723	1.03379e-09	1.18999e-05	1.69999e-07
group_1658		hypothetical protein	40	23	4	44	90.9091	65.6716	19.1304	1.32434e-09	1.52445e-05	2.14711e-07
group_2014		hypothetical protein	10	54	34	13	22.7273	19.403	0.0708061	1.39111e-09	1.60131e-05	2.22404e-07
group_2199	manX_1	PTS system mannose-specific EIIAB component	28	6	16	61	63.6364	91.0448	17.7917	1.41317e-09	1.6267e-05	2.22836e-07
group_4915		hypothetical protein	8	51	36	16	18.1818	23.8806	0.0697168	1.7734e-09	2.04137e-05	2.75055e-07
group_1703		hypothetical protein	24	3	20	64	54.5455	95.5224	25.6	1.79213e-09	2.06292e-05	2.75055e-07
group_751		hypothetical protein	3	41	41	26	6.81818	38.806	0.046401	2.63592e-09	3.03421e-05	3.86588e-07
group_1180		hypothetical protein	11	55	33	12	25	17.9104	0.0727273	2.67683e-09	3.0813e-05	3.86588e-07
group_1695		hypothetical protein	25	4	19	63	56.8182	94.0299	20.7237	2.69572e-09	3.10304e-05	3.86588e-07
group_2672		hypothetical protein	25	4	19	63	56.8182	94.0299	20.7237	2.69572e-09	3.10304e-05	3.86588e-07
group_3437		hypothetical protein	0	32	44	35	0	52.2388	0	2.72032e-09	3.13136e-05	3.86588e-07
group_4452		hypothetical protein	0	32	44	35	0	52.2388	0	2.72032e-09	3.13136e-05	3.86588e-07
group_2174		hypothetical protein	26	5	18	62	59.0909	92.5373	17.9111	3.50154e-09	4.03063e-05	4.74191e-07
fetA		putative iron export ATP-binding protein FetA	26	5	18	62	59.0909	92.5373	17.9111	3.50154e-09	4.03063e-05	4.74191e-07
group_5664		hypothetical protein	26	5	18	62	59.0909	92.5373	17.9111	3.50154e-09	4.03063e-05	4.74191e-07
fetB		putative iron export permease protein FetB	26	5	18	62	59.0909	92.5373	17.9111	3.50154e-09	4.03063e-05	4.74191e-07
cspLA_3		Cold shock-like protein CspLA	42	29	2	38	95.4545	56.7164	27.5172	3.97041e-09	4.57034e-05	5.25327e-07
group_2497		hypothetical protein	2	38	42	29	4.54545	43.2836	0.0363409	3.97041e-09	4.57034e-05	5.25327e-07
group_1840		hypothetical protein	1	35	43	32	2.27273	47.7612	0.0212625	4.26146e-09	4.90537e-05	5.27459e-07
group_3277		hypothetical protein	1	35	43	32	2.27273	47.7612	0.0212625	4.26146e-09	4.90537e-05	5.27459e-07
group_3413		hypothetical protein	1	35	43	32	2.27273	47.7612	0.0212625	4.26146e-09	4.90537e-05	5.27459e-07
group_36		ISL3 family transposase IS1251	1	35	43	32	2.27273	47.7612	0.0212625	4.26146e-09	4.90537e-05	5.27459e-07
group_4430		hypothetical protein	1	35	43	32	2.27273	47.7612	0.0212625	4.26146e-09	4.90537e-05	5.27459e-07
group_4431		hypothetical protein	1	35	43	32	2.27273	47.7612	0.0212625	4.26146e-09	4.90537e-05	5.27459e-07
group_3340		hypothetical protein	16	60	28	7	36.3636	10.4478	0.0666667	4.4195e-09	5.08729e-05	5.38702e-07
fosX		Fosfomycin resistance protein FosX	13	57	31	10	29.5455	14.9254	0.073571	4.44589e-09	5.11767e-05	5.38702e-07
group_2343		hypothetical protein	17	61	27	6	38.6364	8.95522	0.0619308	4.84859e-09	5.58121e-05	5.69511e-07
group_1055		hypothetical protein	27	6	17	61	61.3636	91.0448	16.1471	4.84859e-09	5.58121e-05	5.69511e-07
group_2153		hypothetical protein	27	6	17	61	61.3636	91.0448	16.1471	4.84859e-09	5.58121e-05	5.69511e-07
group_5723		hypothetical protein	29	8	15	59	65.9091	88.0597	14.2583	5.52544e-09	6.36033e-05	6.36033e-07
group_614		hypothetical protein	29	8	15	59	65.9091	88.0597	14.2583	5.52544e-09	6.36033e-05	6.36033e-07
group_256		hypothetical protein	23	3	21	64	52.2727	95.5224	23.3651	6.47038e-09	7.44806e-05	7.37432e-07
group_4297		hypothetical protein	13	56	31	11	29.5455	16.4179	0.0823733	1.04048e-08	0.00011977	1.17421e-06
group_12167		IS110 family transposase ISSpn10	2	37	42	30	4.54545	44.7761	0.03861	1.06814e-08	0.000122954	1.19373e-06
group_1881		hypothetical protein	4	42	40	25	9.09091	37.3134	0.0595238	1.16101e-08	0.000133644	1.28504e-06
group_2093		hypothetical protein	15	58	29	9	34.0909	13.4328	0.0802616	1.46874e-08	0.000169066	1.4228e-06
group_3423		hypothetical protein	15	58	29	9	34.0909	13.4328	0.0802616	1.46874e-08	0.000169066	1.4228e-06
group_5373		hypothetical protein	15	58	29	9	34.0909	13.4328	0.0802616	1.46874e-08	0.000169066	1.4228e-06
yknX		Putative efflux system component YknX	17	0	27	67	38.6364	100	inf	1.50575e-08	0.000173326	1.4228e-06
yknY_2		putative ABC transporter ATP-binding protein YknY	17	0	27	67	38.6364	100	inf	1.50575e-08	0.000173326	1.4228e-06
group_4424		hypothetical protein	17	60	27	7	38.6364	10.4478	0.0734568	1.59253e-08	0.000183316	1.4228e-06
group_4438		hypothetical protein	17	60	27	7	38.6364	10.4478	0.0734568	1.59253e-08	0.000183316	1.4228e-06
tsaB		tRNA threonylcarbamoyladenosine biosynthesis protein TsaB	18	61	26	6	40.9091	8.95522	0.0680958	1.64392e-08	0.000189232	1.4228e-06
group_2320		hypothetical protein	18	61	26	6	40.9091	8.95522	0.0680958	1.64392e-08	0.000189232	1.4228e-06
group_2386		hypothetical protein	18	61	26	6	40.9091	8.95522	0.0680958	1.64392e-08	0.000189232	1.4228e-06
group_3207		hypothetical protein	18	61	26	6	40.9091	8.95522	0.0680958	1.64392e-08	0.000189232	1.4228e-06
group_3453		hypothetical protein	18	61	26	6	40.9091	8.95522	0.0680958	1.64392e-08	0.000189232	1.4228e-06
group_4535		hypothetical protein	18	61	26	6	40.9091	8.95522	0.0680958	1.64392e-08	0.000189232	1.4228e-06
group_1051		hypothetical protein	26	6	18	61	59.0909	91.0448	14.6852	1.64392e-08	0.000189232	1.4228e-06
group_1341	pdxK	Pyridoxine kinase	26	6	18	61	59.0909	91.0448	14.6852	1.64392e-08	0.000189232	1.4228e-06
glpQ_2		hypothetical protein	26	6	18	61	59.0909	91.0448	14.6852	1.64392e-08	0.000189232	1.4228e-06
group_1699	yqgN	putative protein YqgN	26	6	18	61	59.0909	91.0448	14.6852	1.64392e-08	0.000189232	1.4228e-06
group_2034		hypothetical protein	26	6	18	61	59.0909	91.0448	14.6852	1.64392e-08	0.000189232	1.4228e-06
ywqD_2		Tyrosine-protein kinase YwqD	26	6	18	61	59.0909	91.0448	14.6852	1.64392e-08	0.000189232	1.4228e-06
group_2777	yedJ	putative protein YedJ	26	6	18	61	59.0909	91.0448	14.6852	1.64392e-08	0.000189232	1.4228e-06
group_3613		hypothetical protein	26	6	18	61	59.0909	91.0448	14.6852	1.64392e-08	0.000189232	1.4228e-06
csp		Cold shock-like protein	26	6	18	61	59.0909	91.0448	14.6852	1.64392e-08	0.000189232	1.4228e-06
group_3615		hypothetical protein	26	6	18	61	59.0909	91.0448	14.6852	1.64392e-08	0.000189232	1.4228e-06
group_3616		hypothetical protein	26	6	18	61	59.0909	91.0448	14.6852	1.64392e-08	0.000189232	1.4228e-06
group_3627	gluP	Rhomboid protease GluP	26	6	18	61	59.0909	91.0448	14.6852	1.64392e-08	0.000189232	1.4228e-06
group_5979	rnhA	14.7 kDa ribonuclease H-like protein	26	6	18	61	59.0909	91.0448	14.6852	1.64392e-08	0.000189232	1.4228e-06
group_5989		hypothetical protein	26	6	18	61	59.0909	91.0448	14.6852	1.64392e-08	0.000189232	1.4228e-06
group_5990	tsaB	tRNA threonylcarbamoyladenosine biosynthesis protein TsaB	26	6	18	61	59.0909	91.0448	14.6852	1.64392e-08	0.000189232	1.4228e-06
group_6004		hypothetical protein	26	6	18	61	59.0909	91.0448	14.6852	1.64392e-08	0.000189232	1.4228e-06
group_1666		hypothetical protein	28	8	16	59	63.6364	88.0597	12.9062	1.84897e-08	0.000212835	1.57655e-06
group_1667		hypothetical protein	28	8	16	59	63.6364	88.0597	12.9062	1.84897e-08	0.000212835	1.57655e-06
group_3241		hypothetical protein	19	62	25	5	43.1818	7.46269	0.0612903	2.12987e-08	0.000245169	1.74271e-06
group_2149		hypothetical protein	25	5	19	62	56.8182	92.5373	16.3158	2.12987e-08	0.000245169	1.74271e-06
group_2775		hypothetical protein	25	5	19	62	56.8182	92.5373	16.3158	2.12987e-08	0.000245169	1.74271e-06
group_483		hypothetical protein	25	5	19	62	56.8182	92.5373	16.3158	2.12987e-08	0.000245169	1.74271e-06
group_5783		hypothetical protein	25	5	19	62	56.8182	92.5373	16.3158	2.12987e-08	0.000245169	1.74271e-06
group_411		IS1380 family transposase IS1678	0	29	44	38	0	56.7164	0	2.14982e-08	0.000247465	1.74271e-06
group_568		IS256 family transposase ISBsu2	0	29	44	38	0	56.7164	0	2.14982e-08	0.000247465	1.74271e-06
group_104		IS66 family transposase ISRob1	3	38	41	29	6.81818	43.2836	0.0558408	2.81871e-08	0.000324461	2.13778e-06
group_4446		hypothetical protein	3	38	41	29	6.81818	43.2836	0.0558408	2.81871e-08	0.000324461	2.13778e-06
group_128		hypothetical protein	2	36	42	31	4.54545	46.2687	0.0410053	2.96456e-08	0.000341251	2.13778e-06
group_177		IS3 family transposase ISEfa8	2	36	42	31	4.54545	46.2687	0.0410053	2.96456e-08	0.000341251	2.13778e-06
group_2298		hypothetical protein	2	36	42	31	4.54545	46.2687	0.0410053	2.96456e-08	0.000341251	2.13778e-06
group_2543	uvrA_1	putative ABC transporter ATP-binding protein	1	33	43	34	2.27273	50.7463	0.0239605	3.11445e-08	0.000358504	2.13778e-06
bin3_4		Putative transposon Tn552 DNA-invertase bin3	1	33	43	34	2.27273	50.7463	0.0239605	3.11445e-08	0.000358504	2.13778e-06
group_3448		hypothetical protein	1	33	43	34	2.27273	50.7463	0.0239605	3.11445e-08	0.000358504	2.13778e-06
group_4386		hypothetical protein	1	33	43	34	2.27273	50.7463	0.0239605	3.11445e-08	0.000358504	2.13778e-06
group_739		hypothetical protein	1	33	43	34	2.27273	50.7463	0.0239605	3.11445e-08	0.000358504	2.13778e-06
group_2572		hypothetical protein	13	55	31	12	29.5455	17.9104	0.0914956	3.3779e-08	0.00038883	2.13778e-06
ltrA		hypothetical protein	1	32	43	35	2.27273	52.2388	0.025436	3.77681e-08	0.000434748	2.13778e-06
group_1851		hypothetical protein	1	32	43	35	2.27273	52.2388	0.025436	3.77681e-08	0.000434748	2.13778e-06
group_2443		hypothetical protein	1	32	43	35	2.27273	52.2388	0.025436	3.77681e-08	0.000434748	2.13778e-06
group_5324		hypothetical protein	1	32	43	35	2.27273	52.2388	0.025436	3.77681e-08	0.000434748	2.13778e-06
hssS		hypothetical protein	1	32	43	35	2.27273	52.2388	0.025436	3.77681e-08	0.000434748	2.13778e-06
xerD_2		Tyrosine recombinase XerD	0	28	44	39	0	58.209	0	4.97022e-08	0.000572122	2.13778e-06
group_6193		hypothetical protein	16	0	28	67	36.3636	100	inf	5.10878e-08	0.000588072	2.13778e-06
group_6194		hypothetical protein	16	0	28	67	36.3636	100	inf	5.10878e-08	0.000588072	2.13778e-06
group_6195		hypothetical protein	16	0	28	67	36.3636	100	inf	5.10878e-08	0.000588072	2.13778e-06
mta		HTH-type transcriptional activator mta	19	61	25	6	43.1818	8.95522	0.0747541	5.44149e-08	0.000626369	2.13778e-06
sfsA		Sugar fermentation stimulation protein A	19	61	25	6	43.1818	8.95522	0.0747541	5.44149e-08	0.000626369	2.13778e-06
group_1452		hypothetical protein	19	61	25	6	43.1818	8.95522	0.0747541	5.44149e-08	0.000626369	2.13778e-06
recQ_2		ATP-dependent DNA helicase RecQ	19	61	25	6	43.1818	8.95522	0.0747541	5.44149e-08	0.000626369	2.13778e-06
group_1557		hypothetical protein	19	61	25	6	43.1818	8.95522	0.0747541	5.44149e-08	0.000626369	2.13778e-06
rbfA		Ribosome-binding factor A	19	61	25	6	43.1818	8.95522	0.0747541	5.44149e-08	0.000626369	2.13778e-06
group_1650		hypothetical protein	19	61	25	6	43.1818	8.95522	0.0747541	5.44149e-08	0.000626369	2.13778e-06
group_1784		hypothetical protein	19	61	25	6	43.1818	8.95522	0.0747541	5.44149e-08	0.000626369	2.13778e-06
mapP		Maltose 6'-phosphate phosphatase	19	61	25	6	43.1818	8.95522	0.0747541	5.44149e-08	0.000626369	2.13778e-06
lysA		Diaminopimelate decarboxylase	19	61	25	6	43.1818	8.95522	0.0747541	5.44149e-08	0.000626369	2.13778e-06
group_1950		hypothetical protein	19	61	25	6	43.1818	8.95522	0.0747541	5.44149e-08	0.000626369	2.13778e-06
group_2299		hypothetical protein	19	61	25	6	43.1818	8.95522	0.0747541	5.44149e-08	0.000626369	2.13778e-06
rsmF		Ribosomal RNA small subunit methyltransferase F	19	61	25	6	43.1818	8.95522	0.0747541	5.44149e-08	0.000626369	2.13778e-06
galM		Aldose 1-epimerase	19	61	25	6	43.1818	8.95522	0.0747541	5.44149e-08	0.000626369	2.13778e-06
group_2403		hypothetical protein	19	61	25	6	43.1818	8.95522	0.0747541	5.44149e-08	0.000626369	2.13778e-06
group_2422		hypothetical protein	19	61	25	6	43.1818	8.95522	0.0747541	5.44149e-08	0.000626369	2.13778e-06
coaE		Dephospho-CoA kinase	19	61	25	6	43.1818	8.95522	0.0747541	5.44149e-08	0.000626369	2.13778e-06
group_3120		hypothetical protein	19	61	25	6	43.1818	8.95522	0.0747541	5.44149e-08	0.000626369	2.13778e-06
yfkJ		Low molecular weight protein-tyrosine-phosphatase YfkJ	19	61	25	6	43.1818	8.95522	0.0747541	5.44149e-08	0.000626369	2.13778e-06
group_3190		hypothetical protein	19	61	25	6	43.1818	8.95522	0.0747541	5.44149e-08	0.000626369	2.13778e-06
group_3206		hypothetical protein	19	61	25	6	43.1818	8.95522	0.0747541	5.44149e-08	0.000626369	2.13778e-06
algC		Phosphomannomutase/phosphoglucomutase	19	61	25	6	43.1818	8.95522	0.0747541	5.44149e-08	0.000626369	2.13778e-06
glpE		Thiosulfate sulfurtransferase GlpE	19	61	25	6	43.1818	8.95522	0.0747541	5.44149e-08	0.000626369	2.13778e-06
group_4333		hypothetical protein	19	61	25	6	43.1818	8.95522	0.0747541	5.44149e-08	0.000626369	2.13778e-06
group_4334		hypothetical protein	19	61	25	6	43.1818	8.95522	0.0747541	5.44149e-08	0.000626369	2.13778e-06
group_4368		hypothetical protein	19	61	25	6	43.1818	8.95522	0.0747541	5.44149e-08	0.000626369	2.13778e-06
group_4412		hypothetical protein	19	61	25	6	43.1818	8.95522	0.0747541	5.44149e-08	0.000626369	2.13778e-06
araR_2		Arabinose metabolism transcriptional repressor	19	61	25	6	43.1818	8.95522	0.0747541	5.44149e-08	0.000626369	2.13778e-06
group_4465		hypothetical protein	19	61	25	6	43.1818	8.95522	0.0747541	5.44149e-08	0.000626369	2.13778e-06
group_4482		hypothetical protein	19	61	25	6	43.1818	8.95522	0.0747541	5.44149e-08	0.000626369	2.13778e-06
group_685		hypothetical protein	19	61	25	6	43.1818	8.95522	0.0747541	5.44149e-08	0.000626369	2.13778e-06
group_1041	manR_3	Transcriptional regulator ManR	25	6	19	61	56.8182	91.0448	13.3772	5.44149e-08	0.000626369	2.13778e-06
group_1047		hypothetical protein	25	6	19	61	56.8182	91.0448	13.3772	5.44149e-08	0.000626369	2.13778e-06
group_1059		hypothetical protein	25	6	19	61	56.8182	91.0448	13.3772	5.44149e-08	0.000626369	2.13778e-06
group_1155	comEA	hypothetical protein	25	6	19	61	56.8182	91.0448	13.3772	5.44149e-08	0.000626369	2.13778e-06
gmuC_3		PTS system oligo-beta-mannoside-specific EIIC component	25	6	19	61	56.8182	91.0448	13.3772	5.44149e-08	0.000626369	2.13778e-06
bga		Beta-galactosidase	25	6	19	61	56.8182	91.0448	13.3772	5.44149e-08	0.000626369	2.13778e-06
group_1336		hypothetical protein	25	6	19	61	56.8182	91.0448	13.3772	5.44149e-08	0.000626369	2.13778e-06
group_1350		hypothetical protein	25	6	19	61	56.8182	91.0448	13.3772	5.44149e-08	0.000626369	2.13778e-06
group_1351		hypothetical protein	25	6	19	61	56.8182	91.0448	13.3772	5.44149e-08	0.000626369	2.13778e-06
group_1617		hypothetical protein	25	6	19	61	56.8182	91.0448	13.3772	5.44149e-08	0.000626369	2.13778e-06
group_1683		hypothetical protein	25	6	19	61	56.8182	91.0448	13.3772	5.44149e-08	0.000626369	2.13778e-06
group_1684	mta	HTH-type transcriptional activator mta	25	6	19	61	56.8182	91.0448	13.3772	5.44149e-08	0.000626369	2.13778e-06
fruA_6		PTS system fructose-specific EIIB'BC component	25	6	19	61	56.8182	91.0448	13.3772	5.44149e-08	0.000626369	2.13778e-06
ugl		Unsaturated chondroitin disaccharide hydrolase	25	6	19	61	56.8182	91.0448	13.3772	5.44149e-08	0.000626369	2.13778e-06
group_1689		hypothetical protein	25	6	19	61	56.8182	91.0448	13.3772	5.44149e-08	0.000626369	2.13778e-06
group_1690		hypothetical protein	25	6	19	61	56.8182	91.0448	13.3772	5.44149e-08	0.000626369	2.13778e-06
group_1692		hypothetical protein	25	6	19	61	56.8182	91.0448	13.3772	5.44149e-08	0.000626369	2.13778e-06
group_1696		hypothetical protein	25	6	19	61	56.8182	91.0448	13.3772	5.44149e-08	0.000626369	2.13778e-06
group_1708		hypothetical protein	25	6	19	61	56.8182	91.0448	13.3772	5.44149e-08	0.000626369	2.13778e-06
group_1712		hypothetical protein	25	6	19	61	56.8182	91.0448	13.3772	5.44149e-08	0.000626369	2.13778e-06
group_1733		hypothetical protein	25	6	19	61	56.8182	91.0448	13.3772	5.44149e-08	0.000626369	2.13778e-06
group_187	comEC	ComE operon protein 3	25	6	19	61	56.8182	91.0448	13.3772	5.44149e-08	0.000626369	2.13778e-06
group_1976	comGA	ComG operon protein 1	25	6	19	61	56.8182	91.0448	13.3772	5.44149e-08	0.000626369	2.13778e-06
group_2107		hypothetical protein	25	6	19	61	56.8182	91.0448	13.3772	5.44149e-08	0.000626369	2.13778e-06
group_2141	citG	2-(5''-triphosphoribosyl)-3'-dephosphocoenzyme-A synthase	25	6	19	61	56.8182	91.0448	13.3772	5.44149e-08	0.000626369	2.13778e-06
group_2155		hypothetical protein	25	6	19	61	56.8182	91.0448	13.3772	5.44149e-08	0.000626369	2.13778e-06
group_2162	algC	Phosphomannomutase/phosphoglucomutase	25	6	19	61	56.8182	91.0448	13.3772	5.44149e-08	0.000626369	2.13778e-06
group_2163		hypothetical protein	25	6	19	61	56.8182	91.0448	13.3772	5.44149e-08	0.000626369	2.13778e-06
group_2164	galM	Aldose 1-epimerase	25	6	19	61	56.8182	91.0448	13.3772	5.44149e-08	0.000626369	2.13778e-06
dnaJ_2		Chaperone protein DnaJ	25	6	19	61	56.8182	91.0448	13.3772	5.44149e-08	0.000626369	2.13778e-06
group_2172		hypothetical protein	25	6	19	61	56.8182	91.0448	13.3772	5.44149e-08	0.000626369	2.13778e-06
group_2173		hypothetical protein	25	6	19	61	56.8182	91.0448	13.3772	5.44149e-08	0.000626369	2.13778e-06
group_2179	pikAII	Zinc-type alcohol dehydrogenase-like protein	25	6	19	61	56.8182	91.0448	13.3772	5.44149e-08	0.000626369	2.13778e-06
glmS_2		Glutamine--fructose-6-phosphate aminotransferase [isomerizing]	25	6	19	61	56.8182	91.0448	13.3772	5.44149e-08	0.000626369	2.13778e-06
group_2206		hypothetical protein	25	6	19	61	56.8182	91.0448	13.3772	5.44149e-08	0.000626369	2.13778e-06
group_255		hypothetical protein	25	6	19	61	56.8182	91.0448	13.3772	5.44149e-08	0.000626369	2.13778e-06
group_2563		hypothetical protein	25	6	19	61	56.8182	91.0448	13.3772	5.44149e-08	0.000626369	2.13778e-06
group_2768		hypothetical protein	25	6	19	61	56.8182	91.0448	13.3772	5.44149e-08	0.000626369	2.13778e-06
manP_3		PTS system mannose-specific EIIBCA component	25	6	19	61	56.8182	91.0448	13.3772	5.44149e-08	0.000626369	2.13778e-06
yvoA_2		HTH-type transcriptional repressor YvoA	25	6	19	61	56.8182	91.0448	13.3772	5.44149e-08	0.000626369	2.13778e-06
group_2778	ypjD	putative protein YpjD	25	6	19	61	56.8182	91.0448	13.3772	5.44149e-08	0.000626369	2.13778e-06
group_2779		hypothetical protein	25	6	19	61	56.8182	91.0448	13.3772	5.44149e-08	0.000626369	2.13778e-06
group_2781	fra	Intracellular iron chaperone frataxin	25	6	19	61	56.8182	91.0448	13.3772	5.44149e-08	0.000626369	2.13778e-06
mro_1		Aldose 1-epimerase	25	6	19	61	56.8182	91.0448	13.3772	5.44149e-08	0.000626369	2.13778e-06
group_2785	prmC	Release factor glutamine methyltransferase	25	6	19	61	56.8182	91.0448	13.3772	5.44149e-08	0.000626369	2.13778e-06
group_2786		hypothetical protein	25	6	19	61	56.8182	91.0448	13.3772	5.44149e-08	0.000626369	2.13778e-06
group_2787		hypothetical protein	25	6	19	61	56.8182	91.0448	13.3772	5.44149e-08	0.000626369	2.13778e-06
group_2788	rsmE	Ribosomal RNA small subunit methyltransferase E	25	6	19	61	56.8182	91.0448	13.3772	5.44149e-08	0.000626369	2.13778e-06
group_2789	iolS	Aldo-keto reductase IolS	25	6	19	61	56.8182	91.0448	13.3772	5.44149e-08	0.000626369	2.13778e-06
group_2793		hypothetical protein	25	6	19	61	56.8182	91.0448	13.3772	5.44149e-08	0.000626369	2.13778e-06
group_2795		hypothetical protein	25	6	19	61	56.8182	91.0448	13.3772	5.44149e-08	0.000626369	2.13778e-06
group_2799	lrp	Leucine-rich protein	25	6	19	61	56.8182	91.0448	13.3772	5.44149e-08	0.000626369	2.13778e-06
gbpA_2		GlcNAc-binding protein A	25	6	19	61	56.8182	91.0448	13.3772	5.44149e-08	0.000626369	2.13778e-06
group_2822	recQ_1	ATP-dependent DNA helicase RecQ	25	6	19	61	56.8182	91.0448	13.3772	5.44149e-08	0.000626369	2.13778e-06
mtlA_1		hypothetical protein	25	6	19	61	56.8182	91.0448	13.3772	5.44149e-08	0.000626369	2.13778e-06
group_3597	glpE	Thiosulfate sulfurtransferase GlpE	25	6	19	61	56.8182	91.0448	13.3772	5.44149e-08	0.000626369	2.13778e-06
group_3611		hypothetical protein	25	6	19	61	56.8182	91.0448	13.3772	5.44149e-08	0.000626369	2.13778e-06
group_3612	ghrB_1	Glyoxylate/hydroxypyruvate reductase B	25	6	19	61	56.8182	91.0448	13.3772	5.44149e-08	0.000626369	2.13778e-06
group_3617		hypothetical protein	25	6	19	61	56.8182	91.0448	13.3772	5.44149e-08	0.000626369	2.13778e-06
group_3620	araR_2	Arabinose metabolism transcriptional repressor	25	6	19	61	56.8182	91.0448	13.3772	5.44149e-08	0.000626369	2.13778e-06
group_3622		hypothetical protein	25	6	19	61	56.8182	91.0448	13.3772	5.44149e-08	0.000626369	2.13778e-06
group_3629		hypothetical protein	25	6	19	61	56.8182	91.0448	13.3772	5.44149e-08	0.000626369	2.13778e-06
group_3633	rhaM	L-rhamnose mutarotase	25	6	19	61	56.8182	91.0448	13.3772	5.44149e-08	0.000626369	2.13778e-06
group_3634		hypothetical protein	25	6	19	61	56.8182	91.0448	13.3772	5.44149e-08	0.000626369	2.13778e-06
group_3635	yfiC	tRNA1(Val) (adenine(37)-N6)-methyltransferase	25	6	19	61	56.8182	91.0448	13.3772	5.44149e-08	0.000626369	2.13778e-06
group_3646	yfkJ	Low molecular weight protein-tyrosine-phosphatase YfkJ	25	6	19	61	56.8182	91.0448	13.3772	5.44149e-08	0.000626369	2.13778e-06
group_3648		hypothetical protein	25	6	19	61	56.8182	91.0448	13.3772	5.44149e-08	0.000626369	2.13778e-06
bsr		Blasticidin-S deaminase	25	6	19	61	56.8182	91.0448	13.3772	5.44149e-08	0.000626369	2.13778e-06
group_3721		hypothetical protein	25	6	19	61	56.8182	91.0448	13.3772	5.44149e-08	0.000626369	2.13778e-06
uvrA_1		UvrABC system protein A	25	6	19	61	56.8182	91.0448	13.3772	5.44149e-08	0.000626369	2.13778e-06
yjcS		Putative alkyl/aryl-sulfatase YjcS	25	6	19	61	56.8182	91.0448	13.3772	5.44149e-08	0.000626369	2.13778e-06
chiD		hypothetical protein	25	6	19	61	56.8182	91.0448	13.3772	5.44149e-08	0.000626369	2.13778e-06
group_448		hypothetical protein	25	6	19	61	56.8182	91.0448	13.3772	5.44149e-08	0.000626369	2.13778e-06
group_481		hypothetical protein	25	6	19	61	56.8182	91.0448	13.3772	5.44149e-08	0.000626369	2.13778e-06
group_50		hypothetical protein	25	6	19	61	56.8182	91.0448	13.3772	5.44149e-08	0.000626369	2.13778e-06
group_51		hypothetical protein	25	6	19	61	56.8182	91.0448	13.3772	5.44149e-08	0.000626369	2.13778e-06
group_5940		hypothetical protein	25	6	19	61	56.8182	91.0448	13.3772	5.44149e-08	0.000626369	2.13778e-06
alsE		D-allulose-6-phosphate 3-epimerase	25	6	19	61	56.8182	91.0448	13.3772	5.44149e-08	0.000626369	2.13778e-06
group_5973		hypothetical protein	25	6	19	61	56.8182	91.0448	13.3772	5.44149e-08	0.000626369	2.13778e-06
group_5974		hypothetical protein	25	6	19	61	56.8182	91.0448	13.3772	5.44149e-08	0.000626369	2.13778e-06
group_5984		hypothetical protein	25	6	19	61	56.8182	91.0448	13.3772	5.44149e-08	0.000626369	2.13778e-06
group_5988	rbfA	Ribosome-binding factor A	25	6	19	61	56.8182	91.0448	13.3772	5.44149e-08	0.000626369	2.13778e-06
group_5993		hypothetical protein	25	6	19	61	56.8182	91.0448	13.3772	5.44149e-08	0.000626369	2.13778e-06
group_5994		hypothetical protein	25	6	19	61	56.8182	91.0448	13.3772	5.44149e-08	0.000626369	2.13778e-06
group_6001		hypothetical protein	25	6	19	61	56.8182	91.0448	13.3772	5.44149e-08	0.000626369	2.13778e-06
group_6003		hypothetical protein	25	6	19	61	56.8182	91.0448	13.3772	5.44149e-08	0.000626369	2.13778e-06
group_6023		hypothetical protein	25	6	19	61	56.8182	91.0448	13.3772	5.44149e-08	0.000626369	2.13778e-06
group_6031		hypothetical protein	25	6	19	61	56.8182	91.0448	13.3772	5.44149e-08	0.000626369	2.13778e-06
group_6062		hypothetical protein	25	6	19	61	56.8182	91.0448	13.3772	5.44149e-08	0.000626369	2.13778e-06
group_617		hypothetical protein	25	6	19	61	56.8182	91.0448	13.3772	5.44149e-08	0.000626369	2.13778e-06
group_619		hypothetical protein	25	6	19	61	56.8182	91.0448	13.3772	5.44149e-08	0.000626369	2.13778e-06
group_620		hypothetical protein	25	6	19	61	56.8182	91.0448	13.3772	5.44149e-08	0.000626369	2.13778e-06
group_621	tilS	tRNA(Ile)-lysidine synthase	25	6	19	61	56.8182	91.0448	13.3772	5.44149e-08	0.000626369	2.13778e-06
group_786		hypothetical protein	25	6	19	61	56.8182	91.0448	13.3772	5.44149e-08	0.000626369	2.13778e-06
group_792	mapP	Maltose 6'-phosphate phosphatase	25	6	19	61	56.8182	91.0448	13.3772	5.44149e-08	0.000626369	2.13778e-06
group_793		hypothetical protein	25	6	19	61	56.8182	91.0448	13.3772	5.44149e-08	0.000626369	2.13778e-06
group_795		hypothetical protein	25	6	19	61	56.8182	91.0448	13.3772	5.44149e-08	0.000626369	2.13778e-06
sspB		hypothetical protein	25	6	19	61	56.8182	91.0448	13.3772	5.44149e-08	0.000626369	2.13778e-06
group_802		hypothetical protein	25	6	19	61	56.8182	91.0448	13.3772	5.44149e-08	0.000626369	2.13778e-06
group_905	sfsA	Sugar fermentation stimulation protein A	25	6	19	61	56.8182	91.0448	13.3772	5.44149e-08	0.000626369	2.13778e-06
gph		Phosphoglycolate phosphatase	17	59	27	8	38.6364	11.9403	0.0853735	6.08105e-08	0.00069999	2.32641e-06
aroK		Shikimate kinase	17	59	27	8	38.6364	11.9403	0.0853735	6.08105e-08	0.00069999	2.32641e-06
group_3593		hypothetical protein	27	8	17	59	61.3636	88.0597	11.7132	6.08105e-08	0.00069999	2.32641e-06
group_5937		Protein SprT-like protein	27	8	17	59	61.3636	88.0597	11.7132	6.08105e-08	0.00069999	2.32641e-06
group_5938		hypothetical protein	27	8	17	59	61.3636	88.0597	11.7132	6.08105e-08	0.00069999	2.32641e-06
group_5939	aroK	Shikimate kinase 1	27	8	17	59	61.3636	88.0597	11.7132	6.08105e-08	0.00069999	2.32641e-06
group_783	gph	Phosphoglycolate phosphatase	27	8	17	59	61.3636	88.0597	11.7132	6.08105e-08	0.00069999	2.32641e-06
clpC_1		putative ATP-dependent Clp protease ATP-binding subunit	24	5	20	62	54.5455	92.5373	14.88	6.20458e-08	0.000714209	2.32641e-06
group_1714		hypothetical protein	24	5	20	62	54.5455	92.5373	14.88	6.20458e-08	0.000714209	2.32641e-06
group_1723		hypothetical protein	24	5	20	62	54.5455	92.5373	14.88	6.20458e-08	0.000714209	2.32641e-06
group_2150		hypothetical protein	24	5	20	62	54.5455	92.5373	14.88	6.20458e-08	0.000714209	2.32641e-06
group_3640	rspR_1	HTH-type transcriptional repressor RspR	24	5	20	62	54.5455	92.5373	14.88	6.20458e-08	0.000714209	2.32641e-06
group_394		hypothetical protein	24	5	20	62	54.5455	92.5373	14.88	6.20458e-08	0.000714209	2.32641e-06
group_5992		hypothetical protein	24	5	20	62	54.5455	92.5373	14.88	6.20458e-08	0.000714209	2.32641e-06
entP		Bacteriocin enterocin-P	21	3	23	64	47.7273	95.5224	19.4783	7.50723e-08	0.000864157	2.80571e-06
group_1313		hypothetical protein	28	9	16	58	63.6364	86.5672	11.2778	8.4311e-08	0.000970503	3.07803e-06
group_2482		hypothetical protein	1	31	43	36	2.27273	53.7313	0.0270068	8.64901e-08	0.000995588	3.07803e-06
group_298		ISL3 family transposase IS1476	1	31	43	36	2.27273	53.7313	0.0270068	8.64901e-08	0.000995588	3.07803e-06
ligA_2		DNA ligase	1	31	43	36	2.27273	53.7313	0.0270068	8.64901e-08	0.000995588	3.07803e-06
group_3353		hypothetical protein	1	31	43	36	2.27273	53.7313	0.0270068	8.64901e-08	0.000995588	3.07803e-06
lhpI		Delta(1)-pyrroline-2-carboxylate reductase	18	60	26	7	40.9091	10.4478	0.0807692	8.77069e-08	0.00100959	3.07803e-06
group_1495		hypothetical protein	18	60	26	7	40.9091	10.4478	0.0807692	8.77069e-08	0.00100959	3.07803e-06
group_2579		hypothetical protein	18	60	26	7	40.9091	10.4478	0.0807692	8.77069e-08	0.00100959	3.07803e-06
yedJ		putative protein YedJ	18	60	26	7	40.9091	10.4478	0.0807692	8.77069e-08	0.00100959	3.07803e-06
group_2648		hypothetical protein	18	60	26	7	40.9091	10.4478	0.0807692	8.77069e-08	0.00100959	3.07803e-06
comFA		ComF operon protein 1	18	60	26	7	40.9091	10.4478	0.0807692	8.77069e-08	0.00100959	3.07803e-06
bglK		Beta-glucoside kinase	18	60	26	7	40.9091	10.4478	0.0807692	8.77069e-08	0.00100959	3.07803e-06
pdxK		Pyridoxine kinase	18	60	26	7	40.9091	10.4478	0.0807692	8.77069e-08	0.00100959	3.07803e-06
rnhA		14.7 kDa ribonuclease H-like protein	18	60	26	7	40.9091	10.4478	0.0807692	8.77069e-08	0.00100959	3.07803e-06
group_745		hypothetical protein	18	60	26	7	40.9091	10.4478	0.0807692	8.77069e-08	0.00100959	3.07803e-06
group_1020		hypothetical protein	26	7	18	60	59.0909	89.5522	12.381	8.77069e-08	0.00100959	3.07803e-06
chiA1		hypothetical protein	26	7	18	60	59.0909	89.5522	12.381	8.77069e-08	0.00100959	3.07803e-06
group_3619		hypothetical protein	26	7	18	60	59.0909	89.5522	12.381	8.77069e-08	0.00100959	3.07803e-06
group_4196	bglK	Beta-glucoside kinase	26	7	18	60	59.0909	89.5522	12.381	8.77069e-08	0.00100959	3.07803e-06
group_5981	yvbK	putative N-acetyltransferase YvbK	26	7	18	60	59.0909	89.5522	12.381	8.77069e-08	0.00100959	3.07803e-06
rpiR		HTH-type transcriptional regulator RpiR	7	45	37	22	15.9091	32.8358	0.0924925	8.87017e-08	0.00102105	3.08473e-06
nanE_2		Putative N-acetylmannosamine-6-phosphate 2-epimerase	7	45	37	22	15.9091	32.8358	0.0924925	8.87017e-08	0.00102105	3.08473e-06
glcB		PTS system glucoside-specific EIICBA component	7	45	37	22	15.9091	32.8358	0.0924925	8.87017e-08	0.00102105	3.08473e-06
group_575		hypothetical protein	6	43	38	24	13.6364	35.8209	0.0881273	9.13749e-08	0.00105182	3.16812e-06
group_2190		hypothetical protein	22	4	22	63	50	94.0299	15.75	1.10402e-07	0.00127084	3.81633e-06
gatC_3		PTS system galactitol-specific EIIC component	0	27	44	40	0	59.7015	0	1.17403e-07	0.00135142	3.95153e-06
group_2352		IS66 family transposase ISCth11	0	27	44	40	0	59.7015	0	1.17403e-07	0.00135142	3.95153e-06
group_2406	rpe_2	Ribulose-phosphate 3-epimerase	0	27	44	40	0	59.7015	0	1.17403e-07	0.00135142	3.95153e-06
group_3209		hypothetical protein	0	27	44	40	0	59.7015	0	1.17403e-07	0.00135142	3.95153e-06
group_3228		hypothetical protein	0	27	44	40	0	59.7015	0	1.17403e-07	0.00135142	3.95153e-06
group_4335		hypothetical protein	0	27	44	40	0	59.7015	0	1.17403e-07	0.00135142	3.95153e-06
group_4360		hypothetical protein	0	27	44	40	0	59.7015	0	1.17403e-07	0.00135142	3.95153e-06
group_4361		hypothetical protein	0	27	44	40	0	59.7015	0	1.17403e-07	0.00135142	3.95153e-06
group_649		hypothetical protein	0	27	44	40	0	59.7015	0	1.17403e-07	0.00135142	3.95153e-06
group_1246		hypothetical protein	5	41	39	26	11.3636	38.806	0.0813008	1.40321e-07	0.00161524	4.69545e-06
group_2018		hypothetical protein	5	41	39	26	11.3636	38.806	0.0813008	1.40321e-07	0.00161524	4.69545e-06
araD		L-ribulose-5-phosphate 4-epimerase AraD	16	57	28	10	36.3636	14.9254	0.100251	1.66696e-07	0.00191884	4.99922e-06
group_1428		hypothetical protein	20	61	24	6	45.4545	8.95522	0.0819672	1.74588e-07	0.00200969	4.99922e-06
fabG_2		3-oxoacyl-[acyl-carrier-protein] reductase FabG	20	61	24	6	45.4545	8.95522	0.0819672	1.74588e-07	0.00200969	4.99922e-06
por_1		Polyol:NADP oxidoreductase	20	61	24	6	45.4545	8.95522	0.0819672	1.74588e-07	0.00200969	4.99922e-06
group_1563		hypothetical protein	20	61	24	6	45.4545	8.95522	0.0819672	1.74588e-07	0.00200969	4.99922e-06
srlB		PTS system glucitol/sorbitol-specific EIIA component	20	61	24	6	45.4545	8.95522	0.0819672	1.74588e-07	0.00200969	4.99922e-06
srlE		PTS system glucitol/sorbitol-specific EIIB component	20	61	24	6	45.4545	8.95522	0.0819672	1.74588e-07	0.00200969	4.99922e-06
srlA		PTS system glucitol/sorbitol-specific EIIC component	20	61	24	6	45.4545	8.95522	0.0819672	1.74588e-07	0.00200969	4.99922e-06
rspR_1		HTH-type transcriptional repressor RspR	20	61	24	6	45.4545	8.95522	0.0819672	1.74588e-07	0.00200969	4.99922e-06
licR_1		putative licABCH operon regulator	20	61	24	6	45.4545	8.95522	0.0819672	1.74588e-07	0.00200969	4.99922e-06
group_858		hypothetical protein	20	61	24	6	45.4545	8.95522	0.0819672	1.74588e-07	0.00200969	4.99922e-06
group_954	pehX	hypothetical protein	20	61	24	6	45.4545	8.95522	0.0819672	1.74588e-07	0.00200969	4.99922e-06
group_1046		hypothetical protein	24	6	20	61	54.5455	91.0448	12.2	1.74588e-07	0.00200969	4.99922e-06
group_1048	mccF	Microcin C7 self-immunity protein MccF	24	6	20	61	54.5455	91.0448	12.2	1.74588e-07	0.00200969	4.99922e-06
group_1054	por_1	Polyol:NADP oxidoreductase	24	6	20	61	54.5455	91.0448	12.2	1.74588e-07	0.00200969	4.99922e-06
malP_2		PTS system maltose-specific EIICB component	24	6	20	61	54.5455	91.0448	12.2	1.74588e-07	0.00200969	4.99922e-06
group_109		hypothetical protein	24	6	20	61	54.5455	91.0448	12.2	1.74588e-07	0.00200969	4.99922e-06
group_1339		hypothetical protein	24	6	20	61	54.5455	91.0448	12.2	1.74588e-07	0.00200969	4.99922e-06
group_1356	glvR_1	HTH-type transcriptional regulator GlvR	24	6	20	61	54.5455	91.0448	12.2	1.74588e-07	0.00200969	4.99922e-06
group_1664		hypothetical protein	24	6	20	61	54.5455	91.0448	12.2	1.74588e-07	0.00200969	4.99922e-06
group_1680	ydeA	putative protease YdeA	24	6	20	61	54.5455	91.0448	12.2	1.74588e-07	0.00200969	4.99922e-06
group_1697		hypothetical protein	24	6	20	61	54.5455	91.0448	12.2	1.74588e-07	0.00200969	4.99922e-06
group_1700	gmk_1	Guanylate kinase	24	6	20	61	54.5455	91.0448	12.2	1.74588e-07	0.00200969	4.99922e-06
group_1701		hypothetical protein	24	6	20	61	54.5455	91.0448	12.2	1.74588e-07	0.00200969	4.99922e-06
group_1705		hypothetical protein	24	6	20	61	54.5455	91.0448	12.2	1.74588e-07	0.00200969	4.99922e-06
group_1707		hypothetical protein	24	6	20	61	54.5455	91.0448	12.2	1.74588e-07	0.00200969	4.99922e-06
group_1713		hypothetical protein	24	6	20	61	54.5455	91.0448	12.2	1.74588e-07	0.00200969	4.99922e-06
group_1716		hypothetical protein	24	6	20	61	54.5455	91.0448	12.2	1.74588e-07	0.00200969	4.99922e-06
group_1724	manX_1	PTS system mannose-specific EIIAB component	24	6	20	61	54.5455	91.0448	12.2	1.74588e-07	0.00200969	4.99922e-06
group_2145	manZ_1	PTS system mannose-specific EIID component	24	6	20	61	54.5455	91.0448	12.2	1.74588e-07	0.00200969	4.99922e-06
sorA_4		PTS system sorbose-specific EIIC component	24	6	20	61	54.5455	91.0448	12.2	1.74588e-07	0.00200969	4.99922e-06
group_2161		hypothetical protein	24	6	20	61	54.5455	91.0448	12.2	1.74588e-07	0.00200969	4.99922e-06
group_2182		hypothetical protein	24	6	20	61	54.5455	91.0448	12.2	1.74588e-07	0.00200969	4.99922e-06
group_2184		hypothetical protein	24	6	20	61	54.5455	91.0448	12.2	1.74588e-07	0.00200969	4.99922e-06
group_2187	malH	Maltose-6'-phosphate glucosidase MalH	24	6	20	61	54.5455	91.0448	12.2	1.74588e-07	0.00200969	4.99922e-06
group_2189		hypothetical protein	24	6	20	61	54.5455	91.0448	12.2	1.74588e-07	0.00200969	4.99922e-06
group_2762	coaE	Dephospho-CoA kinase	24	6	20	61	54.5455	91.0448	12.2	1.74588e-07	0.00200969	4.99922e-06
group_2790		hypothetical protein	24	6	20	61	54.5455	91.0448	12.2	1.74588e-07	0.00200969	4.99922e-06
group_2803	ybbH_2	putative HTH-type transcriptional regulator YbbH	24	6	20	61	54.5455	91.0448	12.2	1.74588e-07	0.00200969	4.99922e-06
group_2810		hypothetical protein	24	6	20	61	54.5455	91.0448	12.2	1.74588e-07	0.00200969	4.99922e-06
group_2818		hypothetical protein	24	6	20	61	54.5455	91.0448	12.2	1.74588e-07	0.00200969	4.99922e-06
group_3592		hypothetical protein	24	6	20	61	54.5455	91.0448	12.2	1.74588e-07	0.00200969	4.99922e-06
group_3621		hypothetical protein	24	6	20	61	54.5455	91.0448	12.2	1.74588e-07	0.00200969	4.99922e-06
group_3623		hypothetical protein	24	6	20	61	54.5455	91.0448	12.2	1.74588e-07	0.00200969	4.99922e-06
group_3626		hypothetical protein	24	6	20	61	54.5455	91.0448	12.2	1.74588e-07	0.00200969	4.99922e-06
group_388		hypothetical protein	24	6	20	61	54.5455	91.0448	12.2	1.74588e-07	0.00200969	4.99922e-06
group_480		hypothetical protein	24	6	20	61	54.5455	91.0448	12.2	1.74588e-07	0.00200969	4.99922e-06
group_482		hypothetical protein	24	6	20	61	54.5455	91.0448	12.2	1.74588e-07	0.00200969	4.99922e-06
manP_2		PTS system mannose-specific EIIBCA component	24	6	20	61	54.5455	91.0448	12.2	1.74588e-07	0.00200969	4.99922e-06
group_5967	manP_3	PTS system mannose-specific EIIBCA component	24	6	20	61	54.5455	91.0448	12.2	1.74588e-07	0.00200969	4.99922e-06
group_5985		hypothetical protein	24	6	20	61	54.5455	91.0448	12.2	1.74588e-07	0.00200969	4.99922e-06
group_6010	thiN	Thiamine pyrophosphokinase	24	6	20	61	54.5455	91.0448	12.2	1.74588e-07	0.00200969	4.99922e-06
malX		PTS system maltose-specific EIICB component	24	6	20	61	54.5455	91.0448	12.2	1.74588e-07	0.00200969	4.99922e-06
group_632		hypothetical protein	24	6	20	61	54.5455	91.0448	12.2	1.74588e-07	0.00200969	4.99922e-06
group_70		hypothetical protein	24	6	20	61	54.5455	91.0448	12.2	1.74588e-07	0.00200969	4.99922e-06
xly		Xanthan lyase	24	6	20	61	54.5455	91.0448	12.2	1.74588e-07	0.00200969	4.99922e-06
group_789		hypothetical protein	24	6	20	61	54.5455	91.0448	12.2	1.74588e-07	0.00200969	4.99922e-06
malY		Protein MalY	24	6	20	61	54.5455	91.0448	12.2	1.74588e-07	0.00200969	4.99922e-06
group_1099		hypothetical protein	21	62	23	5	47.7273	7.46269	0.0736325	1.82331e-07	0.00209881	5.13156e-06
group_1691		hypothetical protein	23	5	21	62	52.2727	92.5373	13.581	1.82331e-07	0.00209881	5.13156e-06
group_2192		hypothetical protein	23	5	21	62	52.2727	92.5373	13.581	1.82331e-07	0.00209881	5.13156e-06
group_2805		hypothetical protein	23	5	21	62	52.2727	92.5373	13.581	1.82331e-07	0.00209881	5.13156e-06
group_3651		hypothetical protein	23	5	21	62	52.2727	92.5373	13.581	1.82331e-07	0.00209881	5.13156e-06
group_392		hypothetical protein	23	5	21	62	52.2727	92.5373	13.581	1.82331e-07	0.00209881	5.13156e-06
group_785		hypothetical protein	23	5	21	62	52.2727	92.5373	13.581	1.82331e-07	0.00209881	5.13156e-06
group_2435		hypothetical protein	18	59	26	8	40.9091	11.9403	0.0938722	1.94406e-07	0.00223781	5.32812e-06
yvbK		putative N-acetyltransferase YvbK	18	59	26	8	40.9091	11.9403	0.0938722	1.94406e-07	0.00223781	5.32812e-06
group_2687		hypothetical protein	18	59	26	8	40.9091	11.9403	0.0938722	1.94406e-07	0.00223781	5.32812e-06
cbh_1		Choloylglycine hydrolase	18	59	26	8	40.9091	11.9403	0.0938722	1.94406e-07	0.00223781	5.32812e-06
gluP		Rhomboid protease GluP	18	59	26	8	40.9091	11.9403	0.0938722	1.94406e-07	0.00223781	5.32812e-06
yqgN		putative protein YqgN	18	59	26	8	40.9091	11.9403	0.0938722	1.94406e-07	0.00223781	5.32812e-06
group_5108		hypothetical protein	18	59	26	8	40.9091	11.9403	0.0938722	1.94406e-07	0.00223781	5.32812e-06
group_5431		hypothetical protein	18	59	26	8	40.9091	11.9403	0.0938722	1.94406e-07	0.00223781	5.32812e-06
group_1679	metE	5-methyltetrahydropteroyltriglutamate--homocysteine methyltransferase	26	8	18	59	59.0909	88.0597	10.6528	1.94406e-07	0.00223781	5.32812e-06
group_2139		hypothetical protein	26	8	18	59	59.0909	88.0597	10.6528	1.94406e-07	0.00223781	5.32812e-06
group_5982		hypothetical protein	26	8	18	59	59.0909	88.0597	10.6528	1.94406e-07	0.00223781	5.32812e-06
macB		Macrolide export ATP-binding/permease protein MacB	17	1	27	66	38.6364	98.5075	41.5556	1.97509e-07	0.00227353	5.4003e-06
group_5436		IS200/IS605 family transposase ISAac3	5	40	39	27	11.3636	40.2985	0.0865385	2.0066e-07	0.0023098	5.46075e-06
qseB		Transcriptional regulatory protein QseB	1	30	43	37	2.27273	55.2239	0.0286822	2.01143e-07	0.00231536	5.46075e-06
group_5129		hypothetical protein	1	30	43	37	2.27273	55.2239	0.0286822	2.01143e-07	0.00231536	5.46075e-06
crr_1		hypothetical protein	7	44	37	23	15.9091	34.3284	0.0988943	2.31553e-07	0.00266541	5.87497e-06
group_1624		hypothetical protein	17	58	27	9	38.6364	13.4328	0.0977011	2.4257e-07	0.00279222	5.87497e-06
group_3455		hypothetical protein	17	58	27	9	38.6364	13.4328	0.0977011	2.4257e-07	0.00279222	5.87497e-06
group_3456		hypothetical protein	17	58	27	9	38.6364	13.4328	0.0977011	2.4257e-07	0.00279222	5.87497e-06
group_5193		Protein SprT-like protein	17	58	27	9	38.6364	13.4328	0.0977011	2.4257e-07	0.00279222	5.87497e-06
group_106		hypothetical protein	19	60	25	7	43.1818	10.4478	0.0886667	2.50086e-07	0.00287874	5.87497e-06
nagE		PTS system N-acetylglucosamine-specific EIICBA component	19	60	25	7	43.1818	10.4478	0.0886667	2.50086e-07	0.00287874	5.87497e-06
group_1473		hypothetical protein	19	60	25	7	43.1818	10.4478	0.0886667	2.50086e-07	0.00287874	5.87497e-06
group_1504		hypothetical protein	19	60	25	7	43.1818	10.4478	0.0886667	2.50086e-07	0.00287874	5.87497e-06
group_1533		hypothetical protein	19	60	25	7	43.1818	10.4478	0.0886667	2.50086e-07	0.00287874	5.87497e-06
ybhF		Vitamin B12 import ATP-binding protein BtuD	19	60	25	7	43.1818	10.4478	0.0886667	2.50086e-07	0.00287874	5.87497e-06
group_1550		hypothetical protein	19	60	25	7	43.1818	10.4478	0.0886667	2.50086e-07	0.00287874	5.87497e-06
group_1560		hypothetical protein	19	60	25	7	43.1818	10.4478	0.0886667	2.50086e-07	0.00287874	5.87497e-06
group_1850	mro_2	Aldose 1-epimerase	19	60	25	7	43.1818	10.4478	0.0886667	2.50086e-07	0.00287874	5.87497e-06
group_1962		hypothetical protein	19	60	25	7	43.1818	10.4478	0.0886667	2.50086e-07	0.00287874	5.87497e-06
group_1977		hypothetical protein	19	60	25	7	43.1818	10.4478	0.0886667	2.50086e-07	0.00287874	5.87497e-06
nodM		Glutamine--fructose-6-phosphate aminotransferase [isomerizing]	19	60	25	7	43.1818	10.4478	0.0886667	2.50086e-07	0.00287874	5.87497e-06
malH		Maltose-6'-phosphate glucosidase MalH	19	60	25	7	43.1818	10.4478	0.0886667	2.50086e-07	0.00287874	5.87497e-06
group_2329		hypothetical protein	19	60	25	7	43.1818	10.4478	0.0886667	2.50086e-07	0.00287874	5.87497e-06
group_2337		hypothetical protein	19	60	25	7	43.1818	10.4478	0.0886667	2.50086e-07	0.00287874	5.87497e-06
paiA		Spermidine/spermine N(1)-acetyltransferase	19	60	25	7	43.1818	10.4478	0.0886667	2.50086e-07	0.00287874	5.87497e-06
group_2391		hypothetical protein	19	60	25	7	43.1818	10.4478	0.0886667	2.50086e-07	0.00287874	5.87497e-06
group_2409	ybiT_2	putative ABC transporter ATP-binding protein YbiT	19	60	25	7	43.1818	10.4478	0.0886667	2.50086e-07	0.00287874	5.87497e-06
licT_3		Transcription antiterminator LicT	19	60	25	7	43.1818	10.4478	0.0886667	2.50086e-07	0.00287874	5.87497e-06
group_2468		hypothetical protein	19	60	25	7	43.1818	10.4478	0.0886667	2.50086e-07	0.00287874	5.87497e-06
group_2490		hypothetical protein	19	60	25	7	43.1818	10.4478	0.0886667	2.50086e-07	0.00287874	5.87497e-06
comGA		ComG operon protein 1	19	60	25	7	43.1818	10.4478	0.0886667	2.50086e-07	0.00287874	5.87497e-06
pikAII		Zinc-type alcohol dehydrogenase-like protein	19	60	25	7	43.1818	10.4478	0.0886667	2.50086e-07	0.00287874	5.87497e-06
group_2576		hypothetical protein	19	60	25	7	43.1818	10.4478	0.0886667	2.50086e-07	0.00287874	5.87497e-06
group_2600		hypothetical protein	19	60	25	7	43.1818	10.4478	0.0886667	2.50086e-07	0.00287874	5.87497e-06
group_2671		hypothetical protein	19	60	25	7	43.1818	10.4478	0.0886667	2.50086e-07	0.00287874	5.87497e-06
ptsG_3		PTS system glucose-specific EIICBA component	19	60	25	7	43.1818	10.4478	0.0886667	2.50086e-07	0.00287874	5.87497e-06
group_3127		hypothetical protein	19	60	25	7	43.1818	10.4478	0.0886667	2.50086e-07	0.00287874	5.87497e-06
rsmE		Ribosomal RNA small subunit methyltransferase E	19	60	25	7	43.1818	10.4478	0.0886667	2.50086e-07	0.00287874	5.87497e-06
group_3247		hypothetical protein	19	60	25	7	43.1818	10.4478	0.0886667	2.50086e-07	0.00287874	5.87497e-06
group_3248		hypothetical protein	19	60	25	7	43.1818	10.4478	0.0886667	2.50086e-07	0.00287874	5.87497e-06
group_3249		hypothetical protein	19	60	25	7	43.1818	10.4478	0.0886667	2.50086e-07	0.00287874	5.87497e-06
group_3263		hypothetical protein	19	60	25	7	43.1818	10.4478	0.0886667	2.50086e-07	0.00287874	5.87497e-06
group_3316		hypothetical protein	19	60	25	7	43.1818	10.4478	0.0886667	2.50086e-07	0.00287874	5.87497e-06
comEC		ComE operon protein 3	19	60	25	7	43.1818	10.4478	0.0886667	2.50086e-07	0.00287874	5.87497e-06
ypjD		putative protein YpjD	19	60	25	7	43.1818	10.4478	0.0886667	2.50086e-07	0.00287874	5.87497e-06
prmC		Release factor glutamine methyltransferase	19	60	25	7	43.1818	10.4478	0.0886667	2.50086e-07	0.00287874	5.87497e-06
group_3464		hypothetical protein	19	60	25	7	43.1818	10.4478	0.0886667	2.50086e-07	0.00287874	5.87497e-06
mtlA		hypothetical protein	19	60	25	7	43.1818	10.4478	0.0886667	2.50086e-07	0.00287874	5.87497e-06
group_4289		hypothetical protein	19	60	25	7	43.1818	10.4478	0.0886667	2.50086e-07	0.00287874	5.87497e-06
group_4294		hypothetical protein	19	60	25	7	43.1818	10.4478	0.0886667	2.50086e-07	0.00287874	5.87497e-06
group_4358		hypothetical protein	19	60	25	7	43.1818	10.4478	0.0886667	2.50086e-07	0.00287874	5.87497e-06
group_4448		hypothetical protein	19	60	25	7	43.1818	10.4478	0.0886667	2.50086e-07	0.00287874	5.87497e-06
group_4476		hypothetical protein	19	60	25	7	43.1818	10.4478	0.0886667	2.50086e-07	0.00287874	5.87497e-06
yfiC		tRNA1(Val) (adenine(37)-N6)-methyltransferase	19	60	25	7	43.1818	10.4478	0.0886667	2.50086e-07	0.00287874	5.87497e-06
group_4528		Carbohydrate deacetylase	19	60	25	7	43.1818	10.4478	0.0886667	2.50086e-07	0.00287874	5.87497e-06
group_4942		hypothetical protein	19	60	25	7	43.1818	10.4478	0.0886667	2.50086e-07	0.00287874	5.87497e-06
group_4943		hypothetical protein	19	60	25	7	43.1818	10.4478	0.0886667	2.50086e-07	0.00287874	5.87497e-06
group_5034		hypothetical protein	19	60	25	7	43.1818	10.4478	0.0886667	2.50086e-07	0.00287874	5.87497e-06
lrp		Leucine-rich protein	19	60	25	7	43.1818	10.4478	0.0886667	2.50086e-07	0.00287874	5.87497e-06
group_5374		hypothetical protein	19	60	25	7	43.1818	10.4478	0.0886667	2.50086e-07	0.00287874	5.87497e-06
menH_3		2-succinyl-6-hydroxy-2,4-cyclohexadiene-1-carboxylate synthase	19	60	25	7	43.1818	10.4478	0.0886667	2.50086e-07	0.00287874	5.87497e-06
comEA		hypothetical protein	19	60	25	7	43.1818	10.4478	0.0886667	2.50086e-07	0.00287874	5.87497e-06
group_932		hypothetical protein	19	60	25	7	43.1818	10.4478	0.0886667	2.50086e-07	0.00287874	5.87497e-06
group_1040	msrA_1	Peptide methionine sulfoxide reductase MsrA	25	7	19	60	56.8182	89.5522	11.2782	2.50086e-07	0.00287874	5.87497e-06
group_1585		hypothetical protein	25	7	19	60	56.8182	89.5522	11.2782	2.50086e-07	0.00287874	5.87497e-06
group_1735	comFA	ComF operon protein 1	25	7	19	60	56.8182	89.5522	11.2782	2.50086e-07	0.00287874	5.87497e-06
group_1909	rsmF	Ribosomal RNA small subunit methyltransferase F	25	7	19	60	56.8182	89.5522	11.2782	2.50086e-07	0.00287874	5.87497e-06
group_214		hypothetical protein	25	7	19	60	56.8182	89.5522	11.2782	2.50086e-07	0.00287874	5.87497e-06
group_2766		hypothetical protein	25	7	19	60	56.8182	89.5522	11.2782	2.50086e-07	0.00287874	5.87497e-06
nudC		hypothetical protein	25	7	19	60	56.8182	89.5522	11.2782	2.50086e-07	0.00287874	5.87497e-06
group_1589		hypothetical protein	4	38	40	29	9.09091	43.2836	0.0763158	2.61022e-07	0.00300463	6.08224e-06
group_2421		hypothetical protein	4	38	40	29	9.09091	43.2836	0.0763158	2.61022e-07	0.00300463	6.08224e-06
group_3275		hypothetical protein	4	38	40	29	9.09091	43.2836	0.0763158	2.61022e-07	0.00300463	6.08224e-06
group_3361		hypothetical protein	4	38	40	29	9.09091	43.2836	0.0763158	2.61022e-07	0.00300463	6.08224e-06
group_1181		hypothetical protein	0	26	44	41	0	61.194	0	2.84616e-07	0.00327621	6.55243e-06
group_3177		hypothetical protein	0	26	44	41	0	61.194	0	2.84616e-07	0.00327621	6.55243e-06
group_3184		hypothetical protein	0	26	44	41	0	61.194	0	2.84616e-07	0.00327621	6.55243e-06
group_4332		hypothetical protein	0	26	44	41	0	61.194	0	2.84616e-07	0.00327621	6.55243e-06
aphA		Aminoglycoside 3'-phosphotransferase	0	26	44	41	0	61.194	0	2.84616e-07	0.00327621	6.55243e-06
group_6437	hxlB	3-hexulose-6-phosphate isomerase	0	26	44	41	0	61.194	0	2.84616e-07	0.00327621	6.55243e-06
group_166		hypothetical protein	11	50	33	17	25	25.3731	0.113333	2.88684e-07	0.00332304	6.63281e-06
group_1100	bglH_2	Aryl-phospho-beta-D-glucosidase BglH	14	54	30	13	31.8182	19.403	0.112346	3.49321e-07	0.00402103	7.97824e-06
bglH_3		Aryl-phospho-beta-D-glucosidase BglH	14	54	30	13	31.8182	19.403	0.112346	3.49321e-07	0.00402103	7.97824e-06
group_704	bglF_1	PTS system beta-glucoside-specific EIIBCA component	14	54	30	13	31.8182	19.403	0.112346	3.49321e-07	0.00402103	7.97824e-06
group_1640		IS3 family transposase ISEfa8	4	37	40	30	9.09091	44.7761	0.0810811	3.70004e-07	0.00425912	8.4339e-06
group_2673		hypothetical protein	3	35	41	32	6.81818	47.7612	0.066899	4.02289e-07	0.00463075	9.15167e-06
group_1090		hypothetical protein	1	29	43	38	2.27273	56.7164	0.0304731	4.77262e-07	0.00549376	1.05649e-05
group_2066		hypothetical protein	1	29	43	38	2.27273	56.7164	0.0304731	4.77262e-07	0.00549376	1.05649e-05
group_2243		hypothetical protein	1	29	43	38	2.27273	56.7164	0.0304731	4.77262e-07	0.00549376	1.05649e-05
group_2310		hypothetical protein	1	29	43	38	2.27273	56.7164	0.0304731	4.77262e-07	0.00549376	1.05649e-05
group_2523		hypothetical protein	1	29	43	38	2.27273	56.7164	0.0304731	4.77262e-07	0.00549376	1.05649e-05
queE		hypothetical protein	1	29	43	38	2.27273	56.7164	0.0304731	4.77262e-07	0.00549376	1.05649e-05
group_3115		hypothetical protein	1	29	43	38	2.27273	56.7164	0.0304731	4.77262e-07	0.00549376	1.05649e-05
btuD_9		Vitamin B12 import ATP-binding protein BtuD	1	29	43	38	2.27273	56.7164	0.0304731	4.77262e-07	0.00549376	1.05649e-05
group_3287		hypothetical protein	1	29	43	38	2.27273	56.7164	0.0304731	4.77262e-07	0.00549376	1.05649e-05
group_3351		hypothetical protein	1	29	43	38	2.27273	56.7164	0.0304731	4.77262e-07	0.00549376	1.05649e-05
aacA-aphD		Bifunctional AAC/APH	1	29	43	38	2.27273	56.7164	0.0304731	4.77262e-07	0.00549376	1.05649e-05
hisK		Histidinol-phosphatase	1	29	43	38	2.27273	56.7164	0.0304731	4.77262e-07	0.00549376	1.05649e-05
group_7166		hypothetical protein	1	29	43	38	2.27273	56.7164	0.0304731	4.77262e-07	0.00549376	1.05649e-05
group_754		hypothetical protein	1	29	43	38	2.27273	56.7164	0.0304731	4.77262e-07	0.00549376	1.05649e-05
group_1883		hypothetical protein	21	61	23	6	47.7273	8.95522	0.0898076	5.40894e-07	0.00622623	1.17255e-05
rutB		Peroxyureidoacrylate/ureidoacrylate amidohydrolase RutB	21	61	23	6	47.7273	8.95522	0.0898076	5.40894e-07	0.00622623	1.17255e-05
group_1050		hypothetical protein	23	6	21	61	52.2727	91.0448	11.1349	5.40894e-07	0.00622623	1.17255e-05
group_2160	rutB	hypothetical protein	23	6	21	61	52.2727	91.0448	11.1349	5.40894e-07	0.00622623	1.17255e-05
group_2186		hypothetical protein	23	6	21	61	52.2727	91.0448	11.1349	5.40894e-07	0.00622623	1.17255e-05
group_2312		hypothetical protein	23	6	21	61	52.2727	91.0448	11.1349	5.40894e-07	0.00622623	1.17255e-05
group_262		hypothetical protein	23	6	21	61	52.2727	91.0448	11.1349	5.40894e-07	0.00622623	1.17255e-05
group_3667		hypothetical protein	23	6	21	61	52.2727	91.0448	11.1349	5.40894e-07	0.00622623	1.17255e-05
group_3699		hypothetical protein	23	6	21	61	52.2727	91.0448	11.1349	5.40894e-07	0.00622623	1.17255e-05
group_5983		hypothetical protein	23	6	21	61	52.2727	91.0448	11.1349	5.40894e-07	0.00622623	1.17255e-05
group_616		hypothetical protein	23	6	21	61	52.2727	91.0448	11.1349	5.40894e-07	0.00622623	1.17255e-05
group_2839		hypothetical protein	14	0	30	67	31.8182	100	inf	5.46816e-07	0.0062944	1.17873e-05
group_3720		hypothetical protein	14	0	30	67	31.8182	100	inf	5.46816e-07	0.0062944	1.17873e-05
group_6196		hypothetical protein	14	0	30	67	31.8182	100	inf	5.46816e-07	0.0062944	1.17873e-05
desR		Transcriptional regulatory protein DesR	19	59	25	8	43.1818	11.9403	0.103051	6.00237e-07	0.00690933	1.22289e-05
ydeA		putative protease YdeA	19	59	25	8	43.1818	11.9403	0.103051	6.00237e-07	0.00690933	1.22289e-05
group_1621		hypothetical protein	19	59	25	8	43.1818	11.9403	0.103051	6.00237e-07	0.00690933	1.22289e-05
ghrB_1		Glyoxylate/hydroxypyruvate reductase B	19	59	25	8	43.1818	11.9403	0.103051	6.00237e-07	0.00690933	1.22289e-05
group_1948		hypothetical protein	19	59	25	8	43.1818	11.9403	0.103051	6.00237e-07	0.00690933	1.22289e-05
desK		hypothetical protein	19	59	25	8	43.1818	11.9403	0.103051	6.00237e-07	0.00690933	1.22289e-05
group_2095		hypothetical protein	19	59	25	8	43.1818	11.9403	0.103051	6.00237e-07	0.00690933	1.22289e-05
group_2417		hypothetical protein	19	59	25	8	43.1818	11.9403	0.103051	6.00237e-07	0.00690933	1.22289e-05
group_2474		hypothetical protein	19	59	25	8	43.1818	11.9403	0.103051	6.00237e-07	0.00690933	1.22289e-05
group_2567		hypothetical protein	19	59	25	8	43.1818	11.9403	0.103051	6.00237e-07	0.00690933	1.22289e-05
group_2616		hypothetical protein	19	59	25	8	43.1818	11.9403	0.103051	6.00237e-07	0.00690933	1.22289e-05
group_2627		hypothetical protein	19	59	25	8	43.1818	11.9403	0.103051	6.00237e-07	0.00690933	1.22289e-05
group_2637		hypothetical protein	19	59	25	8	43.1818	11.9403	0.103051	6.00237e-07	0.00690933	1.22289e-05
group_2725		hypothetical protein	19	59	25	8	43.1818	11.9403	0.103051	6.00237e-07	0.00690933	1.22289e-05
group_3261		hypothetical protein	19	59	25	8	43.1818	11.9403	0.103051	6.00237e-07	0.00690933	1.22289e-05
group_3271		hypothetical protein	19	59	25	8	43.1818	11.9403	0.103051	6.00237e-07	0.00690933	1.22289e-05
tilS		tRNA(Ile)-lysidine synthase	19	59	25	8	43.1818	11.9403	0.103051	6.00237e-07	0.00690933	1.22289e-05
group_3373		hypothetical protein	19	59	25	8	43.1818	11.9403	0.103051	6.00237e-07	0.00690933	1.22289e-05
group_3421		hypothetical protein	19	59	25	8	43.1818	11.9403	0.103051	6.00237e-07	0.00690933	1.22289e-05
group_3426		hypothetical protein	19	59	25	8	43.1818	11.9403	0.103051	6.00237e-07	0.00690933	1.22289e-05
group_3460		hypothetical protein	19	59	25	8	43.1818	11.9403	0.103051	6.00237e-07	0.00690933	1.22289e-05
group_4563		hypothetical protein	19	59	25	8	43.1818	11.9403	0.103051	6.00237e-07	0.00690933	1.22289e-05
group_4722		hypothetical protein	19	59	25	8	43.1818	11.9403	0.103051	6.00237e-07	0.00690933	1.22289e-05
fra		Intracellular iron chaperone frataxin	19	59	25	8	43.1818	11.9403	0.103051	6.00237e-07	0.00690933	1.22289e-05
thiN		Thiamine pyrophosphokinase	19	59	25	8	43.1818	11.9403	0.103051	6.00237e-07	0.00690933	1.22289e-05
group_5080		hypothetical protein	19	59	25	8	43.1818	11.9403	0.103051	6.00237e-07	0.00690933	1.22289e-05
group_5205		hypothetical protein	19	59	25	8	43.1818	11.9403	0.103051	6.00237e-07	0.00690933	1.22289e-05
group_5238		hypothetical protein	19	59	25	8	43.1818	11.9403	0.103051	6.00237e-07	0.00690933	1.22289e-05
mccF		Microcin C7 self-immunity protein MccF	19	59	25	8	43.1818	11.9403	0.103051	6.00237e-07	0.00690933	1.22289e-05
cysA		Sulfate/thiosulfate import ATP-binding protein CysA	25	8	19	59	56.8182	88.0597	9.70395	6.00237e-07	0.00690933	1.22289e-05
group_2158		hypothetical protein	25	8	19	59	56.8182	88.0597	9.70395	6.00237e-07	0.00690933	1.22289e-05
group_4548		hypothetical protein	13	52	31	15	29.5455	22.3881	0.120968	6.02444e-07	0.00693473	1.22522e-05
group_1437		hypothetical protein	7	43	37	24	15.9091	35.8209	0.105594	6.15172e-07	0.00708125	1.2489e-05
pgdA		hypothetical protein	18	58	26	9	40.9091	13.4328	0.107427	6.9603e-07	0.008012	1.40315e-05
group_3270		hypothetical protein	18	58	26	9	40.9091	13.4328	0.107427	6.9603e-07	0.008012	1.40315e-05
group_3427		hypothetical protein	18	58	26	9	40.9091	13.4328	0.107427	6.9603e-07	0.008012	1.40315e-05
group_5362		hypothetical protein	18	58	26	9	40.9091	13.4328	0.107427	6.9603e-07	0.008012	1.40315e-05
group_1989	yvoA_2	HTH-type transcriptional repressor YvoA	0	25	44	42	0	62.6866	0	7.08011e-07	0.00814991	1.40414e-05
agaS		D-galactosamine-6-phosphate deaminase AgaS	0	25	44	42	0	62.6866	0	7.08011e-07	0.00814991	1.40414e-05
group_2877	manR_2	Transcriptional regulator ManR	0	25	44	42	0	62.6866	0	7.08011e-07	0.00814991	1.40414e-05
lacD		Tagatose 1,6-diphosphate aldolase	0	25	44	42	0	62.6866	0	7.08011e-07	0.00814991	1.40414e-05
group_7437		hypothetical protein	0	25	44	42	0	62.6866	0	7.08011e-07	0.00814991	1.40414e-05
group_7439		hypothetical protein	0	25	44	42	0	62.6866	0	7.08011e-07	0.00814991	1.40414e-05
group_1158		hypothetical protein	20	60	24	7	45.4545	10.4478	0.0972222	7.12379e-07	0.0082002	1.40414e-05
group_2561		hypothetical protein	20	60	24	7	45.4545	10.4478	0.0972222	7.12379e-07	0.0082002	1.40414e-05
group_2690		hypothetical protein	20	60	24	7	45.4545	10.4478	0.0972222	7.12379e-07	0.0082002	1.40414e-05
fsaA		Fructose-6-phosphate aldolase 1	20	60	24	7	45.4545	10.4478	0.0972222	7.12379e-07	0.0082002	1.40414e-05
group_3355		hypothetical protein	20	60	24	7	45.4545	10.4478	0.0972222	7.12379e-07	0.0082002	1.40414e-05
group_215	nox_2	NADH oxidase	24	7	20	60	54.5455	89.5522	10.2857	7.12379e-07	0.0082002	1.40414e-05
group_331		hypothetical protein	24	7	20	60	54.5455	89.5522	10.2857	7.12379e-07	0.0082002	1.40414e-05
tdh		L-threonine 3-dehydrogenase	25	64	19	3	56.8182	4.47761	0.0616776	7.5275e-07	0.00866491	1.46367e-05
iolE_2		hypothetical protein	25	64	19	3	56.8182	4.47761	0.0616776	7.5275e-07	0.00866491	1.46367e-05
ycjO		Inner membrane ABC transporter permease protein YcjO	25	64	19	3	56.8182	4.47761	0.0616776	7.5275e-07	0.00866491	1.46367e-05
abgT_1		p-aminobenzoyl-glutamate transport protein	19	3	25	64	43.1818	95.5224	16.2133	7.5275e-07	0.00866491	1.46367e-05
group_1068		hypothetical protein	19	3	25	64	43.1818	95.5224	16.2133	7.5275e-07	0.00866491	1.46367e-05
group_1342		hypothetical protein	19	3	25	64	43.1818	95.5224	16.2133	7.5275e-07	0.00866491	1.46367e-05
group_5538		hypothetical protein	19	3	25	64	43.1818	95.5224	16.2133	7.5275e-07	0.00866491	1.46367e-05
pepV_2		Beta-Ala-Xaa dipeptidase	19	3	25	64	43.1818	95.5224	16.2133	7.5275e-07	0.00866491	1.46367e-05
ytcD		hypothetical protein	33	18	11	49	75	73.1343	8.16667	7.57377e-07	0.00871817	1.47018e-05
aadK		Aminoglycoside 6-adenylyltransferase	0	24	44	43	0	64.1791	0	7.96815e-07	0.00917214	1.51857e-05
group_2228	licC_1	Lichenan permease IIC component	0	24	44	43	0	64.1791	0	7.96815e-07	0.00917214	1.51857e-05
group_2407		IS1595 family transposase ISSsu9	0	24	44	43	0	64.1791	0	7.96815e-07	0.00917214	1.51857e-05
group_2464		hypothetical protein	0	24	44	43	0	64.1791	0	7.96815e-07	0.00917214	1.51857e-05
group_3752		hypothetical protein	0	24	44	43	0	64.1791	0	7.96815e-07	0.00917214	1.51857e-05
ubiE_3		Ubiquinone/menaquinone biosynthesis C-methyltransferase UbiE	0	24	44	43	0	64.1791	0	7.96815e-07	0.00917214	1.51857e-05
group_3927		hypothetical protein	0	24	44	43	0	64.1791	0	7.96815e-07	0.00917214	1.51857e-05
group_4418		hypothetical protein	0	24	44	43	0	64.1791	0	7.96815e-07	0.00917214	1.51857e-05
group_4484		hypothetical protein	0	24	44	43	0	64.1791	0	7.96815e-07	0.00917214	1.51857e-05
group_4485		hypothetical protein	0	24	44	43	0	64.1791	0	7.96815e-07	0.00917214	1.51857e-05
group_812		hypothetical protein	0	24	44	43	0	64.1791	0	7.96815e-07	0.00917214	1.51857e-05
group_2408		hypothetical protein	3	34	41	33	6.81818	49.2537	0.0710187	1.01048e-06	0.0116317	1.91942e-05
bin3_3		Putative transposon Tn552 DNA-invertase bin3	3	34	41	33	6.81818	49.2537	0.0710187	1.01048e-06	0.0116317	1.91942e-05
group_3102		hypothetical protein	5	38	39	29	11.3636	43.2836	0.0978408	1.07725e-06	0.0124002	2.0395e-05
group_3814		hypothetical protein	5	38	39	29	11.3636	43.2836	0.0978408	1.07725e-06	0.0124002	2.0395e-05
group_956		hypothetical protein	14	53	30	14	31.8182	20.8955	0.12327	1.08158e-06	0.01245	2.04434e-05
group_1879		hypothetical protein	1	28	43	39	2.27273	58.209	0.032392	1.15607e-06	0.0133075	2.17443e-05
group_1913		hypothetical protein	1	28	43	39	2.27273	58.209	0.032392	1.15607e-06	0.0133075	2.17443e-05
group_6450		hypothetical protein	1	28	43	39	2.27273	58.209	0.032392	1.15607e-06	0.0133075	2.17443e-05
group_2831		hypothetical protein	17	2	27	65	38.6364	97.0149	20.463	1.36284e-06	0.0156877	2.55917e-05
group_12157		ISL3 family transposase ISEfa5	1	27	43	40	2.27273	59.7015	0.0344531	1.41481e-06	0.0162858	2.64811e-05
group_4557		Putative bifunctional phosphatase/peptidyl-prolyl cis-trans isomerase	1	27	43	40	2.27273	59.7015	0.0344531	1.41481e-06	0.0162858	2.64811e-05
group_3399		hypothetical protein	2	30	42	37	4.54545	55.2239	0.0587302	1.51195e-06	0.017404	2.82075e-05
group_39		IS1182 family transposase ISEfa7	2	30	42	37	4.54545	55.2239	0.0587302	1.51195e-06	0.017404	2.82075e-05
hhaIM		hypothetical protein	0	23	44	44	0	65.6716	0	1.68544e-06	0.0194011	3.09427e-05
bca		hypothetical protein	0	23	44	44	0	65.6716	0	1.68544e-06	0.0194011	3.09427e-05
group_2438		hypothetical protein	0	23	44	44	0	65.6716	0	1.68544e-06	0.0194011	3.09427e-05
group_3178	yyaP	putative protein YyaP	0	23	44	44	0	65.6716	0	1.68544e-06	0.0194011	3.09427e-05
group_4470		hypothetical protein	0	23	44	44	0	65.6716	0	1.68544e-06	0.0194011	3.09427e-05
group_4471		hypothetical protein	0	23	44	44	0	65.6716	0	1.68544e-06	0.0194011	3.09427e-05
group_4488		hypothetical protein	0	23	44	44	0	65.6716	0	1.68544e-06	0.0194011	3.09427e-05
group_6458		hypothetical protein	0	23	44	44	0	65.6716	0	1.68544e-06	0.0194011	3.09427e-05
group_7438		hypothetical protein	0	23	44	44	0	65.6716	0	1.68544e-06	0.0194011	3.09427e-05
group_7440		hypothetical protein	0	23	44	44	0	65.6716	0	1.68544e-06	0.0194011	3.09427e-05
group_3663		hypothetical protein	20	4	24	63	45.4545	94.0299	13.125	1.79809e-06	0.0206979	3.29584e-05
group_2358		hypothetical protein	4	35	40	32	9.09091	47.7612	0.0914286	1.83248e-06	0.0210936	3.35352e-05
group_4355		hypothetical protein	14	52	30	15	31.8182	22.3881	0.134615	1.85649e-06	0.02137	3.39207e-05
group_1492		hypothetical protein	19	58	25	9	43.1818	13.4328	0.117931	1.9675e-06	0.0226479	3.53322e-05
group_1654		hypothetical protein	19	58	25	9	43.1818	13.4328	0.117931	1.9675e-06	0.0226479	3.53322e-05
group_4432		hypothetical protein	19	58	25	9	43.1818	13.4328	0.117931	1.9675e-06	0.0226479	3.53322e-05
group_5475		hypothetical protein	19	58	25	9	43.1818	13.4328	0.117931	1.9675e-06	0.0226479	3.53322e-05
group_996		hypothetical protein	19	58	25	9	43.1818	13.4328	0.117931	1.9675e-06	0.0226479	3.53322e-05
group_1345		hypothetical protein	25	9	19	58	56.8182	86.5672	8.47953	1.9675e-06	0.0226479	3.53322e-05
group_1346		hypothetical protein	25	9	19	58	56.8182	86.5672	8.47953	1.9675e-06	0.0226479	3.53322e-05
group_2180		hypothetical protein	25	9	19	58	56.8182	86.5672	8.47953	1.9675e-06	0.0226479	3.53322e-05
group_302	pgdA	hypothetical protein	25	9	19	58	56.8182	86.5672	8.47953	1.9675e-06	0.0226479	3.53322e-05
btuD_6		Vitamin B12 import ATP-binding protein BtuD	25	9	19	58	56.8182	86.5672	8.47953	1.9675e-06	0.0226479	3.53322e-05
paiA_1		Spermidine/spermine N(1)-acetyltransferase	25	9	19	58	56.8182	86.5672	8.47953	1.9675e-06	0.0226479	3.53322e-05
group_2602		hypothetical protein	21	60	23	7	47.7273	10.4478	0.106522	2.0039e-06	0.0230669	3.58739e-05
group_2764		hypothetical protein	23	7	21	60	52.2727	89.5522	9.38776	2.0039e-06	0.0230669	3.58739e-05
group_511		hypothetical protein	11	48	33	19	25	28.3582	0.131944	2.0082e-06	0.0231164	3.58951e-05
group_1961	xerC_6	Tyrosine recombinase XerC	8	43	36	24	18.1818	35.8209	0.124031	2.01984e-06	0.0232504	3.60471e-05
group_1126	purR_2	HTH-type transcriptional repressor PurR	26	64	18	3	59.0909	4.47761	0.0677083	2.26282e-06	0.0260473	3.97063e-05
maa		Putative acetyltransferase	26	64	18	3	59.0909	4.47761	0.0677083	2.26282e-06	0.0260473	3.97063e-05
yvdM_2		Beta-phosphoglucomutase	26	64	18	3	59.0909	4.47761	0.0677083	2.26282e-06	0.0260473	3.97063e-05
glxK		Glycerate kinase	26	64	18	3	59.0909	4.47761	0.0677083	2.26282e-06	0.0260473	3.97063e-05
rifL		Putative UDP-kanosamine synthase oxidoreductase subunit	26	64	18	3	59.0909	4.47761	0.0677083	2.26282e-06	0.0260473	3.97063e-05
kojP		Kojibiose phosphorylase	26	64	18	3	59.0909	4.47761	0.0677083	2.26282e-06	0.0260473	3.97063e-05
group_1367		hypothetical protein	18	3	26	64	40.9091	95.5224	14.7692	2.26282e-06	0.0260473	3.97063e-05
group_1710		hypothetical protein	18	3	26	64	40.9091	95.5224	14.7692	2.26282e-06	0.0260473	3.97063e-05
group_1715		hypothetical protein	18	3	26	64	40.9091	95.5224	14.7692	2.26282e-06	0.0260473	3.97063e-05
group_2191		hypothetical protein	18	3	26	64	40.9091	95.5224	14.7692	2.26282e-06	0.0260473	3.97063e-05
group_6034		hypothetical protein	18	3	26	64	40.9091	95.5224	14.7692	2.26282e-06	0.0260473	3.97063e-05
group_2697		hypothetical protein	12	49	32	18	27.2727	26.8657	0.137755	2.34472e-06	0.0269901	4.10808e-05
group_2704	lacF_2	Lactose transport system permease protein LacF	34	21	10	46	77.2727	68.6567	7.44762	2.41114e-06	0.0277546	4.21163e-05
msmE_1		hypothetical protein	34	21	10	46	77.2727	68.6567	7.44762	2.41114e-06	0.0277546	4.21163e-05
group_1329		hypothetical protein	26	10	18	57	59.0909	85.0746	8.23333	2.56546e-06	0.029531	4.44744e-05
group_782		hypothetical protein	26	10	18	57	59.0909	85.0746	8.23333	2.56546e-06	0.029531	4.44744e-05
group_1485		hypothetical protein	18	57	26	10	40.9091	14.9254	0.121457	2.56546e-06	0.029531	4.44744e-05
group_293		hypothetical protein	18	57	26	10	40.9091	14.9254	0.121457	2.56546e-06	0.029531	4.44744e-05
cycA_2		D-serine/D-alanine/glycine transporter	18	57	26	10	40.9091	14.9254	0.121457	2.56546e-06	0.029531	4.44744e-05
group_2148		hypothetical protein	22	6	22	61	50	91.0448	10.1667	2.8476e-06	0.0327787	4.91435e-05
group_2782		hypothetical protein	22	6	22	61	50	91.0448	10.1667	2.8476e-06	0.0327787	4.91435e-05
group_3649		hypothetical protein	22	6	22	61	50	91.0448	10.1667	2.8476e-06	0.0327787	4.91435e-05
group_203		ISL3 family transposase ISEfa11	1	26	43	41	2.27273	61.194	0.0366726	2.96827e-06	0.0341677	5.09206e-05
group_2319	soj_2	Sporulation initiation inhibitor protein Soj	1	26	43	41	2.27273	61.194	0.0366726	2.96827e-06	0.0341677	5.09206e-05
group_368		IS256 family transposase ISEfa13	1	26	43	41	2.27273	61.194	0.0366726	2.96827e-06	0.0341677	5.09206e-05
group_4316		hypothetical protein	1	26	43	41	2.27273	61.194	0.0366726	2.96827e-06	0.0341677	5.09206e-05
group_2522		hypothetical protein	20	59	24	8	45.4545	11.9403	0.112994	3.04566e-06	0.0350586	5.18618e-05
group_2624		hypothetical protein	20	59	24	8	45.4545	11.9403	0.112994	3.04566e-06	0.0350586	5.18618e-05
iolS		Aldo-keto reductase IolS	20	59	24	8	45.4545	11.9403	0.112994	3.04566e-06	0.0350586	5.18618e-05
group_530		hypothetical protein	20	59	24	8	45.4545	11.9403	0.112994	3.04566e-06	0.0350586	5.18618e-05
group_3618		hypothetical protein	24	8	20	59	54.5455	88.0597	8.85	3.04566e-06	0.0350586	5.18618e-05
group_1172	xerC_3	Tyrosine recombinase XerC	6	39	38	28	13.6364	41.791	0.11336	3.38551e-06	0.0389707	5.75637e-05
group_2481		hypothetical protein	0	22	44	45	0	67.1642	0	3.60764e-06	0.0415276	6.05358e-05
group_3201		hypothetical protein	0	22	44	45	0	67.1642	0	3.60764e-06	0.0415276	6.05358e-05
group_3444		hypothetical protein	0	22	44	45	0	67.1642	0	3.60764e-06	0.0415276	6.05358e-05
group_4514		hypothetical protein	0	22	44	45	0	67.1642	0	3.60764e-06	0.0415276	6.05358e-05
group_4555		hypothetical protein	0	22	44	45	0	67.1642	0	3.60764e-06	0.0415276	6.05358e-05
group_6698		hypothetical protein	0	22	44	45	0	67.1642	0	3.60764e-06	0.0415276	6.05358e-05
group_6699		hypothetical protein	0	22	44	45	0	67.1642	0	3.60764e-06	0.0415276	6.05358e-05
group_6700		hypothetical protein	0	22	44	45	0	67.1642	0	3.60764e-06	0.0415276	6.05358e-05
group_7162		hypothetical protein	0	22	44	45	0	67.1642	0	3.60764e-06	0.0415276	6.05358e-05
group_2087		hypothetical protein	25	63	19	4	56.8182	5.97015	0.0835422	4.62253e-06	0.0532099	7.72277e-05
ycjP		Inner membrane ABC transporter permease protein YcjP	25	63	19	4	56.8182	5.97015	0.0835422	4.62253e-06	0.0532099	7.72277e-05
ycjM		Glucosylglycerate phosphorylase	25	63	19	4	56.8182	5.97015	0.0835422	4.62253e-06	0.0532099	7.72277e-05
group_4330		hypothetical protein	17	55	27	12	38.6364	17.9104	0.137374	4.74869e-06	0.0546622	7.91059e-05
group_5942		hypothetical protein	27	12	17	55	61.3636	82.0896	7.27941	4.74869e-06	0.0546622	7.91059e-05
group_1263		hypothetical protein	8	42	36	25	18.1818	37.3134	0.132275	4.94193e-06	0.0568866	8.19692e-05
group_1594		hypothetical protein	8	42	36	25	18.1818	37.3134	0.132275	4.94193e-06	0.0568866	8.19692e-05
group_4820		hypothetical protein	8	42	36	25	18.1818	37.3134	0.132275	4.94193e-06	0.0568866	8.19692e-05
group_308		hypothetical protein	12	0	32	67	27.2727	100	inf	5.34799e-06	0.0615607	8.85766e-05
nox_1		NADH oxidase	20	58	24	9	45.4545	13.4328	0.12931	5.42927e-06	0.0624963	8.97935e-05
group_2763		hypothetical protein	22	7	22	60	50	89.5522	8.57143	5.51856e-06	0.0635242	9.08786e-05
group_3641		hypothetical protein	22	7	22	60	50	89.5522	8.57143	5.51856e-06	0.0635242	9.08786e-05
group_6021		putative HTH-type transcriptional regulator	22	7	22	60	50	89.5522	8.57143	5.51856e-06	0.0635242	9.08786e-05
erm		rRNA adenine N-6-methyltransferase	3	31	41	36	6.81818	53.7313	0.0849725	5.8068e-06	0.066842	9.54886e-05
group_2841		putative zinc-binding alcohol dehydrogenase	14	1	30	66	31.8182	98.5075	30.8	5.83458e-06	0.0671619	9.55361e-05
group_2842		hypothetical protein	14	1	30	66	31.8182	98.5075	30.8	5.83458e-06	0.0671619	9.55361e-05
group_6212		hypothetical protein	14	1	30	66	31.8182	98.5075	30.8	5.83458e-06	0.0671619	9.55361e-05
group_12153		IS30 family transposase IS1252	5	36	39	31	11.3636	46.2687	0.110399	6.02975e-06	0.0694084	9.84517e-05
group_5551		hypothetical protein	5	36	39	31	11.3636	46.2687	0.110399	6.02975e-06	0.0694084	9.84517e-05
group_4986		hypothetical protein	1	25	43	42	2.27273	62.6866	0.0390698	6.28247e-06	0.0723175	0.000102433
group_1783		hypothetical protein	19	57	25	10	43.1818	14.9254	0.133333	6.52047e-06	0.0750572	0.000105155
group_1450	manZ_2	PTS system mannose-specific EIID component	27	64	17	3	61.3636	4.47761	0.0744485	6.5773e-06	0.0757113	0.000105155
manX_2		PTS system mannose-specific EIIAB component	27	64	17	3	61.3636	4.47761	0.0744485	6.5773e-06	0.0757113	0.000105155
group_3255	sorA_2	PTS system sorbose-specific EIIC component	27	64	17	3	61.3636	4.47761	0.0744485	6.5773e-06	0.0757113	0.000105155
group_1709		hypothetical protein	17	3	27	64	38.6364	95.5224	13.4321	6.5773e-06	0.0757113	0.000105155
manX_4		PTS system mannose-specific EIIAB component	17	3	27	64	38.6364	95.5224	13.4321	6.5773e-06	0.0757113	0.000105155
group_2807		hypothetical protein	17	3	27	64	38.6364	95.5224	13.4321	6.5773e-06	0.0757113	0.000105155
group_3591		hypothetical protein	17	3	27	64	38.6364	95.5224	13.4321	6.5773e-06	0.0757113	0.000105155
group_3605		hypothetical protein	17	3	27	64	38.6364	95.5224	13.4321	6.5773e-06	0.0757113	0.000105155
group_3628		hypothetical protein	17	3	27	64	38.6364	95.5224	13.4321	6.5773e-06	0.0757113	0.000105155
group_3664		hypothetical protein	17	3	27	64	38.6364	95.5224	13.4321	6.5773e-06	0.0757113	0.000105155
group_5970	sorA_2	PTS system sorbose-specific EIIC component	17	3	27	64	38.6364	95.5224	13.4321	6.5773e-06	0.0757113	0.000105155
group_5971	manZ_4	PTS system mannose-specific EIID component	17	3	27	64	38.6364	95.5224	13.4321	6.5773e-06	0.0757113	0.000105155
group_6002		hypothetical protein	17	3	27	64	38.6364	95.5224	13.4321	6.5773e-06	0.0757113	0.000105155
group_1420		hypothetical protein	21	6	23	61	47.7273	91.0448	9.28261	7.07975e-06	0.0814951	0.000112562
group_1702		hypothetical protein	21	6	23	61	47.7273	91.0448	9.28261	7.07975e-06	0.0814951	0.000112562
group_1729	araD	L-ribulose-5-phosphate 4-epimerase AraD	21	6	23	61	47.7273	91.0448	9.28261	7.07975e-06	0.0814951	0.000112562
group_2147		hypothetical protein	21	6	23	61	47.7273	91.0448	9.28261	7.07975e-06	0.0814951	0.000112562
group_1936		hypothetical protein	5	35	39	32	11.3636	47.7612	0.117216	7.53814e-06	0.0867715	0.000119685
group_4308		hypothetical protein	21	59	23	8	47.7273	11.9403	0.123803	7.58492e-06	0.08731	0.000120262
group_1957		hypothetical protein	0	21	44	46	0	68.6567	0	7.84848e-06	0.0903438	0.000123759
group_2659		hypothetical protein	0	21	44	46	0	68.6567	0	7.84848e-06	0.0903438	0.000123759
group_4322		hypothetical protein	0	21	44	46	0	68.6567	0	7.84848e-06	0.0903438	0.000123759
group_5285		hypothetical protein	0	21	44	46	0	68.6567	0	7.84848e-06	0.0903438	0.000123759
frmA		S-(hydroxymethyl)glutathione dehydrogenase	15	2	29	65	34.0909	97.0149	16.8103	1.17796e-05	0.135595	0.000184734
group_1742		hypothetical protein	15	2	29	65	34.0909	97.0149	16.8103	1.17796e-05	0.135595	0.000184734
hxlR		HTH-type transcriptional activator HxlR	15	2	29	65	34.0909	97.0149	16.8103	1.17796e-05	0.135595	0.000184734
group_773		hypothetical protein	15	2	29	65	34.0909	97.0149	16.8103	1.17796e-05	0.135595	0.000184734
group_2044	btuD_4	Vitamin B12 import ATP-binding protein BtuD	26	63	18	4	59.0909	5.97015	0.0917108	1.1913e-05	0.137131	0.000184812
group_2060		putative oxidoreductase	26	63	18	4	59.0909	5.97015	0.0917108	1.1913e-05	0.137131	0.000184812
hdfR_2		HTH-type transcriptional regulator HdfR	26	63	18	4	59.0909	5.97015	0.0917108	1.1913e-05	0.137131	0.000184812
group_1058		hypothetical protein	18	4	26	63	40.9091	94.0299	10.9038	1.1913e-05	0.137131	0.000184812
group_212	topB_4	DNA topoisomerase 3	18	4	26	63	40.9091	94.0299	10.9038	1.1913e-05	0.137131	0.000184812
group_254		hypothetical protein	18	4	26	63	40.9091	94.0299	10.9038	1.1913e-05	0.137131	0.000184812
group_3709		hypothetical protein	18	4	26	63	40.9091	94.0299	10.9038	1.1913e-05	0.137131	0.000184812
group_5663		hypothetical protein	18	4	26	63	40.9091	94.0299	10.9038	1.1913e-05	0.137131	0.000184812
group_2529	msrA_2	Peptide methionine sulfoxide reductase MsrA	19	56	25	11	43.1818	16.4179	0.149286	1.20429e-05	0.138626	0.000186075
group_601		hypothetical protein	19	56	25	11	43.1818	16.4179	0.149286	1.20429e-05	0.138626	0.000186075
group_81		hypothetical protein	19	56	25	11	43.1818	16.4179	0.149286	1.20429e-05	0.138626	0.000186075
group_62		IS256 family transposase IS256	3	30	41	37	6.81818	55.2239	0.0902439	1.28088e-05	0.147442	0.000197643
group_637	xerC_3	Tyrosine recombinase XerC	15	51	29	16	34.0909	23.8806	0.162272	1.29286e-05	0.148822	0.000199226
group_12139		ISL3 family transposase ISEfa11	1	24	43	43	2.27273	64.1791	0.0416667	1.34588e-05	0.154924	0.000205198
bglC_1		Aryl-phospho-beta-D-glucosidase BglC	1	24	43	43	2.27273	64.1791	0.0416667	1.34588e-05	0.154924	0.000205198
group_2964		hypothetical protein	1	24	43	43	2.27273	64.1791	0.0416667	1.34588e-05	0.154924	0.000205198
licT_1		Transcription antiterminator LicT	1	24	43	43	2.27273	64.1791	0.0416667	1.34588e-05	0.154924	0.000205198
group_3145		ISL3 family transposase ISEfa11	1	24	43	43	2.27273	64.1791	0.0416667	1.34588e-05	0.154924	0.000205198
bglF_3		PTS system beta-glucoside-specific EIIBCA component	1	24	43	43	2.27273	64.1791	0.0416667	1.34588e-05	0.154924	0.000205198
sufS_2		Cysteine desulfurase	1	24	43	43	2.27273	64.1791	0.0416667	1.34588e-05	0.154924	0.000205198
group_7447		hypothetical protein	1	24	43	43	2.27273	64.1791	0.0416667	1.34588e-05	0.154924	0.000205198
group_2694		hypothetical protein	32	20	12	47	72.7273	70.1493	6.26667	1.41415e-05	0.162783	0.000215321
adhR		HTH-type transcriptional regulator AdhR	10	44	34	23	22.7273	34.3284	0.153743	1.42865e-05	0.164452	0.000216955
gltC_3		hypothetical protein	10	44	34	23	22.7273	34.3284	0.153743	1.42865e-05	0.164452	0.000216955
group_384		hypothetical protein	9	42	35	25	20.4545	37.3134	0.153061	1.44348e-05	0.166159	0.000218918
group_1864		hypothetical protein	8	40	36	27	18.1818	40.2985	0.15	1.45991e-05	0.16805	0.000221119
group_1558		hypothetical protein	2	27	42	40	4.54545	59.7015	0.0705467	1.4777e-05	0.170098	0.00022343
group_2097	lhpI	Delta(1)-pyrroline-2-carboxylate reductase	21	7	23	60	47.7273	89.5522	7.82609	1.47905e-05	0.170253	0.00022343
group_3815		hypothetical protein	5	34	39	33	11.3636	49.2537	0.124434	1.56951e-05	0.180666	0.000236784
group_2838		hypothetical protein	11	0	33	67	25	100	inf	1.6206e-05	0.186548	0.000244172
group_3349		hypothetical protein	11	45	33	22	25	32.8358	0.162963	1.65096e-05	0.190042	0.000248421
group_1364		hypothetical protein	13	1	31	66	29.5455	98.5075	27.6774	1.70924e-05	0.196751	0.000252778
group_4260		hypothetical protein	13	1	31	66	29.5455	98.5075	27.6774	1.70924e-05	0.196751	0.000252778
group_7719		hypothetical protein	13	1	31	66	29.5455	98.5075	27.6774	1.70924e-05	0.196751	0.000252778
group_7720		hypothetical protein	13	1	31	66	29.5455	98.5075	27.6774	1.70924e-05	0.196751	0.000252778
group_7721	arnC_1	Undecaprenyl-phosphate 4-deoxy-4-formamido-L-arabinose transferase	13	1	31	66	29.5455	98.5075	27.6774	1.70924e-05	0.196751	0.000252778
group_1073		hypothetical protein	0	20	44	47	0	70.1493	0	1.73921e-05	0.2002	0.000252778
group_2088		hypothetical protein	0	20	44	47	0	70.1493	0	1.73921e-05	0.2002	0.000252778
group_2374		hypothetical protein	0	20	44	47	0	70.1493	0	1.73921e-05	0.2002	0.000252778
group_2518		hypothetical protein	0	20	44	47	0	70.1493	0	1.73921e-05	0.2002	0.000252778
group_2611		hypothetical protein	0	20	44	47	0	70.1493	0	1.73921e-05	0.2002	0.000252778
group_2668		hypothetical protein	0	20	44	47	0	70.1493	0	1.73921e-05	0.2002	0.000252778
group_2669	epsN	Putative pyridoxal phosphate-dependent aminotransferase EpsN	0	20	44	47	0	70.1493	0	1.73921e-05	0.2002	0.000252778
epsM		Putative acetyltransferase EpsM	0	20	44	47	0	70.1493	0	1.73921e-05	0.2002	0.000252778
lexA_2		LexA repressor	0	20	44	47	0	70.1493	0	1.73921e-05	0.2002	0.000252778
wecD		dTDP-fucosamine acetyltransferase	0	20	44	47	0	70.1493	0	1.73921e-05	0.2002	0.000252778
group_4383		hypothetical protein	0	20	44	47	0	70.1493	0	1.73921e-05	0.2002	0.000252778
group_4449		hypothetical protein	0	20	44	47	0	70.1493	0	1.73921e-05	0.2002	0.000252778
group_4450		hypothetical protein	0	20	44	47	0	70.1493	0	1.73921e-05	0.2002	0.000252778
group_4474		hypothetical protein	0	20	44	47	0	70.1493	0	1.73921e-05	0.2002	0.000252778
epsJ		putative glycosyltransferase EpsJ	0	20	44	47	0	70.1493	0	1.73921e-05	0.2002	0.000252778
epsF		Putative glycosyltransferase EpsF	0	20	44	47	0	70.1493	0	1.73921e-05	0.2002	0.000252778
group_4802		hypothetical protein	0	20	44	47	0	70.1493	0	1.73921e-05	0.2002	0.000252778
legF		CMP-N,N'-diacetyllegionaminic acid synthase	0	20	44	47	0	70.1493	0	1.73921e-05	0.2002	0.000252778
group_5308		hypothetical protein	0	20	44	47	0	70.1493	0	1.73921e-05	0.2002	0.000252778
group_5309		UDP-N,N'-diacetylbacillosamine 2-epimerase (hydrolyzing)	0	20	44	47	0	70.1493	0	1.73921e-05	0.2002	0.000252778
neuB		N,N'-diacetyllegionaminic acid synthase	0	20	44	47	0	70.1493	0	1.73921e-05	0.2002	0.000252778
pseB		UDP-N-acetylglucosamine 4,6-dehydratase (inverting)	0	20	44	47	0	70.1493	0	1.73921e-05	0.2002	0.000252778
group_1347	ykoD	Putative HMP/thiamine import ATP-binding protein YkoD	20	6	24	61	45.4545	91.0448	8.47222	1.76081e-05	0.202687	0.000254952
ecfT_2		Energy-coupling factor transporter transmembrane protein EcfT	20	6	24	61	45.4545	91.0448	8.47222	1.76081e-05	0.202687	0.000254952
group_6022		hypothetical protein	20	6	24	61	45.4545	91.0448	8.47222	1.76081e-05	0.202687	0.000254952
group_1373		hypothetical protein	16	3	28	64	36.3636	95.5224	12.1905	1.84961e-05	0.212908	0.000263174
group_1711		hypothetical protein	16	3	28	64	36.3636	95.5224	12.1905	1.84961e-05	0.212908	0.000263174
group_1743		hypothetical protein	16	3	28	64	36.3636	95.5224	12.1905	1.84961e-05	0.212908	0.000263174
agrB_4		Accessory gene regulator protein B	16	3	28	64	36.3636	95.5224	12.1905	1.84961e-05	0.212908	0.000263174
group_3732		hypothetical protein	16	3	28	64	36.3636	95.5224	12.1905	1.84961e-05	0.212908	0.000263174
dexB		Glucan 1,6-alpha-glucosidase	16	3	28	64	36.3636	95.5224	12.1905	1.84961e-05	0.212908	0.000263174
group_6006	axe2	Acetylxylan esterase	16	3	28	64	36.3636	95.5224	12.1905	1.84961e-05	0.212908	0.000263174
group_6067		hypothetical protein	16	3	28	64	36.3636	95.5224	12.1905	1.84961e-05	0.212908	0.000263174
group_6321		hypothetical protein	16	3	28	64	36.3636	95.5224	12.1905	1.84961e-05	0.212908	0.000263174
group_6322	agrA_1	Accessory gene regulator A	16	3	28	64	36.3636	95.5224	12.1905	1.84961e-05	0.212908	0.000263174
group_6323		hypothetical protein	16	3	28	64	36.3636	95.5224	12.1905	1.84961e-05	0.212908	0.000263174
group_6324		hypothetical protein	16	3	28	64	36.3636	95.5224	12.1905	1.84961e-05	0.212908	0.000263174
group_6325		hypothetical protein	16	3	28	64	36.3636	95.5224	12.1905	1.84961e-05	0.212908	0.000263174
group_799	ugl_1	Unsaturated chondroitin disaccharide hydrolase	16	3	28	64	36.3636	95.5224	12.1905	1.84961e-05	0.212908	0.000263174
group_3106		hypothetical protein	22	59	22	8	50	11.9403	0.135593	1.88131e-05	0.216557	0.000267354
group_1132		hypothetical protein	10	43	34	24	22.7273	35.8209	0.164159	1.91263e-05	0.220163	0.000271471
group_2553		hypothetical protein	16	52	28	15	36.3636	22.3881	0.164835	2.1229e-05	0.244367	0.000300945
group_2297		hypothetical protein	7	38	37	29	15.9091	43.2836	0.144381	2.40913e-05	0.277315	0.000341101
group_4796		hypothetical protein	27	63	17	4	61.3636	5.97015	0.10084	3.04995e-05	0.35108	0.000430773
group_3677		hypothetical protein	17	4	27	63	38.6364	94.0299	9.91667	3.04995e-05	0.35108	0.000430773
group_1819		hypothetical protein	8	39	36	28	18.1818	41.791	0.159544	3.11177e-05	0.358196	0.000435762
group_1860		hypothetical protein	8	39	36	28	18.1818	41.791	0.159544	3.11177e-05	0.358196	0.000435762
group_2357		hypothetical protein	8	39	36	28	18.1818	41.791	0.159544	3.11177e-05	0.358196	0.000435762
group_3187		hypothetical protein	8	39	36	28	18.1818	41.791	0.159544	3.11177e-05	0.358196	0.000435762
group_3189		hypothetical protein	8	39	36	28	18.1818	41.791	0.159544	3.11177e-05	0.358196	0.000435762
group_3197		hypothetical protein	8	39	36	28	18.1818	41.791	0.159544	3.11177e-05	0.358196	0.000435762
group_527		hypothetical protein	8	39	36	28	18.1818	41.791	0.159544	3.11177e-05	0.358196	0.000435762
group_3395		hypothetical protein	19	55	25	12	43.1818	17.9104	0.165818	3.12339e-05	0.359533	0.000436327
group_4565		hypothetical protein	19	55	25	12	43.1818	17.9104	0.165818	3.12339e-05	0.359533	0.000436327
group_1418		hypothetical protein	26	62	18	5	59.0909	7.46269	0.116487	3.16663e-05	0.364511	0.0004397
group_1337		hypothetical protein	18	5	26	62	40.9091	92.5373	8.58462	3.16663e-05	0.364511	0.0004397
group_34		hypothetical protein	18	5	26	62	40.9091	92.5373	8.58462	3.16663e-05	0.364511	0.0004397
pepD		Dipeptidase	18	5	26	62	40.9091	92.5373	8.58462	3.16663e-05	0.364511	0.0004397
group_981		hypothetical protein	18	5	26	62	40.9091	92.5373	8.58462	3.16663e-05	0.364511	0.0004397
group_1807		hypothetical protein	2	26	42	41	4.54545	61.194	0.0750916	3.22406e-05	0.371121	0.000444989
group_2469		hypothetical protein	2	26	42	41	4.54545	61.194	0.0750916	3.22406e-05	0.371121	0.000444989
group_3123		hypothetical protein	2	26	42	41	4.54545	61.194	0.0750916	3.22406e-05	0.371121	0.000444989
group_3196		hypothetical protein	2	26	42	41	4.54545	61.194	0.0750916	3.22406e-05	0.371121	0.000444989
group_489		hypothetical protein	2	26	42	41	4.54545	61.194	0.0750916	3.22406e-05	0.371121	0.000444989
group_6213		S-formylglutathione hydrolase	14	2	30	65	31.8182	97.0149	15.1667	3.30996e-05	0.38101	0.000455753
group_7717		hypothetical protein	14	2	30	65	31.8182	97.0149	15.1667	3.30996e-05	0.38101	0.000455753
citG		2-(5''-triphosphoribosyl)-3'-dephosphocoenzyme-A synthase	18	54	26	13	40.9091	19.403	0.166667	3.42019e-05	0.393698	0.000470368
group_3474		hypothetical protein	11	44	33	23	25	34.3284	0.174242	3.73507e-05	0.429944	0.00051306
mapP_2		Maltose 6'-phosphate phosphatase	20	7	24	60	45.4545	89.5522	7.14286	3.84298e-05	0.442366	0.000527254
group_2089		hypothetical protein	0	19	44	48	0	71.6418	0	3.92244e-05	0.451512	0.000531191
group_2430		IS3 family transposase ISPa31	0	19	44	48	0	71.6418	0	3.92244e-05	0.451512	0.000531191
group_3202		hypothetical protein	0	19	44	48	0	71.6418	0	3.92244e-05	0.451512	0.000531191
group_3218	sasA_4	Adaptive-response sensory-kinase SasA	0	19	44	48	0	71.6418	0	3.92244e-05	0.451512	0.000531191
vanA		Vancomycin/teicoplanin A-type resistance protein VanA	0	19	44	48	0	71.6418	0	3.92244e-05	0.451512	0.000531191
group_3445		hypothetical protein	0	19	44	48	0	71.6418	0	3.92244e-05	0.451512	0.000531191
vanH		D-specific alpha-keto acid dehydrogenase	0	19	44	48	0	71.6418	0	3.92244e-05	0.451512	0.000531191
walR_2		Transcriptional regulatory protein WalR	0	19	44	48	0	71.6418	0	3.92244e-05	0.451512	0.000531191
vanX		D-alanyl-D-alanine dipeptidase	0	19	44	48	0	71.6418	0	3.92244e-05	0.451512	0.000531191
group_8193		hypothetical protein	0	19	44	48	0	71.6418	0	3.92244e-05	0.451512	0.000531191
group_8195		hypothetical protein	0	19	44	48	0	71.6418	0	3.92244e-05	0.451512	0.000531191
group_1262		hypothetical protein	10	42	34	25	22.7273	37.3134	0.17507	4.04883e-05	0.466061	0.000547663
group_1752		hypothetical protein	0	18	44	49	0	73.1343	0	4.34096e-05	0.499688	0.000571316
vanY		D-alanyl-D-alanine carboxypeptidase	0	18	44	49	0	73.1343	0	4.34096e-05	0.499688	0.000571316
group_2250		hypothetical protein	0	18	44	49	0	73.1343	0	4.34096e-05	0.499688	0.000571316
group_2251		hypothetical protein	0	18	44	49	0	73.1343	0	4.34096e-05	0.499688	0.000571316
group_268		hypothetical protein	0	18	44	49	0	73.1343	0	4.34096e-05	0.499688	0.000571316
group_2919		hypothetical protein	0	18	44	49	0	73.1343	0	4.34096e-05	0.499688	0.000571316
group_2921		hypothetical protein	0	18	44	49	0	73.1343	0	4.34096e-05	0.499688	0.000571316
group_2922		hypothetical protein	0	18	44	49	0	73.1343	0	4.34096e-05	0.499688	0.000571316
group_3173		hypothetical protein	0	18	44	49	0	73.1343	0	4.34096e-05	0.499688	0.000571316
repN		Replication initiation protein	0	18	44	49	0	73.1343	0	4.34096e-05	0.499688	0.000571316
group_3753		hypothetical protein	0	18	44	49	0	73.1343	0	4.34096e-05	0.499688	0.000571316
group_3810		hypothetical protein	0	18	44	49	0	73.1343	0	4.34096e-05	0.499688	0.000571316
panC		Pantothenate synthetase	0	18	44	49	0	73.1343	0	4.34096e-05	0.499688	0.000571316
group_4416		hypothetical protein	0	18	44	49	0	73.1343	0	4.34096e-05	0.499688	0.000571316
group_5035		ISL3 family transposase ISEfa11	0	18	44	49	0	73.1343	0	4.34096e-05	0.499688	0.000571316
group_6731		hypothetical protein	0	18	44	49	0	73.1343	0	4.34096e-05	0.499688	0.000571316
group_6732		hypothetical protein	0	18	44	49	0	73.1343	0	4.34096e-05	0.499688	0.000571316
panB		3-methyl-2-oxobutanoate hydroxymethyltransferase	0	18	44	49	0	73.1343	0	4.34096e-05	0.499688	0.000571316
group_1720		hypothetical protein	19	6	25	61	43.1818	91.0448	7.72667	4.34282e-05	0.499902	0.000571316
pgmB_2		Beta-phosphoglucomutase	19	6	25	61	43.1818	91.0448	7.72667	4.34282e-05	0.499902	0.000571316
group_2604	aes_2	Acetyl esterase	19	6	25	61	43.1818	91.0448	7.72667	4.34282e-05	0.499902	0.000571316
group_3639		hypothetical protein	19	6	25	61	43.1818	91.0448	7.72667	4.34282e-05	0.499902	0.000571316
group_477		hypothetical protein	19	6	25	61	43.1818	91.0448	7.72667	4.34282e-05	0.499902	0.000571316
group_5581		hypothetical protein	19	6	25	61	43.1818	91.0448	7.72667	4.34282e-05	0.499902	0.000571316
arnC_2		Undecaprenyl-phosphate 4-deoxy-4-formamido-L-arabinose transferase	32	22	12	45	72.7273	67.1642	5.45455	4.46451e-05	0.51391	0.000586656
group_1052		hypothetical protein	21	8	23	59	47.7273	88.0597	6.7337	4.60731e-05	0.530348	0.000604729
group_10287		hypothetical protein	10	0	34	67	22.7273	100	inf	4.81414e-05	0.554156	0.000625458
msrA_3		Peptide methionine sulfoxide reductase MsrA	10	0	34	67	22.7273	100	inf	4.81414e-05	0.554156	0.000625458
metQ_3		Methionine-binding lipoprotein MetQ	10	0	34	67	22.7273	100	inf	4.81414e-05	0.554156	0.000625458
group_1686		hypothetical protein	10	0	34	67	22.7273	100	inf	4.81414e-05	0.554156	0.000625458
group_2857		hypothetical protein	10	0	34	67	22.7273	100	inf	4.81414e-05	0.554156	0.000625458
group_3689		hypothetical protein	10	0	34	67	22.7273	100	inf	4.81414e-05	0.554156	0.000625458
group_3992		hypothetical protein	10	0	34	67	22.7273	100	inf	4.81414e-05	0.554156	0.000625458
group_5950		hypothetical protein	10	0	34	67	22.7273	100	inf	4.81414e-05	0.554156	0.000625458
group_5951		hypothetical protein	10	0	34	67	22.7273	100	inf	4.81414e-05	0.554156	0.000625458
group_2829		hypothetical protein	12	1	32	66	27.2727	98.5075	24.75	4.87802e-05	0.561508	0.000633042
group_1384		hypothetical protein	1	22	43	45	2.27273	67.1642	0.0475687	6.41287e-05	0.738185	0.00083129
clpP_1		ATP-dependent Clp protease proteolytic subunit	8	38	36	29	18.1818	43.2836	0.169591	6.63956e-05	0.76428	0.000858742
group_2053		hypothetical protein	8	38	36	29	18.1818	43.2836	0.169591	6.63956e-05	0.76428	0.000858742
group_1445		hypothetical protein	2	25	42	42	4.54545	62.6866	0.08	7.08371e-05	0.815406	0.000911068
group_163		ISL3 family transposase IS1251	2	25	42	42	4.54545	62.6866	0.08	7.08371e-05	0.815406	0.000911068
group_2470		hypothetical protein	2	25	42	42	4.54545	62.6866	0.08	7.08371e-05	0.815406	0.000911068
group_3214		hypothetical protein	2	25	42	42	4.54545	62.6866	0.08	7.08371e-05	0.815406	0.000911068
group_4300		hypothetical protein	2	25	42	42	4.54545	62.6866	0.08	7.08371e-05	0.815406	0.000911068
pbpX_1		Putative penicillin-binding protein PbpX	43	46	1	21	97.7273	31.3433	19.6304	7.19899e-05	0.828676	0.000922801
group_3166		hypothetical protein	1	21	43	46	2.27273	68.6567	0.0509413	7.19899e-05	0.828676	0.000922801
group_3298		hypothetical protein	1	21	43	46	2.27273	68.6567	0.0509413	7.19899e-05	0.828676	0.000922801
group_12158		IS256 family transposase ISEf1	9	40	35	27	20.4545	40.2985	0.173571	7.38813e-05	0.850448	0.000945993
pemK		Endoribonuclease PemK	2	24	42	43	4.54545	64.1791	0.0853175	7.69237e-05	0.885469	0.000979209
group_7431		hypothetical protein	2	24	42	43	4.54545	64.1791	0.0853175	7.69237e-05	0.885469	0.000979209
group_1299		hypothetical protein	28	63	16	4	63.6364	5.97015	0.111111	7.69859e-05	0.886184	0.000979209
group_1056		hypothetical protein	16	4	28	63	36.3636	94.0299	9	7.69859e-05	0.886184	0.000979209
group_2806		hypothetical protein	16	4	28	63	36.3636	94.0299	9	7.69859e-05	0.886184	0.000979209
group_3642		hypothetical protein	16	4	28	63	36.3636	94.0299	9	7.69859e-05	0.886184	0.000979209
group_1579		hypothetical protein	19	54	25	13	43.1818	19.403	0.182963	8.02137e-05	0.92334	0.00101689
group_915		hypothetical protein	19	54	25	13	43.1818	19.403	0.182963	8.02137e-05	0.92334	0.00101689
Int-Tn		hypothetical protein	25	13	19	54	56.8182	80.597	5.46559	8.02137e-05	0.92334	0.00101689
group_2918		hypothetical protein	0	17	44	50	0	74.6269	0	8.57417e-05	0.986973	0.00107984
group_3461		hypothetical protein	0	17	44	50	0	74.6269	0	8.57417e-05	0.986973	0.00107984
group_3462		IS21 family transposase ISCth15	0	17	44	50	0	74.6269	0	8.57417e-05	0.986973	0.00107984
panD		Aspartate 1-decarboxylase	0	17	44	50	0	74.6269	0	8.57417e-05	0.986973	0.00107984
group_7444		hypothetical protein	0	17	44	50	0	74.6269	0	8.57417e-05	0.986973	0.00107984
group_845		IS110 family transposase ISBth13	0	17	44	50	0	74.6269	0	8.57417e-05	0.986973	0.00107984
bglF_4		hypothetical protein	15	3	29	64	34.0909	95.5224	11.0345	8.96786e-05	1	0.00112573
group_2952		hypothetical protein	15	3	29	64	34.0909	95.5224	11.0345	8.96786e-05	1	0.00112573
group_3696		hypothetical protein	15	3	29	64	34.0909	95.5224	11.0345	8.96786e-05	1	0.00112573
group_2209		hypothetical protein	13	2	31	65	29.5455	97.0149	13.629	9.02682e-05	1	0.00113066
group_2987	lexA_2	LexA repressor	13	2	31	65	29.5455	97.0149	13.629	9.02682e-05	1	0.00113066
group_1597		hypothetical protein	26	61	18	6	59.0909	8.95522	0.142077	0.000105427	1	0.00131767
group_1355		hypothetical protein	18	6	26	61	40.9091	91.0448	7.03846	0.000105427	1	0.00131767
ugd		UDP-glucose 6-dehydrogenase	23	11	21	56	52.2727	83.5821	5.57576	0.000112278	1	0.00140025
group_12147		IS3 family transposase IS1485	21	56	23	11	47.7273	16.4179	0.179348	0.000112278	1	0.00140025
group_1357		hypothetical protein	26	15	18	52	59.0909	77.6119	5.00741	0.000123735	1	0.00154146
group_1964		hypothetical protein	17	51	27	16	38.6364	23.8806	0.197531	0.000125614	1	0.00156319
group_2207		hypothetical protein	11	1	33	66	25	98.5075	22	0.000135644	1	0.00168436
group_3708		hypothetical protein	11	1	33	66	25	98.5075	22	0.000135644	1	0.00168436
group_10438		hypothetical protein	9	0	35	67	20.4545	100	inf	0.000140298	1	0.00169796
group_10439		Phosphorylated carbohydrates phosphatase	9	0	35	67	20.4545	100	inf	0.000140298	1	0.00169796
group_11814		hypothetical protein	9	0	35	67	20.4545	100	inf	0.000140298	1	0.00169796
group_11815		hypothetical protein	9	0	35	67	20.4545	100	inf	0.000140298	1	0.00169796
group_11816		hypothetical protein	9	0	35	67	20.4545	100	inf	0.000140298	1	0.00169796
group_11819		hypothetical protein	9	0	35	67	20.4545	100	inf	0.000140298	1	0.00169796
group_3083	dgaR_5	hypothetical protein	9	0	35	67	20.4545	100	inf	0.000140298	1	0.00169796
group_395		hypothetical protein	9	0	35	67	20.4545	100	inf	0.000140298	1	0.00169796
group_3973		hypothetical protein	9	0	35	67	20.4545	100	inf	0.000140298	1	0.00169796
group_3991		hypothetical protein	9	0	35	67	20.4545	100	inf	0.000140298	1	0.00169796
group_1083		hypothetical protein	43	47	1	20	97.7273	29.8507	18.2979	0.000140311	1	0.00169796
wbgU		UDP-N-acetylglucosamine 4-epimerase	43	47	1	20	97.7273	29.8507	18.2979	0.000140311	1	0.00169796
nylB		6-aminohexanoate-dimer hydrolase	1	20	43	47	2.27273	70.1493	0.0546512	0.000140311	1	0.00169796
group_3402	pbpX_2	Putative penicillin-binding protein PbpX	1	20	43	47	2.27273	70.1493	0.0546512	0.000140311	1	0.00169796
group_4051	wbgU	UDP-N-acetylglucosamine 4-epimerase	1	20	43	47	2.27273	70.1493	0.0546512	0.000140311	1	0.00169796
group_4799		hypothetical protein	1	20	43	47	2.27273	70.1493	0.0546512	0.000140311	1	0.00169796
group_651		hypothetical protein	1	20	43	47	2.27273	70.1493	0.0546512	0.000140311	1	0.00169796
group_7151		hypothetical protein	1	20	43	47	2.27273	70.1493	0.0546512	0.000140311	1	0.00169796
group_7152		hypothetical protein	1	20	43	47	2.27273	70.1493	0.0546512	0.000140311	1	0.00169796
group_1028		Deacetylase	21	9	23	58	47.7273	86.5672	5.88406	0.000141294	1	0.00169796
group_1029		hypothetical protein	21	9	23	58	47.7273	86.5672	5.88406	0.000141294	1	0.00169796
licC_2		Lichenan permease IIC component	21	9	23	58	47.7273	86.5672	5.88406	0.000141294	1	0.00169796
iolC		2-dehydro-3-deoxy-phosphogluconate aldolase	21	9	23	58	47.7273	86.5672	5.88406	0.000141294	1	0.00169796
group_613	dgaE	D-glucosaminate-6-phosphate ammonia lyase	21	9	23	58	47.7273	86.5672	5.88406	0.000141294	1	0.00169796
group_2607		hypothetical protein	8	37	36	30	18.1818	44.7761	0.18018	0.000141377	1	0.00169796
group_4397		hypothetical protein	8	37	36	30	18.1818	44.7761	0.18018	0.000141377	1	0.00169796
group_1338		hypothetical protein	17	5	27	62	38.6364	92.5373	7.80741	0.000141755	1	0.00169796
group_2152		hypothetical protein	17	5	27	62	38.6364	92.5373	7.80741	0.000141755	1	0.00169796
essC		ESAT-6 secretion machinery protein EssC	17	5	27	62	38.6364	92.5373	7.80741	0.000141755	1	0.00169796
group_2776		hypothetical protein	17	5	27	62	38.6364	92.5373	7.80741	0.000141755	1	0.00169796
lolD_1		Lipoprotein-releasing system ATP-binding protein LolD	17	5	27	62	38.6364	92.5373	7.80741	0.000141755	1	0.00169796
rfbX		hypothetical protein	17	5	27	62	38.6364	92.5373	7.80741	0.000141755	1	0.00169796
esxA		ESAT-6 secretion system extracellular protein A	17	5	27	62	38.6364	92.5373	7.80741	0.000141755	1	0.00169796
esaA		hypothetical protein	17	5	27	62	38.6364	92.5373	7.80741	0.000141755	1	0.00169796
group_7430		hypothetical protein	2	23	42	44	4.54545	65.6716	0.0910973	0.000150445	1	0.00180018
mro_3		Aldose 1-epimerase	19	7	25	60	43.1818	89.5522	6.51429	0.00015588	1	0.00186327
group_2681		hypothetical protein	0	16	44	51	0	76.1194	0	0.000170872	1	0.00197481
group_3284		hypothetical protein	0	16	44	51	0	76.1194	0	0.000170872	1	0.00197481
group_3378		hypothetical protein	0	16	44	51	0	76.1194	0	0.000170872	1	0.00197481
nag3		Beta-N-acetylglucosaminidase/beta-glucosidase	0	16	44	51	0	76.1194	0	0.000170872	1	0.00197481
group_3392		hypothetical protein	0	16	44	51	0	76.1194	0	0.000170872	1	0.00197481
uxaC_1		Uronate isomerase	0	16	44	51	0	76.1194	0	0.000170872	1	0.00197481
gmuE_3		Putative fructokinase	0	16	44	51	0	76.1194	0	0.000170872	1	0.00197481
hpaIIM		IS1595 family transposase ISCco3	0	16	44	51	0	76.1194	0	0.000170872	1	0.00197481
dgaR_5		Transcriptional regulatory protein DagR	0	16	44	51	0	76.1194	0	0.000170872	1	0.00197481
group_4295		hypothetical protein	0	16	44	51	0	76.1194	0	0.000170872	1	0.00197481
group_4851		hypothetical protein	0	16	44	51	0	76.1194	0	0.000170872	1	0.00197481
uxuA_3		Mannonate dehydratase	0	16	44	51	0	76.1194	0	0.000170872	1	0.00197481
group_5218		hypothetical protein	0	16	44	51	0	76.1194	0	0.000170872	1	0.00197481
group_5219		hypothetical protein	0	16	44	51	0	76.1194	0	0.000170872	1	0.00197481
group_5220	manX_5	PTS system mannose-specific EIIAB component	0	16	44	51	0	76.1194	0	0.000170872	1	0.00197481
group_5221	manZ_2	PTS system mannose-specific EIID component	0	16	44	51	0	76.1194	0	0.000170872	1	0.00197481
group_5222	sorC	PTS system sorbose-specific EIIC component	0	16	44	51	0	76.1194	0	0.000170872	1	0.00197481
group_5223		hypothetical protein	0	16	44	51	0	76.1194	0	0.000170872	1	0.00197481
group_5224	treP	PTS system trehalose-specific EIIBC component	0	16	44	51	0	76.1194	0	0.000170872	1	0.00197481
bfrA		Beta-fructosidase	0	16	44	51	0	76.1194	0	0.000170872	1	0.00197481
group_5226	degA_3	HTH-type transcriptional regulator DegA	0	16	44	51	0	76.1194	0	0.000170872	1	0.00197481
group_5227		IS3 family transposase ISEfa8	0	16	44	51	0	76.1194	0	0.000170872	1	0.00197481
group_5228		IS3 family transposase ISEfa8	0	16	44	51	0	76.1194	0	0.000170872	1	0.00197481
group_5322		hypothetical protein	0	16	44	51	0	76.1194	0	0.000170872	1	0.00197481
group_5323		hypothetical protein	0	16	44	51	0	76.1194	0	0.000170872	1	0.00197481
group_5388		IS4 family transposase IS4Bsu1	0	16	44	51	0	76.1194	0	0.000170872	1	0.00197481
group_5389		hypothetical protein	0	16	44	51	0	76.1194	0	0.000170872	1	0.00197481
group_5390		hypothetical protein	0	16	44	51	0	76.1194	0	0.000170872	1	0.00197481
group_5444		hypothetical protein	0	16	44	51	0	76.1194	0	0.000170872	1	0.00197481
group_5445		hypothetical protein	0	16	44	51	0	76.1194	0	0.000170872	1	0.00197481
group_6726		hypothetical protein	0	16	44	51	0	76.1194	0	0.000170872	1	0.00197481
group_8354		hypothetical protein	0	16	44	51	0	76.1194	0	0.000170872	1	0.00197481
group_9947		hypothetical protein	0	16	44	51	0	76.1194	0	0.000170872	1	0.00197481
group_2608		hypothetical protein	8	36	36	31	18.1818	46.2687	0.191358	0.00017153	1	0.00198042
group_3315		hypothetical protein	10	40	34	27	22.7273	40.2985	0.198529	0.000180245	1	0.00207895
group_4249		hypothetical protein	15	4	29	63	34.0909	94.0299	8.14655	0.000190469	1	0.00219469
group_271		hypothetical protein	19	53	25	14	43.1818	20.8955	0.200755	0.000203036	1	0.00233481
group_67		hypothetical protein	19	53	25	14	43.1818	20.8955	0.200755	0.000203036	1	0.00233481
group_1980		hypothetical protein	4	28	40	39	9.09091	58.209	0.139286	0.000204459	1	0.00234021
yoeB		Toxin YoeB	4	28	40	39	9.09091	58.209	0.139286	0.000204459	1	0.00234021
scrB_1		Sucrose-6-phosphate hydrolase	14	3	30	64	31.8182	95.5224	9.95556	0.000206555	1	0.00234021
group_1043		hypothetical protein	14	3	30	64	31.8182	95.5224	9.95556	0.000206555	1	0.00234021
group_2100	gmuE_2	Putative fructokinase	14	3	30	64	31.8182	95.5224	9.95556	0.000206555	1	0.00234021
purR_1		HTH-type transcriptional repressor PurR	14	3	30	64	31.8182	95.5224	9.95556	0.000206555	1	0.00234021
group_2151		hypothetical protein	14	3	30	64	31.8182	95.5224	9.95556	0.000206555	1	0.00234021
group_2185		hypothetical protein	14	3	30	64	31.8182	95.5224	9.95556	0.000206555	1	0.00234021
group_2812		hypothetical protein	14	3	30	64	31.8182	95.5224	9.95556	0.000206555	1	0.00234021
group_3698		hypothetical protein	14	3	30	64	31.8182	95.5224	9.95556	0.000206555	1	0.00234021
group_3727		hypothetical protein	14	3	30	64	31.8182	95.5224	9.95556	0.000206555	1	0.00234021
group_393		hypothetical protein	14	3	30	64	31.8182	95.5224	9.95556	0.000206555	1	0.00234021
group_5941		hypothetical protein	14	3	30	64	31.8182	95.5224	9.95556	0.000206555	1	0.00234021
group_5968		hypothetical protein	14	3	30	64	31.8182	95.5224	9.95556	0.000206555	1	0.00234021
group_6063		hypothetical protein	14	3	30	64	31.8182	95.5224	9.95556	0.000206555	1	0.00234021
group_1421		hypothetical protein	11	41	33	26	25	38.806	0.211382	0.000214771	1	0.00243091
group_3475		hypothetical protein	15	47	29	20	34.0909	29.8507	0.220103	0.000218585	1	0.00247164
group_2797		hypothetical protein	12	2	32	65	27.2727	97.0149	12.1875	0.000238907	1	0.00269613
group_6012		hypothetical protein	12	2	32	65	27.2727	97.0149	12.1875	0.000238907	1	0.00269613
group_1353		hypothetical protein	17	6	27	61	38.6364	91.0448	6.40123	0.00025043	1	0.00281514
group_2783		hypothetical protein	17	6	27	61	38.6364	91.0448	6.40123	0.00025043	1	0.00281514
group_2811		hypothetical protein	17	6	27	61	38.6364	91.0448	6.40123	0.00025043	1	0.00281514
group_370		hypothetical protein	17	6	27	61	38.6364	91.0448	6.40123	0.00025043	1	0.00281514
group_990		hypothetical protein	22	56	22	11	50	16.4179	0.196429	0.000251179	1	0.00282081
aes_1		Acetyl esterase	25	59	19	8	56.8182	11.9403	0.178412	0.000258938	1	0.00289945
group_383		hypothetical protein	19	8	25	59	43.1818	88.0597	5.605	0.000258938	1	0.00289945
group_798		hypothetical protein	19	8	25	59	43.1818	88.0597	5.605	0.000258938	1	0.00289945
levE		PTS system fructose-specific EIIB component	1	19	43	48	2.27273	71.6418	0.0587515	0.000275257	1	0.00305838
group_2537	sorA_1	PTS system sorbose-specific EIIC component	1	19	43	48	2.27273	71.6418	0.0587515	0.000275257	1	0.00305838
yurK		putative HTH-type transcriptional regulator YurK	1	19	43	48	2.27273	71.6418	0.0587515	0.000275257	1	0.00305838
gph_1		Phosphorylated carbohydrates phosphatase	1	19	43	48	2.27273	71.6418	0.0587515	0.000275257	1	0.00305838
group_4603	frlB_1	Fructosamine deglycase FrlB	1	19	43	48	2.27273	71.6418	0.0587515	0.000275257	1	0.00305838
group_4604		hypothetical protein	1	19	43	48	2.27273	71.6418	0.0587515	0.000275257	1	0.00305838
group_4605	manZ_1	PTS system mannose-specific EIID component	1	19	43	48	2.27273	71.6418	0.0587515	0.000275257	1	0.00305838
group_7153		hypothetical protein	1	19	43	48	2.27273	71.6418	0.0587515	0.000275257	1	0.00305838
group_12179		IS3 family transposase IS1485	18	51	26	16	40.9091	23.8806	0.217195	0.000279829	1	0.00310618
group_2495		hypothetical protein	19	52	25	15	43.1818	22.3881	0.219231	0.000285325	1	0.0031611
group_1053		hypothetical protein	25	15	19	52	56.8182	77.6119	4.5614	0.000285325	1	0.0031611
group_3183		hypothetical protein	2	22	42	45	4.54545	67.1642	0.0974026	0.000295775	1	0.00327371
abfA_1		Intracellular exo-alpha-(1->5)-L-arabinofuranosidase 1	28	62	16	5	63.6364	7.46269	0.141129	0.000313592	1	0.00342807
abfA_2		Intracellular exo-alpha-(1->5)-L-arabinofuranosidase	28	62	16	5	63.6364	7.46269	0.141129	0.000313592	1	0.00342807
araQ_4		L-arabinose transport system permease protein AraQ	28	62	16	5	63.6364	7.46269	0.141129	0.000313592	1	0.00342807
group_1896		Extracellular exo-alpha-(1->5)-L-arabinofuranosidase	28	62	16	5	63.6364	7.46269	0.141129	0.000313592	1	0.00342807
lacF_5		Lactose transport system permease protein LacF	28	62	16	5	63.6364	7.46269	0.141129	0.000313592	1	0.00342807
axe2		Acetylxylan esterase	28	62	16	5	63.6364	7.46269	0.141129	0.000313592	1	0.00342807
group_413	gadC_1	putative glutamate/gamma-aminobutyrate antiporter	28	62	16	5	63.6364	7.46269	0.141129	0.000313592	1	0.00342807
hdc		Histidine decarboxylase	28	62	16	5	63.6364	7.46269	0.141129	0.000313592	1	0.00342807
group_878		hypothetical protein	28	62	16	5	63.6364	7.46269	0.141129	0.000313592	1	0.00342807
group_1065		hypothetical protein	16	5	28	62	36.3636	92.5373	7.08571	0.000313592	1	0.00342807
rafB		Raffinose permease	16	5	28	62	36.3636	92.5373	7.08571	0.000313592	1	0.00342807
group_2170		Extracellular exo-alpha-(1->5)-L-arabinofuranosidase	16	5	28	62	36.3636	92.5373	7.08571	0.000313592	1	0.00342807
group_2800		hypothetical protein	16	5	28	62	36.3636	92.5373	7.08571	0.000313592	1	0.00342807
group_1392	manX_1	PTS system mannose-specific EIIAB component	26	60	18	7	59.0909	10.4478	0.168519	0.000341294	1	0.00370046
manZ_3		PTS system mannose-specific EIID component	26	60	18	7	59.0909	10.4478	0.168519	0.000341294	1	0.00370046
uxuA_2		Mannonate dehydratase	26	60	18	7	59.0909	10.4478	0.168519	0.000341294	1	0.00370046
sorB		PTS system sorbose-specific EIIB component	26	60	18	7	59.0909	10.4478	0.168519	0.000341294	1	0.00370046
group_322		hypothetical protein	26	60	18	7	59.0909	10.4478	0.168519	0.000341294	1	0.00370046
sasA_4		IS30 family transposase IS1062	0	15	44	52	0	77.6119	0	0.000344618	1	0.00370046
group_1539		hypothetical protein	0	15	44	52	0	77.6119	0	0.000344618	1	0.00370046
group_2274		hypothetical protein	0	15	44	52	0	77.6119	0	0.000344618	1	0.00370046
group_2920		hypothetical protein	0	15	44	52	0	77.6119	0	0.000344618	1	0.00370046
group_3283		hypothetical protein	0	15	44	52	0	77.6119	0	0.000344618	1	0.00370046
group_3447		hypothetical protein	0	15	44	52	0	77.6119	0	0.000344618	1	0.00370046
group_3754		hypothetical protein	0	15	44	52	0	77.6119	0	0.000344618	1	0.00370046
group_3929		hypothetical protein	0	15	44	52	0	77.6119	0	0.000344618	1	0.00370046
group_5229		hypothetical protein	0	15	44	52	0	77.6119	0	0.000344618	1	0.00370046
group_6724		hypothetical protein	0	15	44	52	0	77.6119	0	0.000344618	1	0.00370046
group_6727		hypothetical protein	0	15	44	52	0	77.6119	0	0.000344618	1	0.00370046
group_7348		IS1182 family transposase IS1182	0	15	44	52	0	77.6119	0	0.000344618	1	0.00370046
group_7349		hypothetical protein	0	15	44	52	0	77.6119	0	0.000344618	1	0.00370046
group_7350		hypothetical protein	0	15	44	52	0	77.6119	0	0.000344618	1	0.00370046
group_122		hypothetical protein	9	37	35	30	20.4545	44.7761	0.208494	0.000349169	1	0.00374584
group_2208		IS256 family transposase ISEfa13	10	1	34	66	22.7273	98.5075	19.4118	0.000367496	1	0.00391689
group_2820	bglA	Aryl-phospho-beta-D-glucosidase BglA	10	1	34	66	22.7273	98.5075	19.4118	0.000367496	1	0.00391689
group_2832		hypothetical protein	10	1	34	66	22.7273	98.5075	19.4118	0.000367496	1	0.00391689
group_3976		hypothetical protein	10	1	34	66	22.7273	98.5075	19.4118	0.000367496	1	0.00391689
glvR_2		HTH-type transcriptional regulator GlvR	10	1	34	66	22.7273	98.5075	19.4118	0.000367496	1	0.00391689
licC_5		Lichenan permease IIC component	10	1	34	66	22.7273	98.5075	19.4118	0.000367496	1	0.00391689
group_627		hypothetical protein	10	1	34	66	22.7273	98.5075	19.4118	0.000367496	1	0.00391689
group_10460		hypothetical protein	8	0	36	67	18.1818	100	inf	0.000401408	1	0.00411819
sipT		Signal peptidase I T	8	0	36	67	18.1818	100	inf	0.000401408	1	0.00411819
group_2835	fixK	Nitrogen fixation regulation protein FixK	8	0	36	67	18.1818	100	inf	0.000401408	1	0.00411819
nrdI		Protein NrdI	8	0	36	67	18.1818	100	inf	0.000401408	1	0.00411819
nrdF2		Ribonucleoside-diphosphate reductase subunit beta nrdF2	8	0	36	67	18.1818	100	inf	0.000401408	1	0.00411819
acoR		Acetoin dehydrogenase operon transcriptional activator AcoR	8	0	36	67	18.1818	100	inf	0.000401408	1	0.00411819
group_2951	clpP_1	ATP-dependent Clp protease proteolytic subunit	8	0	36	67	18.1818	100	inf	0.000401408	1	0.00411819
cas9_1		CRISPR-associated endonuclease Cas9	8	0	36	67	18.1818	100	inf	0.000401408	1	0.00411819
group_3559		hypothetical protein	8	0	36	67	18.1818	100	inf	0.000401408	1	0.00411819
group_3586		hypothetical protein	8	0	36	67	18.1818	100	inf	0.000401408	1	0.00411819
group_3588		hypothetical protein	8	0	36	67	18.1818	100	inf	0.000401408	1	0.00411819
group_3590		hypothetical protein	8	0	36	67	18.1818	100	inf	0.000401408	1	0.00411819
nrdF_2		Ribonucleoside-diphosphate reductase 2 subunit beta	8	0	36	67	18.1818	100	inf	0.000401408	1	0.00411819
group_3739	pdhC	Dihydrolipoyllysine-residue acetyltransferase component of pyruvate dehydrogenase complex	8	0	36	67	18.1818	100	inf	0.000401408	1	0.00411819
group_3871		hypothetical protein	8	0	36	67	18.1818	100	inf	0.000401408	1	0.00411819
group_3872		hypothetical protein	8	0	36	67	18.1818	100	inf	0.000401408	1	0.00411819
group_3874		hypothetical protein	8	0	36	67	18.1818	100	inf	0.000401408	1	0.00411819
group_3875		hypothetical protein	8	0	36	67	18.1818	100	inf	0.000401408	1	0.00411819
group_3876		hypothetical protein	8	0	36	67	18.1818	100	inf	0.000401408	1	0.00411819
group_3877		hypothetical protein	8	0	36	67	18.1818	100	inf	0.000401408	1	0.00411819
group_3878		hypothetical protein	8	0	36	67	18.1818	100	inf	0.000401408	1	0.00411819
group_3879		hypothetical protein	8	0	36	67	18.1818	100	inf	0.000401408	1	0.00411819
tpx		Thiol peroxidase	8	0	36	67	18.1818	100	inf	0.000401408	1	0.00411819
ydjJ		putative zinc-type alcohol dehydrogenase-like protein YdjJ	8	0	36	67	18.1818	100	inf	0.000401408	1	0.00411819
group_6383		hypothetical protein	8	0	36	67	18.1818	100	inf	0.000401408	1	0.00411819
acoB		Acetoin:2,6-dichlorophenolindophenol oxidoreductase subunit beta	8	0	36	67	18.1818	100	inf	0.000401408	1	0.00411819
acoA		Acetoin:2,6-dichlorophenolindophenol oxidoreductase subunit alpha	8	0	36	67	18.1818	100	inf	0.000401408	1	0.00411819
lpdG		Dihydrolipoyl dehydrogenase	8	0	36	67	18.1818	100	inf	0.000401408	1	0.00411819
group_7031		hypothetical protein	8	0	36	67	18.1818	100	inf	0.000401408	1	0.00411819
group_7032		hypothetical protein	8	0	36	67	18.1818	100	inf	0.000401408	1	0.00411819
group_7673		hypothetical protein	8	0	36	67	18.1818	100	inf	0.000401408	1	0.00411819
group_7674		hypothetical protein	8	0	36	67	18.1818	100	inf	0.000401408	1	0.00411819
group_7675		hypothetical protein	8	0	36	67	18.1818	100	inf	0.000401408	1	0.00411819
group_7677		hypothetical protein	8	0	36	67	18.1818	100	inf	0.000401408	1	0.00411819
group_7724	mdcG	Phosphoribosyl-dephospho-CoA transferase	8	0	36	67	18.1818	100	inf	0.000401408	1	0.00411819
group_7725		hypothetical protein	8	0	36	67	18.1818	100	inf	0.000401408	1	0.00411819
csn2		CRISPR-associated protein Csn2	8	0	36	67	18.1818	100	inf	0.000401408	1	0.00411819
cas2		CRISPR-associated endoribonuclease Cas2	8	0	36	67	18.1818	100	inf	0.000401408	1	0.00411819
cas1		CRISPR-associated endonuclease Cas1	8	0	36	67	18.1818	100	inf	0.000401408	1	0.00411819
group_7816		hypothetical protein	8	0	36	67	18.1818	100	inf	0.000401408	1	0.00411819
group_7926		hypothetical protein	8	0	36	67	18.1818	100	inf	0.000401408	1	0.00411819
nrdE1_2		Ribonucleoside-diphosphate reductase subunit alpha 1	8	0	36	67	18.1818	100	inf	0.000401408	1	0.00411819
lacF_1		PTS system lactose-specific EIIA component	21	54	23	13	47.7273	19.403	0.219807	0.000411956	1	0.00421139
lacG_1		6-phospho-beta-galactosidase	21	54	23	13	47.7273	19.403	0.219807	0.000411956	1	0.00421139
lacR_1		Lactose phosphotransferase system repressor	21	54	23	13	47.7273	19.403	0.219807	0.000411956	1	0.00421139
yvdM_1		Beta-phosphoglucomutase	21	54	23	13	47.7273	19.403	0.219807	0.000411956	1	0.00421139
group_12146		IS982 family transposase ISEfm1	14	45	30	22	31.8182	32.8358	0.228148	0.00041262	1	0.00421443
group_707		hypothetical protein	11	40	33	27	25	40.2985	0.225	0.000425248	1	0.00433956
cadA_3		Cadmium-transporting ATPase	24	14	20	53	54.5455	79.1045	4.54286	0.000434336	1	0.00442446
group_1317		hypothetical protein	24	14	20	53	54.5455	79.1045	4.54286	0.000434336	1	0.00442446
group_32		hypothetical protein	10	38	34	29	22.7273	43.2836	0.224458	0.00043838	1	0.00446171
czcD		Cadmium, cobalt and zinc/H(+)-K(+) antiporter	31	64	13	3	70.4545	4.47761	0.111779	0.000475772	1	0.00480826
group_94		hypothetical protein	31	64	13	3	70.4545	4.47761	0.111779	0.000475772	1	0.00480826
group_1063		hypothetical protein	13	3	31	64	29.5455	95.5224	8.94624	0.000475772	1	0.00480826
group_1730		hypothetical protein	13	3	31	64	29.5455	95.5224	8.94624	0.000475772	1	0.00480826
group_2218	czcD	Cadmium, cobalt and zinc/H(+)-K(+) antiporter	13	3	31	64	29.5455	95.5224	8.94624	0.000475772	1	0.00480826
group_2957		hypothetical protein	13	3	31	64	29.5455	95.5224	8.94624	0.000475772	1	0.00480826
group_3702		hypothetical protein	13	3	31	64	29.5455	95.5224	8.94624	0.000475772	1	0.00480826
group_7762		hypothetical protein	13	3	31	64	29.5455	95.5224	8.94624	0.000475772	1	0.00480826
group_1314		hypothetical protein	37	34	7	33	84.0909	49.2537	5.13025	0.00049991	1	0.00504335
manR		Transcriptional regulator ManR	37	34	7	33	84.0909	49.2537	5.13025	0.00049991	1	0.00504335
ugpB		sn-glycerol-3-phosphate-binding periplasmic protein UgpB	28	61	16	6	63.6364	8.95522	0.172131	0.000579448	1	0.00579499
group_2685		hypothetical protein	28	61	16	6	63.6364	8.95522	0.172131	0.000579448	1	0.00579499
group_1706		hypothetical protein	16	6	28	61	36.3636	91.0448	5.80952	0.000579448	1	0.00579499
group_1721		hypothetical protein	16	6	28	61	36.3636	91.0448	5.80952	0.000579448	1	0.00579499
agrB_1		Accessory gene regulator protein B	16	6	28	61	36.3636	91.0448	5.80952	0.000579448	1	0.00579499
group_2814	agrA_1	Accessory gene regulator A	16	6	28	61	36.3636	91.0448	5.80952	0.000579448	1	0.00579499
group_3661		hypothetical protein	16	6	28	61	36.3636	91.0448	5.80952	0.000579448	1	0.00579499
group_391		hypothetical protein	16	6	28	61	36.3636	91.0448	5.80952	0.000579448	1	0.00579499
group_6038		hypothetical protein	16	6	28	61	36.3636	91.0448	5.80952	0.000579448	1	0.00579499
group_6068		hypothetical protein	16	6	28	61	36.3636	91.0448	5.80952	0.000579448	1	0.00579499
group_7428		hypothetical protein	2	21	42	46	4.54545	68.6567	0.104308	0.000584228	1	0.00583772
hcxA		Hydroxycarboxylate dehydrogenase A	26	59	18	8	59.0909	11.9403	0.195857	0.000588618	1	0.0058663
group_3112		hypothetical protein	26	59	18	8	59.0909	11.9403	0.195857	0.000588618	1	0.0058663
group_4353		tRNA-Lys(ctt)	26	59	18	8	59.0909	11.9403	0.195857	0.000588618	1	0.0058663
group_2442		hypothetical protein	5	28	39	39	11.3636	58.209	0.178571	0.000606411	1	0.00603319
group_487		IS30 family transposase IS1062	5	28	39	39	11.3636	58.209	0.178571	0.000606411	1	0.00603319
group_2840		hypothetical protein	11	2	33	65	25	97.0149	10.8333	0.000613398	1	0.00608168
group_2958		hypothetical protein	11	2	33	65	25	97.0149	10.8333	0.000613398	1	0.00608168
group_3960		hypothetical protein	11	2	33	65	25	97.0149	10.8333	0.000613398	1	0.00608168
group_7087		hypothetical protein	11	2	33	65	25	97.0149	10.8333	0.000613398	1	0.00608168
group_3143		hypothetical protein	18	50	26	17	40.9091	25.3731	0.235385	0.000622652	1	0.00616812
lacE_1		PTS system lactose-specific EIICB component	22	55	22	12	50	17.9104	0.218182	0.000627305	1	0.00620353
group_2796		hypothetical protein	22	12	22	55	50	82.0896	4.58333	0.000627305	1	0.00620353
group_1474		hypothetical protein	29	62	15	5	65.9091	7.46269	0.155914	0.000689536	1	0.00680142
group_2178		hypothetical protein	15	5	29	62	34.0909	92.5373	6.41379	0.000689536	1	0.00680142
group_6011		hypothetical protein	15	5	29	62	34.0909	92.5373	6.41379	0.000689536	1	0.00680142
group_732		hypothetical protein	9	36	35	31	20.4545	46.2687	0.221429	0.000690991	1	0.00680993
group_2917		hypothetical protein	0	14	44	53	0	79.1045	0	0.000704414	1	0.00688913
xerC_4		Tyrosine recombinase XerC	0	14	44	53	0	79.1045	0	0.000704414	1	0.00688913
group_3282		hypothetical protein	0	14	44	53	0	79.1045	0	0.000704414	1	0.00688913
group_3441		hypothetical protein	0	14	44	53	0	79.1045	0	0.000704414	1	0.00688913
group_3798		hypothetical protein	0	14	44	53	0	79.1045	0	0.000704414	1	0.00688913
group_3812		hypothetical protein	0	14	44	53	0	79.1045	0	0.000704414	1	0.00688913
group_3813		hypothetical protein	0	14	44	53	0	79.1045	0	0.000704414	1	0.00688913
group_4513		Bacteriocin hiracin-JM79	0	14	44	53	0	79.1045	0	0.000704414	1	0.00688913
group_6703		hypothetical protein	0	14	44	53	0	79.1045	0	0.000704414	1	0.00688913
rhaM		L-rhamnose mutarotase	17	48	27	19	38.6364	28.3582	0.249228	0.000775899	1	0.00758181
group_159		hypothetical protein	6	30	38	37	13.6364	55.2239	0.194737	0.000781108	1	0.00761332
group_1926		hypothetical protein	6	30	38	37	13.6364	55.2239	0.194737	0.000781108	1	0.00761332
group_433		hypothetical protein	6	30	38	37	13.6364	55.2239	0.194737	0.000781108	1	0.00761332
group_1641		hypothetical protein	10	37	34	30	22.7273	44.7761	0.238474	0.000823997	1	0.00802456
group_2383		hypothetical protein	11	39	33	28	25	41.791	0.239316	0.000835262	1	0.00812739
ganB		hypothetical protein	22	54	22	13	50	19.403	0.240741	0.000892675	1	0.00851091
pisA		Bacteriocin piscicolin-126	22	54	22	13	50	19.403	0.240741	0.000892675	1	0.00851091
copZ_2		Copper chaperone CopZ	23	14	21	53	52.2727	79.1045	4.14626	0.000910263	1	0.00851091
group_509		hypothetical protein	21	53	23	14	47.7273	20.8955	0.241181	0.000910263	1	0.00851091
group_1769		hypothetical protein	9	1	35	66	20.4545	98.5075	16.9714	0.000969706	1	0.00851091
group_2988	gph_1	Phosphoglycolate phosphatase	9	1	35	66	20.4545	98.5075	16.9714	0.000969706	1	0.00851091
group_3520		hypothetical protein	9	1	35	66	20.4545	98.5075	16.9714	0.000969706	1	0.00851091
group_3855		hypothetical protein	9	1	35	66	20.4545	98.5075	16.9714	0.000969706	1	0.00851091
group_4276		hypothetical protein	9	1	35	66	20.4545	98.5075	16.9714	0.000969706	1	0.00851091
group_5623		hypothetical protein	9	1	35	66	20.4545	98.5075	16.9714	0.000969706	1	0.00851091
group_5624		hypothetical protein	9	1	35	66	20.4545	98.5075	16.9714	0.000969706	1	0.00851091
group_5625		hypothetical protein	9	1	35	66	20.4545	98.5075	16.9714	0.000969706	1	0.00851091
dhaL_2		PTS-dependent dihydroxyacetone kinase, ADP-binding subunit DhaL	9	1	35	66	20.4545	98.5075	16.9714	0.000969706	1	0.00851091
group_6215		hypothetical protein	9	1	35	66	20.4545	98.5075	16.9714	0.000969706	1	0.00851091
group_6216		hypothetical protein	9	1	35	66	20.4545	98.5075	16.9714	0.000969706	1	0.00851091
group_7833		hypothetical protein	9	1	35	66	20.4545	98.5075	16.9714	0.000969706	1	0.00851091
kdgA_1		KHG/KDPG aldolase	9	1	35	66	20.4545	98.5075	16.9714	0.000969706	1	0.00851091
yjhH		putative 2-dehydro-3-deoxy-D-pentonate aldolase YjhH	9	1	35	66	20.4545	98.5075	16.9714	0.000969706	1	0.00851091
group_7836		hypothetical protein	9	1	35	66	20.4545	98.5075	16.9714	0.000969706	1	0.00851091
group_7837		hypothetical protein	9	1	35	66	20.4545	98.5075	16.9714	0.000969706	1	0.00851091
group_7838	ulaC	Ascorbate-specific PTS system EIIA component	9	1	35	66	20.4545	98.5075	16.9714	0.000969706	1	0.00851091
group_7849	ulaA_1	Ascorbate-specific PTS system EIIC component	9	1	35	66	20.4545	98.5075	16.9714	0.000969706	1	0.00851091
group_7850	ulaB	Ascorbate-specific PTS system EIIB component	9	1	35	66	20.4545	98.5075	16.9714	0.000969706	1	0.00851091
group_1201		hypothetical protein	3	23	41	44	6.81818	65.6716	0.139979	0.00104157	1	0.00851091
group_2270		hypothetical protein	13	4	31	63	29.5455	94.0299	6.60484	0.00107953	1	0.00851091
group_2388		hypothetical protein	1	17	43	50	2.27273	74.6269	0.0683995	0.001083	1	0.00851091
norR		Anaerobic nitric oxide reductase transcription regulator NorR	1	17	43	50	2.27273	74.6269	0.0683995	0.001083	1	0.00851091
hxpB		Hexitol phosphatase B	1	17	43	50	2.27273	74.6269	0.0683995	0.001083	1	0.00851091
group_1006		hypothetical protein	32	64	12	3	72.7273	4.47761	0.125	0.00108781	1	0.00851091
ybbH_1		putative HTH-type transcriptional regulator YbbH	32	64	12	3	72.7273	4.47761	0.125	0.00108781	1	0.00851091
group_5991		hypothetical protein	12	3	32	64	27.2727	95.5224	8	0.00108781	1	0.00851091
group_6363		hypothetical protein	12	3	32	64	27.2727	95.5224	8	0.00108781	1	0.00851091
group_7736		hypothetical protein	12	3	32	64	27.2727	95.5224	8	0.00108781	1	0.00851091
group_1		ISL3 family transposase ISEfa11	3	22	41	45	6.81818	67.1642	0.149667	0.00110706	1	0.00851091
group_10406		hypothetical protein	7	0	37	67	15.9091	100	inf	0.00112828	1	0.00851091
group_10410		hypothetical protein	7	0	37	67	15.9091	100	inf	0.00112828	1	0.00851091
group_10411		hypothetical protein	7	0	37	67	15.9091	100	inf	0.00112828	1	0.00851091
group_10417		hypothetical protein	7	0	37	67	15.9091	100	inf	0.00112828	1	0.00851091
arsA_2		Arsenical pump-driving ATPase	7	0	37	67	15.9091	100	inf	0.00112828	1	0.00851091
group_10454	zosA_3	Zinc-transporting ATPase	7	0	37	67	15.9091	100	inf	0.00112828	1	0.00851091
group_11843		hypothetical protein	7	0	37	67	15.9091	100	inf	0.00112828	1	0.00851091
group_11844		hypothetical protein	7	0	37	67	15.9091	100	inf	0.00112828	1	0.00851091
group_11845		hypothetical protein	7	0	37	67	15.9091	100	inf	0.00112828	1	0.00851091
group_11846		hypothetical protein	7	0	37	67	15.9091	100	inf	0.00112828	1	0.00851091
dpnM		Modification methylase DpnIIA	7	0	37	67	15.9091	100	inf	0.00112828	1	0.00851091
group_11848		hypothetical protein	7	0	37	67	15.9091	100	inf	0.00112828	1	0.00851091
group_11849		hypothetical protein	7	0	37	67	15.9091	100	inf	0.00112828	1	0.00851091
group_11850		hypothetical protein	7	0	37	67	15.9091	100	inf	0.00112828	1	0.00851091
group_11851		hypothetical protein	7	0	37	67	15.9091	100	inf	0.00112828	1	0.00851091
group_11852		hypothetical protein	7	0	37	67	15.9091	100	inf	0.00112828	1	0.00851091
group_11853		hypothetical protein	7	0	37	67	15.9091	100	inf	0.00112828	1	0.00851091
group_11854		hypothetical protein	7	0	37	67	15.9091	100	inf	0.00112828	1	0.00851091
group_11855		hypothetical protein	7	0	37	67	15.9091	100	inf	0.00112828	1	0.00851091
group_11856		hypothetical protein	7	0	37	67	15.9091	100	inf	0.00112828	1	0.00851091
group_11857		hypothetical protein	7	0	37	67	15.9091	100	inf	0.00112828	1	0.00851091
group_11858		hypothetical protein	7	0	37	67	15.9091	100	inf	0.00112828	1	0.00851091
group_11859		hypothetical protein	7	0	37	67	15.9091	100	inf	0.00112828	1	0.00851091
group_11860		hypothetical protein	7	0	37	67	15.9091	100	inf	0.00112828	1	0.00851091
group_11861		hypothetical protein	7	0	37	67	15.9091	100	inf	0.00112828	1	0.00851091
group_11862	clpP_2	ATP-dependent Clp protease proteolytic subunit	7	0	37	67	15.9091	100	inf	0.00112828	1	0.00851091
group_11863		hypothetical protein	7	0	37	67	15.9091	100	inf	0.00112828	1	0.00851091
group_11864		hypothetical protein	7	0	37	67	15.9091	100	inf	0.00112828	1	0.00851091
group_11865		hypothetical protein	7	0	37	67	15.9091	100	inf	0.00112828	1	0.00851091
group_11866		hypothetical protein	7	0	37	67	15.9091	100	inf	0.00112828	1	0.00851091
group_11867		hypothetical protein	7	0	37	67	15.9091	100	inf	0.00112828	1	0.00851091
group_11868		hypothetical protein	7	0	37	67	15.9091	100	inf	0.00112828	1	0.00851091
group_11869		hypothetical protein	7	0	37	67	15.9091	100	inf	0.00112828	1	0.00851091
group_11870		hypothetical protein	7	0	37	67	15.9091	100	inf	0.00112828	1	0.00851091
group_11871		hypothetical protein	7	0	37	67	15.9091	100	inf	0.00112828	1	0.00851091
group_11872		hypothetical protein	7	0	37	67	15.9091	100	inf	0.00112828	1	0.00851091
group_11873		hypothetical protein	7	0	37	67	15.9091	100	inf	0.00112828	1	0.00851091
group_11874		hypothetical protein	7	0	37	67	15.9091	100	inf	0.00112828	1	0.00851091
group_11875		hypothetical protein	7	0	37	67	15.9091	100	inf	0.00112828	1	0.00851091
group_11876		hypothetical protein	7	0	37	67	15.9091	100	inf	0.00112828	1	0.00851091
group_11877		hypothetical protein	7	0	37	67	15.9091	100	inf	0.00112828	1	0.00851091
dnaC_2		Replicative DNA helicase	7	0	37	67	15.9091	100	inf	0.00112828	1	0.00851091
group_11879		hypothetical protein	7	0	37	67	15.9091	100	inf	0.00112828	1	0.00851091
group_11880		hypothetical protein	7	0	37	67	15.9091	100	inf	0.00112828	1	0.00851091
group_11881		hypothetical protein	7	0	37	67	15.9091	100	inf	0.00112828	1	0.00851091
group_11882		hypothetical protein	7	0	37	67	15.9091	100	inf	0.00112828	1	0.00851091
group_11883		hypothetical protein	7	0	37	67	15.9091	100	inf	0.00112828	1	0.00851091
group_11884		hypothetical protein	7	0	37	67	15.9091	100	inf	0.00112828	1	0.00851091
group_11885		hypothetical protein	7	0	37	67	15.9091	100	inf	0.00112828	1	0.00851091
group_11886		hypothetical protein	7	0	37	67	15.9091	100	inf	0.00112828	1	0.00851091
group_11887		hypothetical protein	7	0	37	67	15.9091	100	inf	0.00112828	1	0.00851091
group_11888		hypothetical protein	7	0	37	67	15.9091	100	inf	0.00112828	1	0.00851091
group_11889		hypothetical protein	7	0	37	67	15.9091	100	inf	0.00112828	1	0.00851091
group_11890	lexA_2	LexA repressor	7	0	37	67	15.9091	100	inf	0.00112828	1	0.00851091
group_11891		hypothetical protein	7	0	37	67	15.9091	100	inf	0.00112828	1	0.00851091
group_11892		hypothetical protein	7	0	37	67	15.9091	100	inf	0.00112828	1	0.00851091
group_11893		hypothetical protein	7	0	37	67	15.9091	100	inf	0.00112828	1	0.00851091
group_11894		hypothetical protein	7	0	37	67	15.9091	100	inf	0.00112828	1	0.00851091
group_11895	cbh_1	Choloylglycine hydrolase	7	0	37	67	15.9091	100	inf	0.00112828	1	0.00851091
group_11896		hypothetical protein	7	0	37	67	15.9091	100	inf	0.00112828	1	0.00851091
group_11897		hypothetical protein	7	0	37	67	15.9091	100	inf	0.00112828	1	0.00851091
spxA_5		Regulatory protein Spx	7	0	37	67	15.9091	100	inf	0.00112828	1	0.00851091
group_11899		hypothetical protein	7	0	37	67	15.9091	100	inf	0.00112828	1	0.00851091
npr_3		NADH peroxidase	7	0	37	67	15.9091	100	inf	0.00112828	1	0.00851091
group_11901		IS200/IS605 family transposase ISAac3	7	0	37	67	15.9091	100	inf	0.00112828	1	0.00851091
group_11902		hypothetical protein	7	0	37	67	15.9091	100	inf	0.00112828	1	0.00851091
group_11903		hypothetical protein	7	0	37	67	15.9091	100	inf	0.00112828	1	0.00851091
group_11904		hypothetical protein	7	0	37	67	15.9091	100	inf	0.00112828	1	0.00851091
group_11905		hypothetical protein	7	0	37	67	15.9091	100	inf	0.00112828	1	0.00851091
group_11906		hypothetical protein	7	0	37	67	15.9091	100	inf	0.00112828	1	0.00851091
group_11907		hypothetical protein	7	0	37	67	15.9091	100	inf	0.00112828	1	0.00851091
group_11908		hypothetical protein	7	0	37	67	15.9091	100	inf	0.00112828	1	0.00851091
yveL		Putative tyrosine-protein kinase YveL	7	0	37	67	15.9091	100	inf	0.00112828	1	0.00851091
group_11910		hypothetical protein	7	0	37	67	15.9091	100	inf	0.00112828	1	0.00851091
group_11911		hypothetical protein	7	0	37	67	15.9091	100	inf	0.00112828	1	0.00851091
group_11912		hypothetical protein	7	0	37	67	15.9091	100	inf	0.00112828	1	0.00851091
group_11913		hypothetical protein	7	0	37	67	15.9091	100	inf	0.00112828	1	0.00851091
group_11914		hypothetical protein	7	0	37	67	15.9091	100	inf	0.00112828	1	0.00851091
group_11915		hypothetical protein	7	0	37	67	15.9091	100	inf	0.00112828	1	0.00851091
group_11916		hypothetical protein	7	0	37	67	15.9091	100	inf	0.00112828	1	0.00851091
group_11917		hypothetical protein	7	0	37	67	15.9091	100	inf	0.00112828	1	0.00851091
group_11918		hypothetical protein	7	0	37	67	15.9091	100	inf	0.00112828	1	0.00851091
group_11919		hypothetical protein	7	0	37	67	15.9091	100	inf	0.00112828	1	0.00851091
group_11920		hypothetical protein	7	0	37	67	15.9091	100	inf	0.00112828	1	0.00851091
group_11921		hypothetical protein	7	0	37	67	15.9091	100	inf	0.00112828	1	0.00851091
group_11922		hypothetical protein	7	0	37	67	15.9091	100	inf	0.00112828	1	0.00851091
group_11923		hypothetical protein	7	0	37	67	15.9091	100	inf	0.00112828	1	0.00851091
group_11924		hypothetical protein	7	0	37	67	15.9091	100	inf	0.00112828	1	0.00851091
group_11925		hypothetical protein	7	0	37	67	15.9091	100	inf	0.00112828	1	0.00851091
group_11926		hypothetical protein	7	0	37	67	15.9091	100	inf	0.00112828	1	0.00851091
group_11927		hypothetical protein	7	0	37	67	15.9091	100	inf	0.00112828	1	0.00851091
group_11928		hypothetical protein	7	0	37	67	15.9091	100	inf	0.00112828	1	0.00851091
group_11929		hypothetical protein	7	0	37	67	15.9091	100	inf	0.00112828	1	0.00851091
group_11930		hypothetical protein	7	0	37	67	15.9091	100	inf	0.00112828	1	0.00851091
group_11931		hypothetical protein	7	0	37	67	15.9091	100	inf	0.00112828	1	0.00851091
group_11932		hypothetical protein	7	0	37	67	15.9091	100	inf	0.00112828	1	0.00851091
group_11933		hypothetical protein	7	0	37	67	15.9091	100	inf	0.00112828	1	0.00851091
group_11934		hypothetical protein	7	0	37	67	15.9091	100	inf	0.00112828	1	0.00851091
group_11935		hypothetical protein	7	0	37	67	15.9091	100	inf	0.00112828	1	0.00851091
group_11936		hypothetical protein	7	0	37	67	15.9091	100	inf	0.00112828	1	0.00851091
group_11937		hypothetical protein	7	0	37	67	15.9091	100	inf	0.00112828	1	0.00851091
group_11938		hypothetical protein	7	0	37	67	15.9091	100	inf	0.00112828	1	0.00851091
group_11939		hypothetical protein	7	0	37	67	15.9091	100	inf	0.00112828	1	0.00851091
group_11940		hypothetical protein	7	0	37	67	15.9091	100	inf	0.00112828	1	0.00851091
group_11941		hypothetical protein	7	0	37	67	15.9091	100	inf	0.00112828	1	0.00851091
group_11942		hypothetical protein	7	0	37	67	15.9091	100	inf	0.00112828	1	0.00851091
group_11943		hypothetical protein	7	0	37	67	15.9091	100	inf	0.00112828	1	0.00851091
group_11944		hypothetical protein	7	0	37	67	15.9091	100	inf	0.00112828	1	0.00851091
ssb_3		Single-stranded DNA-binding protein	7	0	37	67	15.9091	100	inf	0.00112828	1	0.00851091
group_11946		hypothetical protein	7	0	37	67	15.9091	100	inf	0.00112828	1	0.00851091
group_11947		hypothetical protein	7	0	37	67	15.9091	100	inf	0.00112828	1	0.00851091
group_11948		hypothetical protein	7	0	37	67	15.9091	100	inf	0.00112828	1	0.00851091
group_11949		hypothetical protein	7	0	37	67	15.9091	100	inf	0.00112828	1	0.00851091
group_11950		hypothetical protein	7	0	37	67	15.9091	100	inf	0.00112828	1	0.00851091
group_11951		hypothetical protein	7	0	37	67	15.9091	100	inf	0.00112828	1	0.00851091
group_11952		hypothetical protein	7	0	37	67	15.9091	100	inf	0.00112828	1	0.00851091
group_11953		hypothetical protein	7	0	37	67	15.9091	100	inf	0.00112828	1	0.00851091
group_11954		hypothetical protein	7	0	37	67	15.9091	100	inf	0.00112828	1	0.00851091
group_11955		hypothetical protein	7	0	37	67	15.9091	100	inf	0.00112828	1	0.00851091
group_11956		hypothetical protein	7	0	37	67	15.9091	100	inf	0.00112828	1	0.00851091
group_11957		hypothetical protein	7	0	37	67	15.9091	100	inf	0.00112828	1	0.00851091
group_11958		hypothetical protein	7	0	37	67	15.9091	100	inf	0.00112828	1	0.00851091
group_11959		Anaerobic sulfatase-maturating enzyme	7	0	37	67	15.9091	100	inf	0.00112828	1	0.00851091
bga_2		Beta-galactosidase	7	0	37	67	15.9091	100	inf	0.00112828	1	0.00851091
levE_4		PTS system fructose-specific EIIB component	7	0	37	67	15.9091	100	inf	0.00112828	1	0.00851091
group_11962		hypothetical protein	7	0	37	67	15.9091	100	inf	0.00112828	1	0.00851091
group_11963		hypothetical protein	7	0	37	67	15.9091	100	inf	0.00112828	1	0.00851091
sorC_2		PTS system sorbose-specific EIIC component	7	0	37	67	15.9091	100	inf	0.00112828	1	0.00851091
manZ_10		PTS system mannose-specific EIID component	7	0	37	67	15.9091	100	inf	0.00112828	1	0.00851091
group_11966		Arylsulfatase	7	0	37	67	15.9091	100	inf	0.00112828	1	0.00851091
group_11967		ISLre2 family transposase ISTeha1	7	0	37	67	15.9091	100	inf	0.00112828	1	0.00851091
group_11968		hypothetical protein	7	0	37	67	15.9091	100	inf	0.00112828	1	0.00851091
group_11969		hypothetical protein	7	0	37	67	15.9091	100	inf	0.00112828	1	0.00851091
group_11970		hypothetical protein	7	0	37	67	15.9091	100	inf	0.00112828	1	0.00851091
group_11971	scrB	Sucrose-6-phosphate hydrolase	7	0	37	67	15.9091	100	inf	0.00112828	1	0.00851091
group_11972	gmuE_2	Putative fructokinase	7	0	37	67	15.9091	100	inf	0.00112828	1	0.00851091
[truncated: 887 more rows]

## Sheet: Animal_15_09_2020_1737.results
Gene	Non-unique Gene name	Annotation	Number_pos_present_in	Number_neg_present_in	Number_pos_not_present_in	Number_neg_not_present_in	Sensitivity	Specificity	Odds_ratio	Naive_p	Bonferroni_p	Benjamini_H_p
[truncated: 19 more rows]

[truncated: 3 more sheets: Clinical vs Animal_15_09_2020_1, Plant vs Animal_15_09_2020_1737, Enterococcus_traits]
